# Supplementary material for: Divergent evolution of the PRPS enzymes across the tree of life
Source: bioRxiv. 2026 Jun 3:2026.06.01.728777. Preprint. [Version 1] doi: 10.64898/2026.06.01.728777 (PMC13252144; doi:10.64898/2026.06.01.728777)
Supplement: Supplement 7 [file media-7.xlsx]

## Sheet: All Bacterial PRPS
Group	Subgroup 1	Subgroup 2	Subgroup 3	Subgroup 4	Subgroup 5	Subgroup 6	Subgroup 7	Organism / Strain	Protein Sequence ID	Amino Acid Sequence
Aerophobetes	Candidatus Aerophobota							Candidatus Aerophobota bacterium isolate_AUK042_	MCD6256839.1	MELNEELKIFSGRANRQLAQKIAEYLGITLGEMEVRSFSDGEIYVKINENVRGRDVFLVQPTSPPVNENLMELLIMIDACQRASAQRITAVVPYYGYARQDRKDQPRVPITAKLVANLITKAGTDRILTLDLHVDQIQGFFDIKVDHLFAAPVIIDYFRKKRLDNLTVLSPDVGGLRRARAYARALKVPLAIVDKRRPTANEAEIIHIVGEVKGRQILIIDDMVDTGGTLLAAVNILMEKGAVGVYAACTHPVLSGNAYQKIENSPLKELVVTDTIPLDLSKSTDKIKVLSVASLLGEAIKRIHQNKSVSSLFYIK
Aerophobetes	Candidatus Aerophobota							Candidatus Aerophobota bacterium isolate_AUK101_	MCD6231648.1	MDYENEIQLFSGRANRSLAKKIAEYLRISLGKMKVTCFSDREIYVEIEENVRGKDIFLLQPTCSPANENIMELLIMIDAFRRASARRITAVIPYYGYARQDKKDRPRVPITAKLVANLITTAGADRILTMDLHTLQIQGFFDIKVDHLFAAPVIVDYFKRKEFRELVVLAPDVGGVTRARAYAKRLNASLAVIDKRRPRANKAEVVRVIGEVKDKKILIIDDMVDTGGTLIAAVQALEREGVEEIYAGCTHPVLSGEAPQKIQNSSLKELVVTDTIPLEEEKRVNKIKVISVAPLLGEAIKRIHENRSVSSLFT
Aerophobetes	Candidatus Aerophobota							Candidatus Aerophobota bacterium isolate_AUK148_	MCD6473114.1	MGLNDELGFFAGRANPELAKKIADYMGISLGKINIKSFSDKEIHVKIEENIRAKDVFLLQPTCPPANENIMELLIMIDAFRRASAERITAVIPYYGYARQDRKDEPRVPITAKLVANLITTAGADRVLTMDLHASQIQGFFDIKVDHLFASPIIINYLKKKKLKDLVVLSPDMGGVRRARAYARILNSSLAIIDKRRPTTNKVEVLNIVGEIEGKNVFIIDDMVDTGGTLIVAIETLKKKGAKDIYAGCTHPVLSADAYEKIENSPLKELIVTDTIPLKNEKKKKNKIKIISVASLLGEAIKRIHEHRSVSSLFLNNKA
Aerophobetes	Candidatus Aerophobota							Candidatus Aerophobota bacterium isolate_AUK278_	MCD6407389.1	MLNENLKIFAGRANVQLAQKIADYLEVKLGDMEISSFSDGETYVKINENVRGRDVFLIQPTSPPVNENLMELLIMIDACQRASAQRITAVIPYYGYARQDRKDRPRVPITAKLVANLITTAGADRVLTMDLHVDQIQGFFDIKVDHLFAAPVIIDYFRKKGLENLVVLSPDVGGLRRARAYAKYLKVPLAIVDKRRPVANEAEVIHIVGEVRGKQVLVIDDMIDTGGTLLAAVDILLKNGADTIYAACTHPVFSGNALKKLKMSPIKEIIVTDTIYLNLKEEDREKIKILSVAPLLGEAIKRIHQNRSVSSLFDII
Aerophobetes	Candidatus Aerophobota							Candidatus Aerophobota bacterium isolate_AUK284_	MCD6317493.1	MSLSDELKLFTGRANPELAREITEYLGIPLGKMEIRSFSDGETYVKINENVRGKDVFLLQPTSPSANENLMELLIMIDASQRASAGRITAVIPYYGYARQDRKDQPRVPITSKLVANLITTAGADRVLTMDLHVDQIQGFFDIKVDHLFAVSVIIDYFKKKNLKDLVVLSPDVGGLRRARAYAKRLGAPLAFVDKRRPIADEAEVINIVGKIKGKQVLIVDDMVDTGGTLLAAVKSLIEKGATAVYASCTHAVLSGKAYEKINTSALKEMIVTDTIPLDSKRAGEKIKVLSVAPLLGEAIKRIHQNQSVSNLF
Aerophobetes	Candidatus Aerophobota							Candidatus Aerophobota bacterium isolate_B3_G15_	RLE14883.1	MELNEELKVFTGRANPQLAQRITEYLGIKLGDMEISSFSDGETYVKINENIRGRDVFLIQPTHPPVNENLMELLIMIDACLRASAKRITAVVPYYGYARQDRKDRPRVPITAKLVANLITTAGADRILTLDLHVDQIQGFFDIKVDHLFAAPVIVDYFRKKELDNLVVLSPDVGGLRRARTYAKVLRVPLAIVDKRRPIANEAEVIHIVGEVRGRQVLIIDDIVDTGGTLLAAVDILLKNGADTIYAACTHPVLSGDAFEKLKASPLKEIVVTDTIPLNLKGDEDKVKVLSVAPLLGEAIKRIHQNRSVSSLFNI
Aerophobetes	Candidatus Aerophobota							Candidatus Aerophobota bacterium isolate_B47_G16_	RLE09081.1	MNLEEELRLFTGRANPELAEKIAMYLKIPLGNIEIKTFSDKEIYVKINESVRGKDVFLLQPTCPPSNENIMELLIMIDACKRASAKRITAVIPYYGYARQDKKDEPRVPITAKLVADLISTAGADRVLTMDLHCAQIQGFFDIKVDHLFAAPVIIDYFRKKGLENLVVISPDVGGVVRARAYAKRLKAPLAIIDKRRPRANEAEVMHVVGEVRGKDALIIDDIVDTGGTLLAAVDALKKEGVRDVYASCTHPVLSGDALNRICKSPLKEMVVTDTIPLRKKEDGKIKVLSVASLLGEAIKRIHENRSVSSLFI
Aerophobetes	Candidatus Aerophobota							Candidatus Aerophobota bacterium isolate_E26_bin6_	TEU03116.1	MKLENELGLFSGRANPELANKIAKYIGVPLGKMVLSSFSDKEMYVRINENIRGKDVFLIQPTSPPANENLMELLIMIDAFQRASARRITAVISYYGYGRQDRKDEPRVPITAKLVANLVTTAGADRVLSIDLHAAQIQGFFDIKVDHLFAAPVFVDYFISKNLKNLVILSPDMGGIRRARAYANRLDASLAVIDKRRTGANKAEVLNVVGKVRGKQILIVDDMIDTGGTLIAAVRALIKKGVQEIYVSATHPILSGSAYEMIESSSLKELVVTDTIPLKQEKAKTKIKVLSVAPLLGEAIKRIHENRSVSSLFV
Aerophobetes	Candidatus Aerophobota							Candidatus Aerophobota bacterium isolate_E29_bin28_	TET92807.1	MSLKDEVGLFSGRANPALAKKIADYLGIQLGKMEIRYFSDREIYVKINENVRGEDVYLLQPTSPPANENIMELLIMIDAFRRASARKITAVIPYYGYGRQDRKDQPRVPITAKLVANLITTAGVERVLTMDLHAAQIQAFFDIKVDHLFAAPVIIDYFQKKKLLDLVVLSPDMGGMRRARAYARRLNASLAIVDKRRPMANETEVVRLVGEVKGKEILIVDDMIDTGGTLMAAIEVLQKEGAQAIYATCTHPILSGNAYEKIDKSPLKELVVTDTIPLDKGRIKSKIKVLSVSSLLGEAIKRIHENRSVSSLFV
Aerophobetes	Candidatus Aerophobota							Candidatus Aerophobota bacterium isolate_E29_bin52_	TET62174.1	MVRVNEMGLFAGRANPRLAQDIAEYLGIGLGDIEVRSFSDKEVYVEINENVRGKDIFLIQSTCPPANESLMELLIMIDAFQRASARRITAVIPYYGYARQDRKDQPRVPITAKLVANLITVAGADRVLTIDLHAGQIQGFFDIKVDHLFAAPIFVDYFKEKHFDDLVVLSPDVGGVRRARAYARRLNAPLAIVDKRRPMANEAQVLHIVGEVKGKHVLIVDDMIDTGGTMIAAMEVLKEKGAREIYASCTHPVLSGGTRDRIERSSLKELVVTDTIPLVENQKVSKIRVLSVASLLGEAIRRIHENRSVSSLFI
Aerophobetes	Candidatus Aerophobota							Candidatus Aerophobota bacterium isolate_E29_bin78_	TET47946.1	MVLGDEMGLFSGRASSRLGQDMAEYLGIHLGNIEVKSFSDMEVYVKINENVRGKDIFLIQSTCPPVNENLMELLIMIDAFQRASAQRITAVIPYYGYARQDRKDQPRVPITAKLVANLITVAGADRVLTIDLHAAQIQGFFDIKVDHLFAAPIFIDYFKEKHFDDVVVLSPDVGGVRRARAYARRLNASLAIVDKRRPLANEAQVLHIVGEVKGKHILIVDDMVDTGGTMIAAMEVLEERGAGEIYASCTHPVLSGGACEKIEKSSLKELVITDSIPLEENKKVSKIRVLSVASLLGEAIRRIHENRSVSSLFI
Aerophobetes	Candidatus Aerophobota							Candidatus Aerophobota bacterium isolate_E44_bin7_	TET08336.1	MKVGNELGLFTGRANPGLAEKMAEYLGISLGKIEINSFSDKEVYVRIKENVRGKDIFLVQSTSPPVNENLMELLIMVDAFQRASAQRITTVIPYYGYARQDRKNEPRVPITAKLVANLISTAGTDRVLTIDLHAAQIQGFFDIKVDHLFAAPVIINYFLKKNLKDLVVLSPDMGGIRRARAYAKRLGASLAIIDKRRPTANKAEVVNVVGRVKGKEVLIVDDIIDTAGTLMAAVRVLEKKGARDIYASNTHPVLSGDAYERIEDSPLKEMVVTNTISLSQGKTKTKLKVLSIASLLGEAVRRIHENRSVSSLFL
Aerophobetes	Candidatus Aerophobota							Candidatus Aerophobota bacterium isolate_MAG210_	MEA1964592.1	MSLKDELGFFTGRANPELAKKIANYMQLPLGKINIKYFSDKEIYVKIDESVRAKDIFLLQPASPPANENIMELLIMIDAFRRASAERITAVIPYYGYARQDRKDEPRVPITAKLVANLIATAGADRVLSMDLHALQIQGFFDIKVDQLFASPVIIDYFKKKKLKDLVVLSPDMGGVRRARAYAKRLNSSLAIVDKRRPLANETEVLNIVGKVKGKNVFIIDDMVDTGGTLIAAIEILKEKGAKDIYAGCTHPVLSSDACEKIEKSPLKELIVTDTIPLNEKKKGDKIKVISVASLLGEAIKRIHEHRSVSSLFK
Aerophobetes	Candidatus Aerophobota							Candidatus Aerophobota bacterium isolate_NORP81_	PCI94790.1	MDNKNPCMLFCGRSHPKLAEEIAGNLKVELGKVHIEDFPDGEIGIRIKENVRGRDVFIVQSIARRPNFYLMELLILIDAFKRASAKNIVVVLPYYGYGRQDRKNKGREPITAKLVADLLERAGATRVMTMDLHTEQIQGFFNIPVDNLYARPVLIEALKKEGVSDSVVVTPDIGGVKIGREFSSDLGTDLAIVNKRRLDAEQVEADALIGEVEGRDVLLVDDMYSTGGTIQKAANVCKALGARRVIAAVTHGLMLTDEVKGVEKLFITNTLPLPKEKRFSNVSVVSVAELFAKAIEYVIQGLSISSMFKSS
Aminicenantes	Candidatus Aminicenantota							Candidatus Aminicenantaceae bacterium isolate_11D_13_	MFA9454285.1	MKVFTGSSNTALAEEIVDYLDIDLGRSVLDQFSDGEIHFYIDENVRGEDVFVIQTGAHDQNFHLMELFVMIDAFKRASAERITAVIPYYAYARQDWKDRPRVPLSARLVADLLETAGANRVLTMDLHSPQIQGFFSVPVDNLMAQGVFADYMGKRGLENTTVISPDAGGVGRAKWFAKLLEAELGIIDKRRPKPNVAQVCNVIGEVAGRDVVILDDMVDTAGTLVQSVEALLEKGARKVWSAITHPVLSGQALDRINGSRMEKLIVTNTIPLNEDSHNSDKIEVLSVAELFGEAIRRIHEGSSVSSLFTQ
Aminicenantes	Candidatus Aminicenantota							Candidatus Aminicenantaceae bacterium isolate_BS2bin.13_	MEE8377754.1	MKIFSGSSNKSLASAVVGYLGISLGKCVLDRFSDGEIHFYIDENVRGEDVFILQSGARDANFNLMELFIMIDAFKRASAERITAVVPYYCYARQDWKDRPRVPITARLVAELLEAAGANRILTMDLHSPQIQGFFSIPVDNLTAAPVLAQHFLPMELEDVTVVSPDAGGVGRARNFGKRLDAKLAIIDKRRPAPNVAKVFNVIGEVEGGDVIILDDMIDTAGTIIQSVEALKRDGARRIFAACTHPILSGQAREKINLSLLENLVVTNTVPLNEESKTAEKITVLSVAELFGEAIKRIHEESSVSSLFT
Aminicenantes	Candidatus Aminicenantota							Candidatus Aminicenantaceae bacterium isolate_D4M11_37_	MFW6132118.1	MKVFAGTSNKELAKEISEYLNIDLGKCVLERFSDGEIHFYIEENVRREDVFVIQTGSYDANFHLMELFLMIDAFKRASAERISAVLPYYSYARQDWKDRPRVPISARLVADLIEATGADRVLTMDLHSPQIQGFFSIPVDNLMAGPVLIKHLRSLKLEDLIIVSPDAGGVGRARYYAKRLDAKLAIIDKRRPSVNEAEVLHVVGEVKGKNAVIIDDMIDTAGTLIQSVKALKEEGARKIYAACTHPVLSGKAMERIENPELEGLIVTNTIPLGEEIKSYKNLTVLSVAELFGEAIRRIHLGHSVSSLFE
Aminicenantes	Candidatus Aminicenantota							Candidatus Aminicenantaceae bacterium isolate_KS4_C131_	MEE8605034.1	MKEENTMKVFAGSSNSALAKKVADYLDIDLGQSVLECFSDGEIHFFIDENVRGEDVFILQSGAFDANFHLMEIFVMIDAFKRASAERITAVIPYYPYARQDWKDRPRVAISARLVADLLEAAGSNRVLTMDLHSPQIQGFFSIPVDNLTPAPVLARHIQNLELKDLTIVSPDAGGVGRARVLAKRLEANLAIIDKRRPASNVARVLHVIGDVKDRDVVIVDDMVDTAGTLIHSVEALIKEGARKVFAACTHPVLSGEALDRIENSQLEKIIVTDTISLNEKARSSEKILVISVAELFGEAIRRISRGHSVSSLFV
Aminicenantes	Candidatus Aminicenantota							Candidatus Aminicenantaceae bacterium isolate_S_218_B4_	MFB0566462.1	MKEERTMKIFAGSSNLTLAKDIAQYLKIDLGRSVLDRFSDGEIHFYIDENVRSTDVFVIQPGAYDANFHLMELFLMIDAFKRASAERISAVIPYYCYARQDWKDRPRVPISARLVADLVEAAGADRVLTMDLHSPQIQGFFSIPVDNLMAAPVLAKFIKALDLVDLTIVSPDAGGVGRARIFAKRMRATLAIIDKRRPAPNVATVLHVIGEVQDRDVVILDDMVDTGGTLVQSISALKREGARRVYAACTHAVLSGQAVEKIEESEIEKLIVTDTIPLPEKAKNNKKISVISVAELFGEAIRRINEGTSVSSLFD
Aminicenantes	Candidatus Aminicenantota							Candidatus Aminicenantaceae bacterium isolate_SCS4bin.37_	MEE9390102.1	MKKENNMKVFSGSSNSALAKEIAEFLETGLGKCVLERFSDGEIHFYIDENVRGEDVFVIQTGSFDANFHLMELFLMIDAFKRASAERITAVLPYYCYARQDWKDRPRVPISARLIADLLEAAGADRVLTMDLHSPQIQGFFSIPVDNLMAAPVLINYIQSLELNDLTVVSPDAGGVGRARVFAKRLMATLAIIDKRRPAPNIAKVSHVIGEVKDRDVVILDDMVDTGGTLVQSAQALKKEGARRVYAACSHPVLSGQAMEEIEDSALEKLIVTNTIPLSERAKSSKKTVCLSVAALFGEAIRRINRGHSVSSLFV
Aminicenantes	Candidatus Aminicenantota							Candidatus Aminicenantaceae bacterium isolate_SCS5bin.7_	MEE9501113.1	MKRENTMKVFAGSSNPALAQEIARYLDIELGKCVLERFSDGEIHFYIDENVRGEDIFIVQTGGEEANFHLMELFLMIDAFKRASAERITAVIPYYSYARQDWKDRPRVPISARLVADLLEAAGAGRVLAMDLHSPQIQGFFSVPMDNLVAFPVLVKYIHSLGLKDLVIISPDAGGVGRARWFAKRLESDLAIIDKRRPVPNVAKVFNVIGEVKERDVIIVDDMVDTAGTIVQSAEALREKGALRVFAACTHPVLSGKSVERINNSNLEKLIVTNTIPLRNRSDAMDKFVVLSVAELFGEAILRINRGLSVSSLFT
Aminicenantes	Candidatus Aminicenantota							Candidatus Aminicenantales bacterium isolate_b2.sp1_bin.57_	MFQ6108937.1	MKVFSGSSNGALAGEIVRYLKIDLGKCVLDRFNDGEIHFYIDENVRGEDVFVIQTGSFDTNFHMMELFLMIDAFKRASAERITAVIPYYCYARQDWKDRPRVPISARLMADLLEASGADRVLTMDLHSPQIQGFFSIPVDNLMAAPVLANYIQSTDLKDLTVVSPDAGGVGRARMFAKRMEAMLAIIDKRRPAPNVAQVLHVIGDVEDRDVLILDDMVDTGGTLVKSAEALKQAGAKRVFAACTHPVLSGQAVEKIENSEIEKLIVTNTIPLRENSKSSQKIVLLSVASLFGEAIRRINKGQSVSSLFV
Aminicenantes	Candidatus Aminicenantota							Candidatus Aminicenantales bacterium isolate_b3.sp3_bin.11_	MFQ6069549.1	MKKLNSMKVFSGSSNRELAEEIVSYLKIELGECILRRFSDGEIYFYIDENVRSADVFVIQTGSFDANFHMMELFLMIDAFKRASAERITAVIPYYCYARQDWKDRPRVPISARLVADLLEASGASRVLTMDLHSPQIQGFFSIPVDNLRAAPVLARYIEKLELEKMAIVSPDAGGVGRARAFAKRMGASLAIIDKRRPAPNEAQVLHVIGAVRGRDVVILDDMVDTGGTLIQSVGALKREGARRVYAACTHPVLSGQAVDKIENSELEQLIVTNTISLSEEKKKSDKMVVLSVAELFGEAIRRINEGSSVSSLFV
Aminicenantes	Candidatus Aminicenantota							Candidatus Aminicenantales bacterium isolate_MFD01647_ilm_asm_bin15_	MGB8951903.1	MKIFAGSSNAALAEEIAQYLKIELGKCVLEKFRDGEIHFYIDENVRGEDVFVIQSGSFDANFHLMELFLMIDALKRASAERVTAVMAYYCYARQDWKDRPRVPISARLVADLVEASGADRVLTMDLHSPQIQGFFSIPVDNLMAAPVIAKYVQSLELKDLTVVSPDAGGVGRARIFAKRMEAKLAIIDKRRPAPNEAQVLHVIGEVRNQNVVIFDDMVDTAETLVLSAEALKAEGAKRILAACTHPVLSREAIQKIEASPIEQLIVSNTIPLMETSRSCAKVVVLSMAELFGEAMRRINEGSSVSSLFA
Aminicenantes	Candidatus Aminicenantota							Candidatus Aminicenantales bacterium isolate_MFD01683_ilm_asm_bin15_	MGB9004475.1	MKIFSGSSNPGLAREIVSYLKMDLGRCVLEKFSDGEIHFYIDENVRGEDIFVIQSGSRDANFHLMELFLMLDAFKRASAHRVSAVLPYFCYARQDWKERPRVPISARLVADLLEAAGADRVLTMDLHSPQIQGFFSIPVDNMMAAPVLATHVRALGLENLTVISPDAGGVGRARHFAKRLEAKLAIIDKRRPGPNVAQVMNVIGEVKGMDCLLFDDMVDTAGTLCLGAEALRREGARRILACCTHAVLSGPALDKIDKSDIEQLIVSNTIPLAENARPSRKIRVLSVAELFGETIRRINEGSSVSSLF
Aminicenantes	Candidatus Aminicenantota							Candidatus Aminicenantales bacterium isolate_SPRUCE 56_	MGA2586729.1	MKVFAGSSNLGLAREITSYLKIELGKCVLERFSDGEIHFYIDENVRGEDIFIIQSGSHPANSHLMELLLMIDAFKRASADRITAVMPYYCYARQDWKDRPRVPISARLVADLLETAGAERLLTMDLHSPQIQGFFSIPVDNLIGTPALAKYIKSLNLSDLTVVSPDAGGVGRAKFFARRLDANLAIIDKRRPAPNVAQVFNVIGDVKDKNCILFDDMVDTAGTLVLSAEALKENGAKSIFAACTHPVLSGQAVEKIDKSPVEKLIVSNTIPLNDKSKGCRKIVTLSVAEIFGEAIRRINEGSSVSSLFA
Aminicenantes	Candidatus Aminicenantota							Candidatus Aminicenantes bacterium ADurb.Bin508	OPZ63162.1	MKSSKMKMFAGSSNPALAKAISEYIDLPLGKQILKVFSDGEIRYQILENVRGADLFIFQSLSRDVNYHIMELLIMGDAARRASAGRLTALIPYFGYARQDRKDRPRVPISSRLVADIIIASGFDRVLTVDLHAPQIQGFFNIPMDNLMAAPILIEHIKRMKIKEEMVIVSPDAGGVERARFFAENLNAYLAIVDKRRYEPNKAELRHIIGKVENKVALIVDDIVDTAGTLCNTVQALLERGAVKVYAASVHPVLSGPAIERISASGLEKLFTTDTIPLSEEARKCGKIEVLSIAPLLGEAIRGINEETSVSRLFL
Aminicenantes	Candidatus Aminicenantota							Candidatus Aminicenantes bacterium isolate 4484_214	OQX54187.1	MRKQDLKIFAGSSNRPLAQKIANYLGLELGRCVLERFSDGEIHFYIDENVRGEDVFIIQSGSYEANFHLLELFLMIDAFKRASAERITAVIPYYCYARQDWKDRPRVPISARLVADLLEKAGANRVLTMDLHSPQIQGFFSIPVDNLMAAPVLANYINSLNLKKLTIVSPDAGGVGRARWFAKKMKASLAIIDKRRPAPNIAEVLHVIGQVKERDVVILDDMVDTAGTLVLSVEALRKEGANRILAACTHPVLSGQALQRIQDSPLEELIVTNTIEMREEAKTMDKITVLSVAELFGEAVRRIHEGQSVSSLFI
Aminicenantes	Candidatus Aminicenantota							Candidatus Aminicenantes bacterium isolate_4_1_July_SF_Bin30_	MDH4195800.1	MKIFAGSSNMALASEIVKYLKIDLGRCVLDRFSDGEIHIYIDENVRGEDVFVIQSGSHDANFHLMQLFLMLDACKRASAGRITAVIPYFAYARQDWKDRPRVPISARLMADLLEKAGANRVLTMDLHSPQIQGFFSVPVDNLTSVPVLAGYIETLNTPDLTIVSPDAGGVGRARHFAKRLDAKLAIIDKRRPAPNVAQVFNVIGDVRDQDVVIFDDMVDTAGTLVLGVEALAREGARRISAACTHPILSGRALEKIEASALETLFVTNTIPLAERAEACAKLQVVSVAELFGEAIRRINEGSSVSSLFS
Aminicenantes	Candidatus Aminicenantota							Candidatus Aminicenantes bacterium isolate_4_1_July_SF_Bin33_	MDH4217600.1	MKVFAGSSNSSLAKEIVDYLNIDMGKCVLERFSDGEIHFFIDENVRGEDVFIIQSGAFDANFHLMELFVMMDAFKRASAERITAVIPYYAYARQDWKDRPRVPISSRLVADLLEAAGANRVLTMDLHSPQIQGFFSIPVDNLTAAPVLAMRVQNLGLKDLIIVSPDAGGVGRARAFAKRLKADLAIIDKRRPAPNEARVLNVIGEVKDQDVVILDDMVDTGGTLVQSVEALKKEGALRVYAACTHPILSGKAVERIDDSSLEKTIVTNTIPLNQKAQSSKKIEVISVAELFGEAIRRINQGSSVSSLFV
Aminicenantes	Candidatus Aminicenantota							Candidatus Aminicenantes bacterium isolate_4_1_July_SF_Bin54_	MDH4257226.1	MDKENTMKIFAGSSNLNLAQEVAEFLKVELGKCVLERFSDGEIHFYIDENVRGEDVFVIQSGANEANFHMMELFLMLDAFKRASAERITAVIPYYCYARQDWKDRPRVPISARLMADLLEAAGAMRILTMDLHSPQIQGFFSIPVDNLRAAPVLANTIQNLELENLTIVSPDAGGVGRARVFAKRMSAELAIIDKRRPAPNVAKVIHVIGDVENRDVVILDDMVDTGGTLVNTVEALKREGAGKVYSACTHAVLSGQAVEKIDNSEMEKLIVTNTIPLNEKASSCQKIVSLSVAPLFGEAIRRINKGYSVSSLFV
Aminicenantes	Candidatus Aminicenantota							Candidatus Aminicenantes bacterium isolate_8_1_Jan_SF_Bin62_	MDH5404993.1	MEEELKVFSGNSNRELAEEICQYLNIELGGILISKFSDREIYCQVQENVRGRDVFIIQSTCSPVNDNLMELLIMIDAFKRASAKRITAVMPYYGYARQDRKDKPRVPITAKLVADLLSAANTDRLLTMDLHAPQIQGFFNIPVDHLFAAPVIVDYIAKSNLPDLVLVSPDAGGVERTRAYAKRLNVPISIVDKRREKPNVAEVLHIIGDVEGKTAFIVDDMVDTAGTLTQTAQALKEGGAARVYACASHPVLSGSAIQRIEESVLEKVVMTNSIPFSERAKRSPKLIHLSIAPLFGEAIKRIHDNASVSSLFL
Aminicenantes	Candidatus Aminicenantota							Candidatus Aminicenantes bacterium isolate_AMR_MDS_2498_	HOW85997.1	MKVFTGSSNPALAQEIVDYLKIDLGRCVLKRFSDGEIRFYIDENVRGEDVFIIQSGCSDANSHLMELFIMMDAFKRASAGRITAVIPYFAYARQDWKDKPRVPISARLVADLIQTAGANRVLTMDLHSPQIQGFFDIPVDNLIATPVLANHIKSLKLGDVTVVSPDAGGVGRARVFAKRLDAKLAIIDKRRPAPNVAEVLHVIGDVAGRNVVIYDDMVDTAGTLTLGADALEKEGAKRIFSACTHPVLSGPAVDRVMASKLERVLVTNTIPLNDKAAASGRFAVLSVAELFGEAIRRINEGSSVSSLFA
Aminicenantes	Candidatus Aminicenantota							Candidatus Aminicenantes bacterium isolate_ARK_02_	PMP96915.1	MKVFSGSSNPELAEKIARYLKIDLGRCVLERFADGEIHFYIDENVRGEDVFVIQSGSYDANFHLMELFVMLDAFKRASAGRITAVMPYFAYARQDWKDRPRVPISARLMADLLETAGANRVLTMDLHSPQIQGFFSIPVDNLMAAPVIAAHIRTLDLKNLTIVSPDAGGVGRARVFAKRLEAKLAIIDKRRPAPNVAQVLNVIGDVRNQDVVIFDDMVDTAGTLTLGVKALKREGARQVLAACTHPVLSGEAVERIEKSGLEKVFVTDTIPLKEKARQSQKFQVLSVAELFGEAIKRINEGSSVSSLFA
Aminicenantes	Candidatus Aminicenantota							Candidatus Aminicenantes bacterium isolate_AUK249_	MCD6455015.1	MEDIVIFAGSSNLPLAEKISEYTGIPLGDIELSRFADGEIYVQIKENVRGKDVFFIQSTSRDANFHIMEMLLVVDALRRASARRINLVIPYFGYARQDRKDKPRVPISARVVADIIEKMGASRIITVDLHAGQLQGFFQIPVDHLTALPIFADYFKNMEDIMIISPDAGGAQRAMDMAKRLNAPFAILFKRRKKPNESEVIQVVGEVEGKRVIIIDDIVDTAGTLVNAAEVLQNEGASEVYAAITHPVLSGPAIDRLKNSVIKELVVTNTIKIDRRAQECGKIKVLDISPLIGEALVRVHEERSVSELFR
Aminicenantes	Candidatus Aminicenantota							Candidatus Aminicenantes bacterium isolate_bin112_	UCC41871.1	MKMFSGSSNIALAKEIAEFLESELGKCVLERFSDGEIHFYVEENVRGEDVFVVQSGSYDANFHLMELFLMIDAFKRASAERITAVLPYYCYGRQDWKDRPRVPISARLVADLLESAGADRVLTMDLHSPQIQGFFSIPVDNLMAAPVLINYIQGLELKDLTIISPDAGGVGRARMFAKRLMATLAIIDKRRPAPNVAKVLNVIGDVKDRDVVILDDMVDTGGTLVQSAEALKKEGARRIFATCTHPVLSGQAIEKIEDSALEKLIVTNTIPLNERINSSKKIECLSVASLFGEAIRRINRGHSVSSLFV
Aminicenantes	Candidatus Aminicenantota							Candidatus Aminicenantes bacterium isolate_BLK5_2.bin.174_	MFO7866395.1	MKLFAGSSNPGLAEKIADYLNIDLGKCVLEQFSDGEIHFYIDENVRGEDVFVVQTGSRETNFHLMELFIMMDALKRASAERITAVIPYYCYARQDWKDRPRVPLSARLTADLLETAGAARVLTMDLHSPQIQGFFSVPVDNLMAGVVLGEHIKQMNLKNLTVFSPDAGGVGRARWFAKRLHAKLGIIDKRRPKPNVSEVLNVIGEVKGQDVVLMDDMVDTGGTLVKGAEVLKNEGANSVYAACTHPVLSGNAIERINDSCLEKLIVTDTIPLNEKNDMTDKICVLSVAELFGEAIRRIHLGSSVSSLFR
Aminicenantes	Candidatus Aminicenantota							Candidatus Aminicenantes bacterium isolate_COS4_bin_49_	MCY3776708.1	MSSLKIFTGSANAPLTEEICQHLGEPLGRANLTRFSDGEVNFQILENVRGKDVFVVQPTCPPVGENLMELLIMLDAFRRSSARRVTAVVPYYGYARQDRKDKPRVPISAKLVADLLTAAGTHRLLSMDLHVGQIQGFFNLPVDHLFATPVILSHLKNKMSLIRPTVVSPDAGGVERARFYARRMGANLAVIDKRRVGVNTAEVMRIVGDVDGRDVVIIDDMVDTAGTLVQATDALRKQGARRLFAAATHAVLSGPAVKRLRESHFEGIVVTNTVWISPEKRIPKIQTLSVAGLLGEAIRS
Aminicenantes	Candidatus Aminicenantota							Candidatus Aminicenantes bacterium isolate_CTSoil_002_	MBP1660002.1	MKLFTGSSNPALAQEIVDYLKIDLGRCVLKRFSDGEIRFYIDENVRGEDVFIIQSGSADANSHLMELFIMIDAFKRASAGRITAVIPYFPYARQDWKDRPRVPISARLVADLIEKAGANRVLGMDLHSPQIQGFFSIPVDNLMAAPVLAGHIKSLKLSDVTIVSPDAGGVGRARVFAKRLDAPLAIIDKRRPTPNVAEVLHVIGDVAGRNVVIIDDMVDTAGTLTASARALGEQGAKRIFSASTHPVLSGPAVDRIVQSQLEKVLVTNTIPLAEKAAASGRFAVLSVAELFGEAIRRINEGSSVSSLFA
Aminicenantes	Candidatus Aminicenantota							Candidatus Aminicenantes bacterium isolate_CTSoil_003_	MBP1769895.1	MKVFTGSSNPALAAEIVDYLKIDLGRCVLKRFSDGEIRFYIDENVRGEDIFIIQSGSYDANSHLMELFLMIDAFKRSSAGRITAVIPYYPYARQDWKDKPRVPISARLVSDLIERAGANRVLTMDLHSPQIQGFFSIPVDNLMAAPVLANHVKTLKLEDLTIVSPDAGGVGRARVFAERLNARLAIIDKRRPAPNMAKVLHVIGEVADRNIVIFDDMVDTAGTLTASVEALAEKQAKRIFFACTHPVLSGPALANIAGSKLERLFVTNTIPLTDEAARTGRFSVQSVAELFGEAIRRINEGSSVSSLFE
Aminicenantes	Candidatus Aminicenantota							Candidatus Aminicenantes bacterium isolate_CWP4_2.bin.162_	MFO7732205.1	MKIFTGSSNTALAAEIVKYLQIDLGRCVLDRFSDGEIHFYIDENVRGEDVFVIQSGCSDANFHLMELFIMIDAFKRASAGRITAVIPYFAYARQDWKDRPRVPISARLVADLTERAGANRVLTMDLHSPQIQGFFSVPVDNLMSAPVLAGHIRSMKLEDLTIVSPDAGGVGRARYFAQRLGANLAIVDKRRPAPNEAKVLHVIGEVRDQNVVIYDDMVDTAGTLTLSAEALAKEGAKRIFAACTHPILSGPALDRIANSKLERILVTNTIPLTEKAASSGAFTVLSVAELFGEAIRRINEGSSVSSLFV
Aminicenantes	Candidatus Aminicenantota							Candidatus Aminicenantes bacterium isolate_D1103U20metaG_Bin_558_Cleaned_1_	MGD2294247.1	MKKGNVMKVFSGSSNKALAMEVADCLGISLGNSVLEQFSDGEIHFYIDENVRGEDVFIIQSGAYETSFNLMELFIMIDAFKRASAERITAVIPYYCYARQDWKDRPRVPISARLVADLLEAAGADRVLTMDLHSPQIQGFFSIPVDNLTAAPVLAKYFQTMGLEDITVVSPDAGGVGRAREFGKRLDAKLAIIDKRRPAPNVAKVFHVIGEVKDSNLIILDDMVDTGGTLVQSVDALKKEGARRIFAACTHPVLSGTAKQKIGKSHLESLIVTNTIPLNDDAPAKGKIVVLSVAELFGEAIKRIHEGSSVSSLFT
Aminicenantes	Candidatus Aminicenantota							Candidatus Aminicenantes bacterium isolate_D4M11_12_	MFP4081337.1	MKVFAGSSNKDLAQEIASYLKIDLGKCVLERFIDGEIHFYIQENIRGEDVFVIQSGSYEANFHMMELFLMIDALKRASAGRITAVIPYYCYARQDWKDRPRVPISARLVADLIEASGADRVLTMDLHSPQIQGFFSIPVDNLMAAPVLSSYIQSLDLRDLVIVSPDAGGVGRARLFAKRLEATLAIIDKRRPAPNVAQVLHVIGNVKDKDALILDDMIDTGGTLVKSAEALRKEGAQRIYAACTHPVLSGNAREKVENSDIEKLIVTNTISRKKMDPFPKMVVLSVASLFGEAIRRINKGQSVSSLFT
Aminicenantes	Candidatus Aminicenantota							Candidatus Aminicenantes bacterium isolate_K_DeepCast_250m_m1_044_	MBM3310970.1	MKVFSGNSNPGLAREIVAYLQVDLGRSVLERFSDGEIHFYIDENVRGEDIFVIQSGSYPANAHLMELFLMIDAFKRASAERVTAVIPYYAYARQDWKDRPRVPISARLVADLLETAGADRVLTMDLHSPQIQGFFSIPVDNLTSVPVHVRNIQTLGLTDLTIVSPDAGGAGRARHFAKKLDANLAVIDKRRPAPNVAQVFNVIGDVAGQNCVLFDDMVDTAGTLCLAAEALKKNGAARILACATHPVFSGRSVEKILASPLEKVIVTNTIPLTEKSQSSPKVATLSVAELFGEAIRRINERSSVSSLFD
Aminicenantes	Candidatus Aminicenantota							Candidatus Aminicenantes bacterium isolate_Kmv29_	MBE0461036.1	MKREKPMKVFAGTSNPALAKEIVDYLDVDLGKSVLDQFNDGEIHFYIDENVRGEDVFVIQSGANDANFYLMELFIMIDAFKRASAERITAVVPYYCYARQDWKDRPRVPISARLVADLLEKAGANRVLTMDLHSPQIQGFFSVPVDNLMAAPVLAKYLKTLELKDLTIVSPDAGGVWRARWFAKKMEATLAIIDKRRPAPNVAKVLHVIGDVKDRDVVILDDMVDTGGTLVQSVDALKNTGAKRVFAACTHPVLSGHALEKIEASGLEKLIVTNTILLKEEKLNPTKKIVVLSVAELFGEAIRRINQGSSVSSLFV
Aminicenantes	Candidatus Aminicenantota							Candidatus Aminicenantes bacterium isolate_KS4_C131_	NIM12705.1	MDLNHDNYLIFSGSSNLPLAEKIVQHLGKTLGKAKLGTFSDGEIRFQSLENVRGADVFVVQSLTLDINFHIMELLLMADAFKRASARRITAVIPYYAYARQDRKDRPRVAISAKLIADLLETSGFSRVLTIDLHANQIQGFFNIPVDNLIALPTVISYFKNMEGIDLDNVVVVSPDAGGVERARLFSQEIHAGLAIAYKSRPEPGVARLMHIIGDVQGKDTIIVDDIIDTAGTMVQTVHALKDKGASRVFAVCTHGLFSGEAIERIENSPLEKVYVSDSIPLKGCKAECKKIGVLSVSDLFAKAINSIHEETSVSELFLVK
Aminicenantes	Candidatus Aminicenantota							Candidatus Aminicenantes bacterium isolate_LacPavin_0920_SED2_MAG_57_10_	MCX6556187.1	MISSNKFLLFSGSSNKKLADEIAADLHLKLGRSVLDVFSDGEIRFQSHENVRGADVFIIQSLCKDSNFNIMELLLMADAFKRASARRITAVITYYAYARQDRKDRPRVAISARLLADLLETAGFSRVLTIDLHATQIQGFFNIPVDNLMALPVFISHFKKLKLSNLVIVSPDAGGVERARLFSQNLNADLAIADKRRTAPNVAELMHIIGDVEGKNAIIVDDIIDTAGTLSETIKALKKRGAKRVFAACTHGIFSGQAIQRINDSPVEKIFVTSTIPLRVDKRECPKIEVLSVAGLFAAAIESIHKETSVSKLFLKK
Aminicenantes	Candidatus Aminicenantota							Candidatus Aminicenantes bacterium isolate_LacPavin_0920_SED5_MAG_55_12_	MCX6575910.1	MKVFAGSSNIDLASEIAAYLKIELGKCVLERFSDGEIHFYIDENVRGADIFIIQSGSYDANFHLMQLFFMIDAFKRASAERVTAVIPYYCYGRQDWKDRPRVPISARLVADLLEAAGADRVLTMDLHSPQIQGFFSIPVDNLMAAPVQAKHIQSQRLKDLTVVSPDAGGVGRAKFFAKRLDANLAIIDKRRPAPNVAQVFNVIGDVEDKNCVLFDDMVDTAGTLVLSAEALKANGAKRIFATCTHPVLSGQAIAKIEQSTLEKIIVSNTIPLTEKSRACRKIATLSVAELFGEAIRRINEGSSVSSLFV
Aminicenantes	Candidatus Aminicenantota							Candidatus Aminicenantes bacterium isolate_LacPavin_0920_SED5_MAG_59_17_	MCX6564531.1	MKVFTGSSNVSLAREIASYLKIELGKCVLERFSDGEIHFYVDENVRGEDIFIIQAGSHDANAHLMELFLMIDAFKRASAERITAVIPYFCYGRQDWKDRPRVPISARLIADLLEAAGADRVLTMDLHSPQIQGFFSIPADNLIAQPVLAKFIQGLNLPDLTVVSPDAGGVGRAKSFARRLGANLAIIDKRRPAPNVAQVFNVIGDVRDKNCVLFDDIVDTAGTLVLSAEALAANGAKSVLAACTHPVLSGQSIAKIEKSALEKLIVSNTIPLNDKSRGCRKIITLSVAEIFGEAIRRINEGSSVSSLFL
Aminicenantes	Candidatus Aminicenantota							Candidatus Aminicenantes bacterium isolate_LacPavin_0920_WC70_MAG_64_36_iso1	MCX6559833.1	MKIFAGSSNLPLAQEIAQYGKKFLGNSVLERFSDGEIHYYIDENVRGEDIFIIQSGCHPANAHMMELFLMIDAFKRASAERITAVMPYYAYARQDWKDRPRVPISARLMADLLEAAGADRLLAMDLHSPQIQGFFSIPVDNLTSVPVLTRHLLSLGLGELTVVSPDAGGVGRAKHFAKKLGAKLAIIDKRRPRPNVAEVFNVIGDVTDQNCVIYDDMVDTAGTLVLGAEALVKSGAKRVLACATHPVLSGPAVERLMASPIEQLIVTNTIPLNEASKGCPKIRTLSVAELFGEAIRRINERSSVSSLFD
Aminicenantes	Candidatus Aminicenantota							Candidatus Aminicenantes bacterium isolate_LacPavin_0920_WC70_MAG_64_36_iso2	MCX6560134.1	MSPRKKATAAPRPFLTPEQYADEQKRRMESTRGRLLIASCRSGAGLAAEAIESYNRLLQEAGSRERVLVLSGIDANFSDSETWVRLALHVSGYDVFLFQSALDPTSPRSIDQNMMALFIAARAFREHGANHVTAVLPYLAYARQDKPTKFEREPTTARLMADLAITSGIDRLVVWDPHGAHIRGFYGSLPVQMLESLTLFLGEFRRFAGRSDVIAVAPDEGAAKFIGHFGRALGLPTAIASKYRPKPEVAVIKDIIGDFRGKRTAIILDDMISGGGTTYELSKKLVEKKGIREIHIGISHNLGLASAKERLEELHRDFHLKRLIVTDSIPQTDEYRRLPFITIRSLADTLARTVNRIHYGRSVSEVFYRPSAN
Aminicenantes	Candidatus Aminicenantota							Candidatus Aminicenantes bacterium isolate_M_DeepCast_400m_m2_244_	MBM3293135.1	MKVFAGSSNPGLAREIVGYLGSELGRSVLERFNDGEIHFYIDENVRGADVFVIQSGSYPANAHLMELFLMIDAFKRASAERITAVIPYYAYARQDWKDRPRVPISARLVADLLETAGADRILTMDLHSPQIQGFFSIPVDNLTGVPVLARHVQHRKLDNLTVVSPDAGGVGRAKHFAKKLGANLAVIDKRRPSPNVARVFNVIGDVAGQNCILFDDMVDTAGTLCLAAEALKRSEAERVLACATHPVLSGKAVEKIEASPLEEVIVSNSIPLNDGSRSSAKITTLSVAELFGEAIRRINEGSSVSSLFE
Aminicenantes	Candidatus Aminicenantota							Candidatus Aminicenantes bacterium isolate_M_DeepCast_400m_m2_293_	MBM3297580.1	MKIFFGSSTPALAGEVVKYLDLVPGKSVLEKFNDGEIHFYIDENVRGEDVFVIQSGARDANFHLMELFLMLDAFKRASAERVTAVMPYYCYARQDWKDRPRVPVSARLVADLLESSGADRVLTMDLHSPQIQGFFSIPVDNLVAAPVLETHIRGLNPQGLCVVSPDAGGVGRARHFAKRLEATLAIIDKRRPEPGVARAMNVIGDVRDRDVLLFDDMVDTAGTLTQGAQALREGGARRILAACTHAVLSGPAVERIERSEIEQLIVSNTIPLGESARGCRKIVVLSVAELFGEAIRRIHLGQSVSSLFL
Aminicenantes	Candidatus Aminicenantota							Candidatus Aminicenantes bacterium isolate_NIOZ_UU59_	MBC8358124.1	MKKENTMKVFTGSSNPALAKEIADFLKIELGKCVLEQFSDGEIHFYIDENVRGEDVFIIQSGSYEANFHLVELFLMIDAFKRASAERISVVIPYYCYARQDWKDRPRVPISARLVADLLEASGANRVLTIDLHSPQIQGFFSIPVDNLSVAPVLSNYVQSLELKDLTIISPDAGGVGRARFFAKIVSAELAIIDKRRPAPNVAKVLNVIGEVKDRDVLILDDMVDTGGTLVKSAEALKKEGARKVLAACTHPVLSGKAMEKIENSCLEKLIVTNTIPLNESQRSSKKIVPLSVAPLFGEAIRRINKGYSVSSLFI
Aminicenantes	Candidatus Aminicenantota							Candidatus Aminicenantes bacterium isolate_PFL34_	MCJ7564282.1	MKVFAGSSNIGLAREIGSYLKIELGKCVLERFSDGEIHFYIDENVRGEDVFVIQTGSHDANTHLMELFLMIDAFKRASAERITAVMPYFCYARQDWKDRPRVPISARLVADLLEAAGANRVLTMDLHSPQIQGFFSIPVDNLFGVPVLAKYVQGLGISDLTVVSPDAGGVGRAKLFAKRLGANLAIVDKRRPAPNIAQVFNVIGEVKDKNCVLFDDIVDTSGTLVLSAEALKANGAKAIYAVCTHSVLSGQAVEKIEKSPLEKLIVSNTIPLNDKSKSCRKIVTLSVAEIFGEAIRRINEGSSVSSLFV
Aminicenantes	Candidatus Aminicenantota							Candidatus Aminicenantes bacterium isolate_PFL48_	MCJ7580709.1	MKIFAGSSNRDLAAEVASYLGIGLGKCVLDQFSDGEIHFYVDENVRGEDVFILQSGARDANFNLMELFIMIDAFKRASAERITAVVPYYCYARQDWKDRPRVPITARLVAGLLEAAGADRILTMDLHSPQIQGFFSIPVDNLTAAPVLAQHFLPIELEDVTVVSPDAGGVGRARNFGKRLDAKLAIIDKRRPAPNVAKVFNVIGEVAGSDVIILDDMVDTAGTLIQSVEALKREGALRIFAACTHPVLSGMANERVKQSSLEKLVVTNTIPLNEESNATEKIVLLSVAELFGEAIKRIHEGSSVSSLFT
Aminicenantes	Candidatus Aminicenantota							Candidatus Aminicenantes bacterium isolate_PFL55_	MCJ7587744.1	MKIFSGSSNPVLAREIVRYLKMDLGKSVLQRFNDGEIRFYIDENVRGEDVFVIQSGSPDANFHLMELFLMVDAFKRASAERITVVLPYYCYARQDWKDRPRVPISARLVADLIEKAGANRVLTMDLHSPQIQGFFSIPVDNLMAAPVLAHHIQRLKLRDLIVISPDAGGVGRARVMAKRVKAMLAIIDKRRPAPGIAEVLHVIGDVKGLDCVIFDDMVDSAGTLVLSAEALKREGAHRIFAACTHPVLSGRAVEKIMGSLIERIIVTNTIPLTEASKVCPKIEVLSVAELFGEAIRRINEGSSVSSLFV
Aminicenantes	Candidatus Aminicenantota							Candidatus Aminicenantes bacterium isolate_PFL71_	MCJ7644003.1	MKVFAGSSNPGLAGEIVKYLKIGLGRSVLERFSDGEIHFTIDENVRGEDVFIIQSGSADASFHLMELFLMIDAFKRASAERITVVMPYYCYARQDWKDRPRVPISARLVADLMEKSGADRVLTMDLHSPQIQGFFSIPVDNLMAAPVLANFLKGLDLENLTVVSPDAGGVGRARVFAKRMGAKLAIIDKRRPAPNVAQVLNVIGEVRDQNVVILDDIVDTAGTLVLSVEALVRDGAKRIFSACTHAVLSGSSIEKIESSALERIYVTNTIPLTEKAKACSKIQILSVAGLFGEAIRRINEGSSVSSLFV
Aminicenantes	Candidatus Aminicenantota							Candidatus Aminicenantes bacterium isolate_PMV_4_maxbin.003_	MCI0471160.1	MSENKYLVFSGSSNVKLAEKIVAHLGKDLGKAELGVFSDGEIKFQSLENVRGADVFVVQSYNQDTNFHIMESLLMADAFKRASAWRITAVIPYYAYARQDRKDRPRVAISAKLLAELMQTAGYTRMLTIDLHANQIQGFFDIPVDNLLALPIFISHFEKMNLQDVVVVSPDAGGVERARLFSQKIHAALAVAVKMRPQPGVAQIMNIIGDVENKNAVIVDDIVDTAGTMVKTVAALKEKGAKKVFAVCTHGIFSGQAIANIDESVLEKIYVSDTVPLNSEKLNCKKIEVVSVAKLFADAINSIHEETSVSKLFL
Aminicenantes	Candidatus Aminicenantota							Candidatus Aminicenantes bacterium isolate_RS_12_32_	MCK4645739.1	MMKVFAGSSTGDLAKKITDFLKIDSGICVLDKFSDGEIHFYVDENVRGEDVFAIQTGSYEVNFHMMELFLMIDAFKRASAERITAVIPYYCYARQDWKDRPRVPISARLIAELLEAAGADRVLTMDLHSPQIQGFFSIPVDNLSAAPVLADHIRLLDLKNLAIVSPDAGGVGRARFFAKKMGAELAIIDKRRPSPNVAKVYNVIGEVSNRDVVILDDMVDTGGTLVEGAEALRKEGALRIFAACSHGVLSGQAVEIIEKSKLEKLIITDTIPLNNKVKSSQKITVLSVAPLFGEAIRRINKGYSVSSLFI
Aminicenantes	Candidatus Aminicenantota							Candidatus Aminicenantes bacterium isolate_RS_13_23_	MCK4556510.1	MKNENTMKVFAGSSVPALAKEVAGFLKVDLGKCVLEQFSDGEIHFYIDENVRGEDVFIVQSGTYDANFHMMELFIMLDAFRRASAERVTAVIPYYCYARQDWKDRPRVPISARLVADLLEAAGATRILTMDLHSPQIQGFFSVPVDNLRAAPVLANYLQNLDLEDLTVVSPDAGGVGRARVFAKRVSAELAIIDKRRPAPNVAKVLRVIGEVKDRDVVILDDMVDTGGTLVQTVEALKREGARKVFAACSHAVLSGQAVEKIENSELEKLILTNTIPLKETTKSSQKFKSLSVAPLFGEAIRRINKGYSVSSLFV
Aminicenantes	Candidatus Aminicenantota							Candidatus Aminicenantes bacterium isolate_RS_17_38_	MCK4363734.1	MRKKNEMKVFAGSSNNTLAREIASFLKIDLGKCVLERFSDGEIHFYIDENIRGEDIFVIQSGSYEANFHLMELFLMIDAFKRASAERITVVIPYYCYGRQDWKDRPRVPISARLVADLLQAAGATRILAMDLHSPQIQGFFSIPVDNLMALPVLANYIQTLKLKDLAVVSPDAGGVGRARLFAKRMSAGLAIIDKRRPAPNEAKVFHVIGEVKDCDVVILDDMVDTGGTLVESAEALKREGAKRIFAACSHPVLSGKAVEKIENSNLEKLIVTNTIPLQGKSKSSNKIMTLSVASLFGEAIRRINKGQSVSSLFI
Aminicenantes	Candidatus Aminicenantota							Candidatus Aminicenantes bacterium isolate_RS_18_43_	MCK4264551.1	MKVFAGSSNTVLAEEIVGYLNISLGKCVLDCFSDGEIHFYIDENVRGEDVFIIQSGSFEANFHLMELFLMIDAFKRASAERITAVIPYYSYARQDWKDRPRVPISARLVADLLEAAGADRVLTMDLHSPQIQGFFSIPVDNLVAAPVLINYIQTLKLKDLTVVSPDAGGVGRARWFAKRIGATLAIIDKRRPAPNVARVLHVIGEVKDRDVVILDDMVDTGGTLVQSTNALKKEGAHRVLAACTHPVLSGQAIESIENPGLENLIVTNTLPITEKMKSSQKIITLSVAELFGEAIRRIHIGSSVSSLFI
Aminicenantes	Candidatus Aminicenantota							Candidatus Aminicenantes bacterium isolate_RS_6_39_	MCK5221231.1	MINNKYLIFSGSSNPQLAKQIVHKLKKKLGQSSLGTFSDGEIRFQSWENVRGADVFIIQSFTKDINFHIMELLLMCDAFKRASARRITAVIPYYAYARQDRKDRPRVPISAKLIADLLETSGFSRILAIDLHANQIQGFFNIPVDNLMALPIFISHFKKMKLKDLVIVSPDAGGVERARIFSQKLKAGLAIADKRRAEANVAEIMHIIGDVEDKNTIIVDDIVDTAGTMTETVKALKKKGAKKIYAACTHGILSGKAFEKLSDSPIEKLFITDTIPLQEELAASKKIEVLSVSDLFSKAICSINKETSVSKLFK
Aminicenantes	Candidatus Aminicenantota							Candidatus Aminicenantes bacterium isolate_RS_8_31_	MCK5057831.1	MCENKYLIFSGSSNATLAEKIVEHLDKKLGTAKLGVFSDGEIRFQSHENVRGADVFVVQSFTQDTNFHIMESLLMADAFKRASAWRITAVIPYYAYSRQDRKDRPRVPISAKLLADLMETAGFTRLLTIDLHANQIQGFFDMPVDNLMALPIFVSHFETMNLDNLVVVSPDAGGVERARIFSQKIHADLAIALKTRPEPGVAKLINIIGDVKDKNCIIVDDIVDTAGTLEKTVGAIKKKGANRVFAVCTHGIFSGKAIDHIENSALEKIYVSDTIPLTEDKLKCEKIEVLSVSKLFANAINSIHEETSVSKLFI
Aminicenantes	Candidatus Aminicenantota							Candidatus Aminicenantes bacterium isolate_RS_9_67_	MCK4761909.1	MCENKYLIFSGSSNARLAKNIVAHLDKTPGEAYLGTFSDGEIKFQSHENVRGADVFVVQSFTEDINFHIMESLLMADAFKRASARRITAVIPYYAYARQDRKDRPRVPISAKLIADLMETSGYTRMLTIDLHANQIQGFFDMPVDNLMALPIFISHFEKMNLQDVVVVSPDAGGVERARIFSQKLHADLAIAYKMRPEPGVAKIINIIGDVKDKNAIIVDDIVDTAGTLVKTVEVLKDKGAKRIFAVCTHGIFSGKAISNLEGSSMEKIYVSDTIPLKENKSGCEKIEVLSVSKLFANAIDSIHKETSVSKLFL
Aminicenantes	Candidatus Aminicenantota							Candidatus Aminicenantes bacterium isolate_SKW293_	MCX7973058.1	MKIFAGSSNPGLAKEIADYLGVPLGQLILGRFSDGEIRVYIDESIRGEDVFLIQSGCHDVNFHLMELFLMIDACKRASAGRITVVIPYYCYARQDWKDRPRVPISARLIADLLEKAGADRILTMDLHSPQIQGFFSIPVDNLMAAPVIARYIETIPLNKVTIVSPDAGGVARARAFSRRLNAGLAIIDKRRPSPNVAQVLHVIGDVRDQDVIIFDDIVDTAGTLILSVEALKREGARRIFAACTHAVLSGPAVERIKNSELEKVIVTNTIPLREGANSCNKIEVISVAELFGEAIRRINEGTSVSSLFW
Aminicenantes	Candidatus Aminicenantota							Candidatus Aminicenantes bacterium isolate_SPRUCE 175_	MGD0782290.1	MKIFAGGSNRGLAQEIAQTLKKDLGKSVLDRFSDGEIHFYIDENVRGEDVFVVQSGCYPANAHMMELFLMIDAFKRASAERITAVMPYYAYGRQDWKDRPRVPISARLMADLVEAAGADRVLAMDLHSPQIQGFFSVPVDNLTSVPVLTRHILGLNLGELTVVSPDAGGVGRAKHFAKKLGAKLAIIDKRRPRPNVAEVFNVIGDVKDEICVLYDDMVDTAGTLVLGAEALVKNGAKRILACCTHPVLSGKAIEKLEASSIERLFAANTIPLNEKSQRCTKIVTLSVAELFGEAIRRINEGSSVSSLFD
Aminicenantes	Candidatus Aminicenantota							Candidatus Aminicenantes bacterium isolate_SPRUCE 605_	MGA2531781.1	MKVFSGTSNSALAKEIVKYLQIDLGRCVLDRFSDGEIHFYIDENVRGEDIFVIQSGCADANFHLMELFVMIDAFKRASAGRITAVIPYFAYARQDWKDRPRVPISARLVADLIEKAGANRVLAMDLHSPQIQGFFSVPVDNLQAAPVIANHIRSLGLDNLTIVSPDAGGVGRARVFAKRLDAKLAIIDKRRPSPNVAQILHVIGEVRNQNVVIFDDMVDTAGTVTLSVGALTRKGAQRVFAACTHPVLSGPALDRIEKCKLERIFVTNTIPLTERANDSGMFSVLSVAELFGEAIRRINEGSSVSSLFA
Aminicenantes	Candidatus Aminicenantota							Candidatus Aminicenantes bacterium isolate_SpSt_1172_	HDP95324.1	MKSKNNFLVFSGSANPGLAQSIVSHLGCELADCTLTTFSDGEIRFQSHENVRGADVFIIQSLSGDINFHIMELLLMADALKRASAKRITAVISYYAYARQDRKDRPRVPISARLLAELLETAGFSRILTIDLHANQIQGFFNVPVDNLMALPIFVSYLREEADLNLKNLVIVSPDAGGVERARLFARPLHARLAIGDKRRSGPNVAEVMHIIGEVDGCDAIVVDDIVDTAGTMTQTIRAIRENGARRVFAACTHGIFSGKALQRLTDSPLEKIFVTDTIAQEANLRANNKIQVLSVAQLFADAIASIRDETSVSKLFLI
Aminicenantes	Candidatus Aminicenantota							Candidatus Aminicenantes bacterium isolate_SpSt_1229_	HDT14085.1	MKIFTGSSNTALAQEIVDFLKIDLGRCVLDRFSDGEIHFYIDENVRGEDIFIIQSGSSDANSHLMELFIMIDAFKRASAGRITAVIPYFPYARQDWKDRPRVPISARLVSDLLETAGSNRILTMDLHSPQIQGFFGIPVDNLMAAPVLAGHIKSLKLDDLTIVSPDAGGVGRARVFAQRLNAKLAIIDKRRPAPNVAKVLHVIGEVTGQNVVIFDDMVDTAGTLTLSVEALAKEGAKRIFGACTHPVLSGPALDRIVPSKLERIFVTNTIPLTEKAAGSGRFAVLSVAELFGEAIRRINEGSSVSSLFT
Aminicenantes	Candidatus Aminicenantota							Candidatus Aminicenantes bacterium isolate_W4_Combined_metabat1_094_	NTV80424.1	MKIFTGSSNTALAQEIVDFLKIDLGRCVLDRFSDGEIHFYIDENVRGEDIFIVQSGSSDANSHLMELFLMIDAFKRSSAGRITAVIPYFPYARQDWKDKPRVPISARLVSDLIEKAGANRILTMDLHSPQIQGFFSIPVDNLMASPVLANHIKTLKLDDVTVVSPDAGGVGRARVFAKRLDAPLAIIDKRRPAPNVAEVLHVIGDVAGRNVVIFDDMVDTAGTLTESARALSEQKAKRIFSAATHPVLSGPAVDRIAPSKLEKIFVTNTIPLTDKAAASGRFAVLSVAELFGEAIRRINEGSSVSSLFA
Aminicenantes	Candidatus Aminicenantota							Candidatus Aminicenantes bacterium isolate_Zod_maxbin.0146_	MBN2245002.1	MKVFAGSSNSMLAQEIADYLKISLGKCVLTRFSDGEIRFYIDENVRGADVFVIQSGVYDSNFHLMEMFIMIDAFKRASAERITAVVPYYAYARQDWKDKPRVPLSARLVADLLEAAGANRVLTMDLHSPQIQGFFSVPVDNLVAAPVLAQYIETLALKDITIVSPDAGGVGRARAFAKRLNAKLAIIDKRRPEPNVAEVIHVIGDVKEKDVVILDDMVDTAGTLTLSVEALKEQGAKKVFAACTHPILSGEAVKRIMNSSLEKLIVTNTIPLKQELQDSDKCRVLSVAGLFGEAIKRIHKGSSVSTLFT
Aminicenantes	Candidatus Aminicenantota							Candidatus Aminicenantes bacterium isolate_Zod_maxbin.0345_1_	MBN2199997.1	MKIFCGSSNPALAGDVVKLLDLELGQCVLERFNDGEIHFYIDENVRGEDVFVIQSGARDANFHLMELFVMLDAFKRASAERVTAVMPYYGYARQDWKDRPRVPISARLVADLLETSGADRVLTMDLHSPQIQGFFSIPVDNLIAAPVLETTVRGLGLEGLCVVSPDAGGVGRARHFAKRLEATLAIIDKRRTEPGVARAMNVIGDVRDRDVLLYDDMVDTAGTLTQGAQALREAGARRILAACTHPVLSGASVERIEKSEIERLIVSDTIPLGENARGCPKIVVFSVAGLFSETIRRINLGQSVSSLFL
Aminicenantes	Candidatus Aminicenantota							Candidatus Aminicenantes bacterium isolate_Zod_Metabat.1003_	MBN2206501.1	MKIFSGSSNPGLAREIVRYLKLDLGKCVLQRFSDGEIRFYIDENVRGEDVFVIQAGSRDANLHLMELFLMIDAFKRASAERITVVMPYYAYARQDWKDRPRVPVSARLVADLLEKAGADRILTMDLHSPQIQGFFSIPVDNLMAAPVLAAHIQRLKLSDPVVVSPDAGGVGRARVMAKRVGAMLAIIDKRRPAPGVAEVLHVIGEVKGYDCVLFDDMVDTAGTLVLSAEALKREGARRIFAAATHPVLSGPAVSRITGSPIEKMIVTNTIPLAEASKVCPKIEVLSVAELFGEAIRRISEGSSVSSLFV
Aminicenantes	Candidatus Aminicenantota							Candidatus Aminicenantes bacterium isolate_Zod_Metabat.1233_	MBN1939796.1	MKVFAGSSNPGLAREIAAYLQIDLGKCVLDKFSDGEIHFYIDENVRGEDVFVVQSGSHEANFNLMQLFIMIDAFKRSSADRITAVIPYYGYARQDWKDRPRVPISARLTADLLETSGADRVLTMDLHSPQIQGFFSVPVDNLNGVPVLVKHVQQLGLTNVTVVSPDAGGVGRAKHFARRLNAPLAIIDKRRPAPNVAQVFNVVGDVTGQTCVLFDDMVDTAGTLCLSAEAVMNAGAARVLACATHAVLSGKALEKIEASPLEQLIVSNTIAPEQRRPCAKIVTLSVAELFGEAIRRIHDRSSVSSLFD
Aminicenantes	Candidatus Aminicenantota							Candidatus Aminicenantes bacterium isolate_Zod_Metabat.480_	MBN1273696.1	MDKNTMKVFSGSSNKPLAEEIAGYLKINLGKSTLERFSDGEIHFFIDENVRGEDVFVIQSGSYDANFHMMELFVMIDALKRASAERITAVVPYYCYARQDWKDRPRVAISARLVADLLEAAGADRVLTMDLHSPQIQGFFSVPVDNLTAGPVLLKYVKTLELQNLAVVSPDAGGVGRARYFAKKLEAGLAIIDKRRPAPNVAQVHNVIGDVMDKDVVILDDMVDTAGTLVQSVEALKNEGAKEIFAACTHAVLSGQALKRINISPMEGLIVTNTILLDKKKEACEKIRVLSVAGLFGEAIRRINRGMSVSSLFE
Aminicenantes	Candidatus Aminicenantota							Candidatus Aminicenantes bacterium isolate_Zod_Metabat.553_	MBN1223388.1	MKRENNLKVFAGSSNPELSNEIVRYLNVDLGNCVLEQFSDGEIHFYIEENVRGEDVFVIQSGVYEANFHLMELFLMIDAFKRASAERITAVIPYYCYARQDWKDRPRVPISARLIADLLEASGADRVLTMDLHSPQIQGFFSVPVDNLMAAPVLVKHIQTLDLDDPVIVSPDAGGVGRARWYAKRLEASLAIIDKRRPAPNVAKVFHVIGDVEGKDVVIVDDMVDTAGTLVQSAEALKEKGARRVWAACTHPVLSGKALERITNSDMEKLIVTNTIPLQGESNSTDKIIVLSVAGLFGEAILRINRGLSVSSLFT
Aminicenantes	Candidatus Aminicenantota							Candidatus Aminicenantes bacterium isolate_Zod_Metabat.875_	MBN2399288.1	MLSNNKFLLFSGSSNKKLANEIATHLHMKLGQSVLDVFSDGEIRFQSHENVRGADVFIIQSLCSDSNFNIMELLLMADAFKRASARRITAVITYYAYARQDRKDRPRVAISARLLADLLETAGFSRVLTIDLHATQIQGFFNIPVDNLMALPVFITHFKKMKLKDLVIVSPDAGGVERARLFAQKLNADLAIADKRRTAPNVAELMHIIGEVEGKNAIIVDDIIDTAGTISESIKALKKKGAKRIFTACTHGIFSGQALSRINESPLEKIYITDSIPLHCSQEQCPKIEVLSVAGLFAEAIESIHKETSVSKLFL
Aminicenantes	Candidatus Aminicenantota							Candidatus Aminicenantes bacterium RBG_13_59_9	OGD24078.1	MKVFAGTSNPGLAGEVVDYLTIDLGKSVLERFSDGEIHFYIDENVRGADIFILQSGSADANFHLMELFLMIDAFKRASAERITAVIPYYCYARQDWKDRPRVPISARLVADLLEKAGANRVLTMDLHSPQIQGFFSIPVDNLTGAPVLEQHIRSLGLDGLTIVSPDAGGVGRARYFARRLGAKLAIIDKRRPAPNVAQVLHVIGEVQGENCILYDDMVDTAGTLVLSANALAEKGAKRILAACTHPILSGQAIEKIEKSPIEQLIVTNTIPLPEKARASAKVKVLSVAELLGEAIRRINEGNSVSSLFI
Aminicenantes	Candidatus Aminicenantota							Candidatus Aminicenantes bacterium RBG_13_62_12	OGD12613.1	MVMKVFSGSSNPVLAQEIVRTLKVDPGRCVLERFSDGEIHFYIDENVRGEDVFIIQTGSADANFHLMELFVMIDAFRRASAERITVVMPYYCYARQDWKDRPRVPISARLVADLLEAAGADRVLTMDLHSPQIQGFFSIPVDNLIAAPVLIKHIHSLKLAHPTVVSPDAGGVQRARFMAKRLEANLAIIDKRRPSVNVAQVLHVIGEVKGQDCILIDDMVDTAGTLVRSAEALMAKGARRVLAACTHPVLSGQAVDRIGDSPLESLVVSNTIPLTDRSRSCRKIVVMSVAELFGEAIRRINEGLSVSSLFE
Aminicenantes	Candidatus Aminicenantota							Candidatus Aminicenantes bacterium RBG_16_63_16	OGD18292.1	MKVFAGSSNRPLAGEIARYLKIELGKCVLSRFSDGEIHSYIDENVRGEDVFIIQTGSFDANFHLMELFLMLDAAKRASAERLTAVIPYYCYARQDWKDRPRVPISARLVADLIETSGADRVLTMDLHSPQIQGFFSVPADNLTSAPVLASHIGGLGLGKLTIVSPDAGGVGRARDFAKRMGAGLAIIDKRRPAPNEAKVMHVIGDVKDRDVVIFDDMVDTAGTLVLSADALRKEGARRILAACTHPVLSGPAIEKVESSPIEKLIVTDTMPLTAEAAASPKVALLSVAGLFGEAIRRINEGSSVSSLFL
Aminicenantes	Candidatus Aminicenantota							Candidatus Aminicenantes bacterium RBG_19FT_COMBO_58_17	OGD38460.1	MKVFAGSSNQALAREIAFYLGIGLGNIALSRFSDGEIHIYIDENVRGEHVFIIQTGSADANFHLMELFLMIDAAKRASAERITAVIPYYCYARQDWKDRPRVPISARLVADLLEKSGADRILAMDLHSPQIQGFFSVPMDNLTSMPALARHIGGLKLDKLSIVSPDAGGVGRARVFARRMQAGLAIIDKRRPAPNVAQVLHVIGDVQGRDVVIFDDMVDTAGTLALSAQALKKEGARRILAACTHPVLSGLAIEKIEKSPIEQVLVTNTIPLNAAAQACRKIVVLSVAELFGEAIRRINEGSSVSSLFV
Aminicenantes	Candidatus Aminicenantota							Candidatus Aminicenantia bacterium isolate_b3.sp2_bin.19_	MFQ6083604.1	MKIFSGSSNHLLAEEIGRYLNKSLGESVLKTFSDGEIQFQIVENVRGADVFVIQSTSYEVNFHLMELLIMVDAFKRASADRITAVIPYYGYARQDRKDKPRVPITARLVADLLEKAGVSRVLTMDLHAHQIQGFFSIPVDNLLAAPVLCDYIEKLNLNNVVVVSPDAGGVERARMFAKRLNSPLAIVDKRRTAPNVAELMNIIGEVEGKEVIVVDDIVDTAGTLSQTGEALKERGASRIFAACTHPVLSGKAIEKIEASPFEELIITNTIQIPEEKKRCKKLAVLSVAKLFGEAIRRIHESSSVSSLFT
Aminicenantes	Candidatus Aminicenantota							Candidatus Saccharicenans sp. isolate_Go_SlDig_bin_113_	MBP7870169.1	MLKIFSGSSNPQLAQSIARYLNIELGHSVLERFADGEIHFYIDESVRGEDVFVIQSGSHDANFHLMELFLMLDAFKRASAGRITAVIPYFAYARQDWKDRPRVPISARLVADLLETAGANRVLTMDLHSPQIQGFFSIPVDNLMAAPVIANHIKKLQLDSVTVVSPDAGGVGRARVFAQRLNARLAIIDKRRPAPNVAQVLHVIGDVRDQNVLIFDDMVDTAGTLTLGVEALKREGARKILAACTHPVLSGPAVSRIHQSSIEKIYVTDTIPLKDEACSNCKFEVLSVAELFGEAIRRINEGSSVSSLFS
Aminicenantes	Candidatus Aminicenantota							Candidatus Saccharicenans sp. isolate_Kamch4336_1_MF_19_	MGB9835336.1	MKVFSGSSNPELARKIASYLGIELGRCVLGRFADGEIHFYIDENVRGEDVFVIQSGCSDANFHLMELFVMLDAFKRASAGRITAVIPYYAYARQDWKDRPRVPISARLMADLLEKAGANRVLTMDLHSPQIQGFFSIPVDNLTSAPVIANHVRTLNLENLTVVSPDAGGVGRARVFAKRLNAMLAIIDKRRPAPNVAQVLHVIGDVKDKDVILFDDMVDTAGTLTLGVEALKREGARRIFAACTHPVLSGEAIDRINNSSLEKVFVTDTIPLKEQAKNSQKFEVLSVAELFGEAIRRINEGSSVSSLFT
Aminicenantes	Candidatus Aminicenantota							Candidatus Saccharicenans sp. isolate_Yes49_19_	MDI6845324.1	MKVFSGSSNPELAQKIASYLKIELGRCVLTRFADGEIRFYIDENVRGEDVFVVQSGAPDGNFHLMELFVMLDAFKRASAGRITAVIPYFAYARQDWKDRPRVPISARLMADLLETAGANRVLTMDLHSPQIQGFFSIPVDNLMAAPVIAAHIRKLSLENLTIVSPDAGGVARARVFAKRLDAPLAIIDKRRPAPNVAQVLHVIGDVRDQNVVLFDDMVDTAGTLTLGVEALKEAGAKRIFAACTHPVLSGPAVERIENSALEKVFVTDTIRLNDKTSNSDRFEVLSVAELFGEAIKRINEGSSVSSLFI
Aminicenantes	Candidatus Aminicenantota							Candidatus Saccharicenans sp. isolate_Yes71_14_	MDI6698403.1	MKIFSGSSNPQLARRIAGYLNIELGRCVLDRFADGEIHFYIDENVRGEDVFVIQSGCADANFHLMELFLMLDAFKRASAGRITAVIPYFAYARQDWKDRPRVPISARLMADLLETAGANRVLTMDLHSPQIQGFFSIPVDNLMAAPVIANHIKTLNLENLTIVSPDAGGVGRARVFAKRLDARLAIIDKRRPAPNVAQVLHVIGDVKDQDVVIFDDMVDTAGTLTLGVNALKREGARRIFAACTHPVLSGEAVDRIEKSGLEKVFVTDTIPLKDRASHSDRFQMLSVAELFGEAIRRINEGSSVSSLFT
Bacillati	Actinomycetota	Acidimicrobiia	Acidimicrobiales	Acidimicrobiaceae				Acidimicrobiaceae bacterium isolate_Bacteria.bin_8_	MBO0694263.1	MEMIPRRTMHLFSGRSHPALARDIAAALGEELDDANLLDFANGEMRARFGSSVRGSDVYIIQSHCTMEGRSVNDSLVEQWLMIDAAKRASAMRITAVCPYYGYSRQDRKSKGREPISARMVADFFATAGADRIVSVDLHSGQIQGFFDGPVDHLTAVPLLTDYLRTNAPNGNFVMVAPDTGRTKVAEQAARHAGKSVDVAAVYKRRPKDLVNEVEALDVMGDVQGRMCVLIDDMIDTAGTICAAAELLAARGATEVWAMATHPVLSGPAVDRLKNSLISRVVVTDTLPLPPEKQIDKITVVSVAKIFADAIQAVFKDGSVSEIFGGENQN
Bacillati	Actinomycetota	Acidimicrobiia	Acidimicrobiales	Acidimicrobiaceae				Acidimicrobiaceae bacterium isolate_BP_106_	MDQ1424366.1	MTMERVTTKKLALYSGRTHRSLAEEIADHLDVELGDANLVEFASGEMRPRFTESVRGSDVFIIQSHYGCDGRSVNDAIMEQLIMIDAAYRASAKRITAVCPFYGYARQDRKASGREPITARLVANMLKVAGAKRMISVDLHSGQIQGFFDGPVDHLTAMPVLEDYLRANADDPVIVSPDAGRIKVAERYAQHLDADLAFIYKRRPKGVDNVAEAKGVIGEVEGRHCVLIDDMIDTAGTIISATDILLDRGATEVWALATHGVLSGMAVDKLKNSPLTRVVITNTLPLPPEKQIDKIEVLSVAKIIADALDAVFEDTSVSEIFGGENQA
Bacillati	Actinomycetota	Acidimicrobiia	Acidimicrobiales	Acidimicrobiaceae				Acidimicrobiaceae bacterium isolate_BP_115_	MDQ1436599.1	MELVPTKRLELYSGRSHRGLAEEIAERLGVQLGEPNLKQFPNGEIHCRYDESIRGADVFIVQTHCVPVNDSIMEQLIMIDAAKRASAKRITAVCPYYGYSRQDRKASGREPITAKLVADMFTAAGANRIVSVDLHSGQIQGFFDGPVDHLTATPVLVTRLQEEASGDLVVVAPDAGRLKAAEVYAQHLNADLASIWKKRSKTDSSQVEALGVMGEVEGRLCLLVDDMIDTAGTIVAAADRLAAAGASEVWAAATHGVLSDPATDRLKNSSISRLFITNTLPLPPEKQLPNIEVLSAAGIIADAIDAVFEDTSVSEIFGGENQS
Bacillati	Actinomycetota	Acidimicrobiia	Acidimicrobiales	Acidimicrobiaceae				Acidimicrobiaceae bacterium isolate_BP_81_	MEY2570714.1	MELVTKKTLQLYSGTAHPALSREIAGHLGMELGEPNIRRFSNGEMHCRFDESVRGADVFIIQTHHAVDGTSVNDAIFEQLIMIDAAKRGSAKRITAVCPYYGYSRQDRKAEGREPIAAKLVADLMTAAGVSRMMSVDLHSGQIQGFFDKPVDHLIAMPVLLDYIRNECGDDLVVVSPDAGRIKVAERYSQALGADLAFVHKRHVKGKANSVEARGVIGEVSGRRCILIDDMIDTAGTIVAAADILADHGATEVWAMATHGLLSDPAVERLSSSKIARTVITNTVPLPADKQLPNMEVLSVSKIIADAIDAVFEDTSVSEIFGGENQS
Bacillati	Actinomycetota	Acidimicrobiia	Acidimicrobiales	Acidimicrobiaceae				Acidimicrobiaceae bacterium isolate_BP_83_	MEY2405475.1	MELVTKKILRLYSGRSHPALAEEIAQHLGVPLGEANLRDFANGEIHCRFGENIRGADVFIIQSHCGSVNDALMEQLIMIDAAKRASAKRISAVCPLYGYARQDRKAEGREPITAKLMADLMTTAGASRMLSVDLHSGQIQGFFDKPVDHLTAMPVLLDYLRRECGDDMVVVAPDAGRVKVAERYSQHLGADLAFVHKRHVKGKADAVEARGVIGEVAGRRCVIIDDRIDTAGTIVAAADILVEHGATDVWAMATHAVLAEPAIDRLKNSVIARVVVTDTVPLTSDKQLDKIEVLSVAAIIADAIDAVFEDKSVSELFGGENQA
Bacillati	Actinomycetota	Acidimicrobiia	Acidimicrobiales	Acidimicrobiaceae				Acidimicrobiaceae bacterium isolate_BP_92_	MEY2453293.1	MELVTKKTLRLYAGRSHPKLAEDIAKRLGVPLGEANVRNFPNGETHCQLGENIRGADVFIIQTHCGSVNDSIMEQLIMIDAAKRASAKRITAVCPLYGYARQDRKAENRVPISAKLVADMLTVAGADRMVSIDLHSGQIQGFFDQPVDHLTAMPVLLDYLQRECDDDVVVVSPDAGRVKVAERYSQHIGADLAFVHKRHIKGSSDEVEARGVIGDVDGRRCVIIDDRIDTAGTIVAAADILTDHGATEVWAMATHAILADPAVDRLKNSVISRVVVTDTVPITDDKQLDKIEVLSVANIIGDAIDAIFEDKSVSELFGGENLA
Bacillati	Actinomycetota	Acidimicrobiia	Acidimicrobiales	Acidimicrobiaceae				Acidimicrobiaceae bacterium isolate_CAR4_bin_4_	MCY4069158.1	MKQQTNKELRIVAGRSSDAFAASVCAELGVQLDKTDIENFANGEVHVRYAHSIRGCDAFIIGTHAEWEGGSINDAIVEQLVMVDAAKRASAKRITVVAPFYGYARQDRKASGREPISARLLADMFRAAGATRLLSVDLHSGQIQGFFDGPVDHLTAMPVLLEFLQSLEADDLVIVSPDAGRVKVAERYTNLLHADLAIVHKRRENSNEVSAKVIVGDVDGRTCVIVDDMIDTGGTIVAAAELLAANGASRVIAATTHAVFSGPAVERLRNSAIDMVVCTDTLPLTKRKLFEKLQVVSVAPIVAQAISAVFEDTSVSEIFGGENLV
Bacillati	Actinomycetota	Acidimicrobiia	Acidimicrobiales	Acidimicrobiaceae				Acidimicrobiaceae bacterium isolate_Holy_71_	MEN3314716.1	MELIPKRRLQLFSGRSNRPLAEAIAAHLDVELGEDNLSEFASGEVHCRFGESIRGADVFVIQTHSRPVNEAIMEMLIMIDAAKRASAKRITAVCPYYGYSRQDRKASGREPITAKLLADMLVVAGVDRVVSVDLHSGQIQGFFDVPVDHLTAMPVLTRYVIDNIGRDVVIVSPDAGRTKVAERFAQYVDADAASIWKRRRPDRVNEVEALRVMGEVEGRVCVLVDDMIDTAGTICAAATLLTEHGATDVYAMATHGVLSDPAIDRLKNSAISKVVITDTLPLPADRHIDKIEVLSVASIIADAVDAVFEDSSVSDIFGGENQS
Bacillati	Actinomycetota	Acidimicrobiia	Acidimicrobiales	Acidimicrobiaceae				Acidimicrobiaceae bacterium isolate_MAG 5_	NNN10993.1	MELVPTKRLEIYTGRSHPSLVKEIANHLDIELGDVLLREFSDGEIHCRYGESVRGKDIFVVQSHAKPVNDSIVEQLIMIDAAKRASAKRITAVCPYFGYSRQDRKATGREPITAKLVMDMLQAAGADRVITVDLHSGQIQGFFNGPVDHLTAMPVLVDYLRPHQGTDLVVIAPDAGRVKVAQRFSQQLNLDLGFVHKRRPRGTMNKVEALEVVTEVDLRGRRCVIIDDLIDTAGTICAASELLKKKGCSEVWAMATHAVLSGKAKDNLMASSISKLVVTDTLPIPAEKHFAKLEILSIARIIAQAIGAVFEDTSVSDIFQGDNLM
Bacillati	Actinomycetota	Acidimicrobiia	Acidimicrobiales	Acidimicrobiaceae				Acidimicrobiaceae bacterium isolate_NAT100_	MAU04119.1	MELVTHKKLYLVAGRASLPLAEEIAAELGEELGEPNLAEFANGEIHCRFAESIRGCDAFIIQSHSNFEESSINDTLMEQLIMVDAARRASAKRITAVCPHYAYARQDRKSSGREPITAKLVANMFAAAGASRLVSVDLHSGQIQGFFDGPVDHLTAMPVITDYLTGLEGDLVIVSPDAGRVKVAERYANLLEADLAIIHKRRSSTTFNTVEAKEVVGEVDGKVCVIVDDMIDTAGTICAAADQLTQRGAARVVAATTHGVFSGSALERLGASSIEKIIVTNTLPLPQGADGDLFEVLSIAPLLARAINAVFEDTSVSEIFGGNNLA
Bacillati	Actinomycetota	Acidimicrobiia	Acidimicrobiales	Acidimicrobiaceae				Acidimicrobiaceae bacterium isolate_RHO2_bin_38_	MDE0268148.1	MNELRVAEIMRQQTHKTLHVVSCRSSQAFAAAVCDELGVKLGTVHLDNFANGEIHARYGESVRGCDLFIFGAHTKWNKASVNDVIMEQLVMVDAAKRASAKRITVVAPFYSYARQDRKASGREPISARLLADLFHAAGAKRLLSVDLHSGQIQGFFDGPLDHLTAMPVLVEFVCSLQADDLVIVAPDAGRVKVAERYTQQLNADLAIIHKRRNVETKNNVEALGIVGDVRNRTCVLVDDMIDTGGTIVAAAELLMANGAKRVVVVATHGVFSGRAIERLTDSAIDLVACTDTLPLAEHQKFEKLKVVSVVEIVAQAISAVFEDTSVSEIFGGNNLAT
Bacillati	Actinomycetota	Acidimicrobiia	Acidimicrobiales	Acidimicrobiaceae				Acidimicrobiaceae bacterium isolate_SB0667_bin_20_	MXW89720.1	MPGAMKQQTHKVLRVVSGRSSQDFAASVCAELGVELGTSHIENFANGEIHVRYGESIRGCDAFIVGTHAEWEGGSINDAILEQLVMVDAAKRASAKRITVVAPFYGYARQDRKASGREPISARLLADLFLAAGAKRLLSVDLHSGQIQGFFDGPVDHLTAMPVLLEYLQSLKGEDLVIVSPDAGRVKVAERYTNLLHADLAIVHKRRDNGKHEVSAKEIVGDVRGRTCVIVDDMIDTGGTIVAAAELLAASGASRVIAATTHAVFSGPAVERLRDSVIDLVVCTDTLPLTARKRFSKLHVVSVAPIVARAISAVFEDTSVSEIFGGNNLV
Bacillati	Actinomycetota	Acidimicrobiia	Acidimicrobiales	Acidimicrobiaceae				Acidimicrobiaceae bacterium isolate_SB0668_bin_5_	MXW63018.1	MQLVNKKKLHIVAGRATQSLATDICKELGVPLGTPNISEFANGEIHVKYFESIRGADVFIVQTHTPWDGRSINDAITEQLIMVDAAKRASAKRITAVIPFYGYSRQDRKASGREPITARLLSDLFSAAGADRLVSVDLHSGQIQGFFDGPVDHLTAMPVLVDYLSRIEGDLVVVSPDAGRMKVAERYTNLLGADLAYVHKRRSTVEANTVEAKEIIGEVEGRVCVLIDDMIDTGGTICAAADLLVANGAEMVIAAATHGVFSEPAIDRLKNAAIETVLITDTLPLEPDKQIDKMEILSVAPVIARAVAAVFADTSVSEIFAGNHLA
Bacillati	Actinomycetota	Acidimicrobiia	Acidimicrobiales	Acidimicrobiaceae				Acidimicrobiaceae bacterium isolate_SP349_	MBH99382.1	MELVTHKKLYLVSGRVSRPLAEAIAAELGEPLGEPNLAEFANGEVHCRFSESIRGCDVFIIQTHCHSPGVSINDNLMEQLIMVDAARRASAKRITVVCPHYGYARQDRKSSGREPITAKLLANLFKEAGASRLVGVDLHSGQIQGFFDGPVDHLTAMPVLVDHLKSLEGDLAIVSPDAGRVKVAERYAMQLGADLAIVHKRRSHSAFNTVEAKEVVGDVEGKVCVLVDDMIDTAGTICAAAEQLAERGAIRVIAATTHGLFSDPALERIAESPIEKVVVTDTLPLPDGTDPDLVKVLSVAPLIARAIDAVFEDASVSEIFGGNNLS
Bacillati	Actinomycetota	Acidimicrobiia	Acidimicrobiales	Acidimicrobiaceae				Acidimicrobiaceae bacterium isolate_UBA11731_	HCB34172.1	MHLFSGRANPELAVDVANQLGVELGDPGLVDFANGEIKCRFGKSLRGGDVFIVQSHARTETMTVNDTIMEHLIMVDAARRASAKRITAVAPHYGYARQDRKAAGREPITARLLADMFFTAGAQRLVCIDLHSGQIQGFFQGPVDHLTAAPVIVKYLSGLIPPGSVIVSPDTGRVKVAERYARRLDCEVASIYKRRAVDEMNEVEMLGVMGEVDGRTCVILDDMIDTAGTICAAVEMLAAAGAEEVLCACTHALFSGPAVDRLKNSALSSVIVTNTVPIPAAKQFDKLEILSVAPIVADALESVFEDASVSEIFDGDNLF
Bacillati	Actinomycetota	Acidimicrobiia	Acidimicrobiales	Acidimicrobiaceae				Acidimicrobiaceae bacterium isolate_UBA8190_	HAM02515.1	MELVPRRRLVLVSGRSHPMLAEEIAGHIGVELSEANLREFANGEIHCRYDGSLRGSDIFIVQTHSGPVNDSLMEQLIMIDAAKRASAKRITAVCPYYGYSRQDRKATGREPITAKLVADMLQAAGADRVVSVDLHSGQIQGFFDVPFDHLTAMPVLVDDLHRNGSSDLVVVAPDAGRVKVAERFSQHLGADLAFVHKRRPRGSANEVVALDVVGEVEGRRCVLVDDMIDTAGTICAAAELLMERGAAETWAMATHGIFSDPALERLEKSPLSRVVITNTLPLAEDRRIDKLEMLSVAKLIADAIDAVFEDTSVSEIFGGENLQ
Bacillati	Actinomycetota	Acidimicrobiia	Acidimicrobiales	Acidimicrobiaceae				Acidiferrimicrobium australe strain_USS_CCA1_iso1	MST32253.1	MGARVVAGTANRRLACAVTAALGTEPAVSETARFPDGELRPVVAELRGEDVYVVQPTGPPVNEHLVELLLLLDACRRAGAARVTAVVPYFGYARQDRRGKAGEAVGARVVADALAAVGADRLLVVDPHTIALEAVCSMPVEMLTAVPMVAAGLQPALPDAAVLVAPDLGAVKLAERYSSILQRPVAVVRKTRVSGEVVRAHQLVGDVSGRPVVIVDDMISTGSTIEVAAAVLRAHGAAAAPTAAATHGPLVRGAVERMAGAGVARCLVTDTAAGEDRGSVEVCSVAGLLADAIDRLHRDRALDDLLLHA
Bacillati	Actinomycetota	Acidimicrobiia	Acidimicrobiales	Acidimicrobiaceae				Acidiferrimicrobium australe strain_USS_CCA1_iso2	MST32629.1	MIELVTTRKLQLLSGRTHPALAEAIAADLDVPLADPKLVDFANGEIRPRFADSVRGADVFVLQSHGRTPGRSVNDSLVEHWIMIDAAKRASAKRITAVCPYYGYSRQDRKSKSREPITARMVADFFRAAGADRIISVDLHAGQIQGFFDGPVDHLTATPLLTDYLRTHAPSGDFVMVSPDTGRSKVAEQAARFAGEQVDVASVYKRRAKDVVNQVEALDVMGDVEGRHCVLIDDMIDTAGTICAAADLLMEKGATEVWAMCTHAVLSDPAVDRLKNSVISRVVVTDTLPLPPEKQIDKLEVVSVASIFAEAIDAVFCDRSVSEIFGGENQT
Bacillati	Actinomycetota	Acidimicrobiia	Acidimicrobiales	Acidimicrobiaceae				Acidiferrimicrobium sp. IK	WP_262324156.1	MELVPKRTLHLLTGRSHPTLAAAIAADLGLQLGDANIVDFANGEVRPRFGESVRGSDVFIIQSHCRTPGRSVNDSLLEQWIMIDAAKRASAKRITAVCPYYGYSRQDRKSKGREPITARMVSDFFATAGADRIISVDLHSGQIQGFFDGPVDHLTAVPLLTDYLRTNAPSGDFVMVAPDTGRTKVAEQAARHAGTAVDVASVYKRRPKDAVNQVEALDVMGDVEGRMCVIIDDMIDTAGTICAAAEILHAKGATEVWAMCTHAVLSDPAVDRLKNSAIARVVITDTLPLPPEKQIDKIEVVSVSKIFAAAIDAVFGDGSVSEIFNGENQT
Bacillati	Actinomycetota	Acidimicrobiia	Acidimicrobiales	Acidimicrobiaceae				Acidimicrobiaceae bacterium	HBX76323.1	MELITKKRLHLVAGRNNKALAEEVAVRLGEQLGPVSLASFANGELHCKFGESIRGADVFIFQGHCTTNEMSINDALMEQLIMVDAAHRASAKRITVVAPFYGYGRQDRKAEGREPITAKLVANLFKVAGAKRLVSVDLHSGQIQGFFDGPVDHLTAMPVLIEWMAANLGDDLVVVSPDAGRVKVAERYANLLHADLAIVHKRRVKGEKNMVEAKEVVGEVVGRTCVLIDDMIDTGGTLVAAAEQLKERGAARVFAAATHGVLSGPAIERIANSVLEKVVITNTLPLPPEKQIDKIEVLSAAGIIADAIDAVFEESSVSEIFDGQNQH
Bacillati	Actinomycetota	Acidimicrobiia	Acidimicrobiales	Acidimicrobiaceae				Acidimicrobiaceae bacterium	MEY2422229.1	MELVTKKTLRLYSGRSHPKLAEDIAERLGVPLGEANVRDFPNGEIHCRFGENVRGADVFIIQTHCGSVNDSIMEQLIMIDAAKRASAKRITAVCPLYGYSRQDRKAEGREPIAAKLVADLLTVAGASRMLSVDLHSGQIQGFFDKPVDHLTAMPVLLDYIERECAGDIVVVAPDAGRVKVAERYSQHLSADLAFVHKRHIKGKSDEVEARGVIGEVDGRRCVIIDDRIDTAGTIVAAADILTENGATEVWAMATHGVLADPAVDRLKNSLISRVVITDTVPVPPEKQMDKLEVLSVANIIGDAIDVIFEDKSVSELFGGENQS
Bacillati	Actinomycetota	Acidimicrobiia	Acidimicrobiales	Acidimicrobiaceae				Acidimicrobium ferrooxidans	WP_015798998.1	MELVPRKRLALFSGRSHPQLAREVAEHLDVELGAITLREFSDGEIYSRFDQSVRGKDIFVIQSHAGPVNDAIFEQLIMVDAAKRASAKRITAVCPYYGYSRQDRKASGREPITAKLVADMLHAAGADRIIAVDLHSGQIQGFFDGPVDHLTASQVLVEYLRAFAPRDAVIVAPDAGRVKVAERFAQRLGAGLALVHKSRPKGTANVVTALEVVGDVAGRHCVIVDDLIDTAGTVTAAAELLRSRGADEIWVMATHAVLSGPAPKRLMDAPISRVVVTNTLPVPPERAIAKLEVVSIAKVIADAIAAVFEDGSVSELFQGENLS
Bacillati	Actinomycetota	Acidimicrobiia	Acidimicrobiales	Acidimicrobiaceae				Aciditerrimonas ferrireducens	WP_377787183.1	MELVPRRRLELFSGRSHPELAQEIAEHLGVRLGEANLREFSNGEIHCRYGSSVRGTDVFIVQTHCNPVNDALMEQLIMIDAAKRASAKRITAVCPYYGYSRQDRKATGREPITAKLVADMLQTAGADRVVSVDLHSGQIQGFFDLPFDHLTAMPVLLAELRRHGTDDLVVVAPDAGRVKVAERYSQQLNTDLALVHKRRPRGTANEVEALHVVGEVEGRTCVLIDDMIDTAGTICAAAELLVEHGAADVWAMATHALLSDPALERLEKAPISKVVVTNTLPVPPERRIEKLEVLSVAGLIADAIDAVFEDTSVSEIFGGDNLA
Bacillati	Actinomycetota	Acidimicrobiia	Acidimicrobiales	Acidimicrobiaceae				Ferrimicrobium sp.	WP_298208811.1	MELVPRKRLELFSGRAHPELAREVADHLQVKLGELTLREFSDGEIYSRFDQSVRGKDIFLLQTHAGPVNDSIFEQLIMVDAAKRASAKRITAVCPYYGYSRQDRKASGREPITAKLVADLFKAAGADRIISVDLHSGQIQGFFDGPVDHLTATQVLTDYLRAQNVGDLVIVAPDAGRVKVAERYAQKLQAGLAVVHKSRPKGSANVVNALNVVGDVAGKCCVIVDDMIDTAGTVTAAADLLLTRGASDAWVMATHAILSGPAIKRLMDSNISRVIVTNTLPLSGDRLVDKIEVVSIAKVIADAIAAVFEDGSVSELFHGDNLS
Bacillati	Actinomycetota	Acidimicrobiia	Acidimicrobiales	Acidimicrobiaceae				Ferrithrix thermotolerans	WP_072790504.1	MELVLRRRLELYAGRAHRELALEVAKHLEVRLGPMVLKDFADGEIYCRFGDSVRGKDVFILQTHAGPVNDSIFEQLIMIDAAKRASADRITAVCPYYGYSRQDRKSAGREPITAKLVSDLFAAAGADRIVSVDLHSGQIQGFFDGPVDHLTAMPVLIEYLKRHADEDFVIVAPDAGRVKVASRYSQYLNADVAFVHKRRPKGTANVVEALDVVGEVSGRRCVLIDDMIDTAGTICAAAELLVAKGASEVWAMATHGLLSGQAVDRLKASDISRVVVTDTLPLSEERRFDKLEVLSIAKVLADAIAAVFEDGSVSNIFKGDNLS
Bacillati	Actinomycetota	Acidimicrobiia	Acidimicrobiales	Acidimicrobiaceae				Ilumatobacteraceae bacterium	MCH1490810.1	MKSASTFGAEGSKVESLEKVTTKKLALYSGRTHPDLAGEVAQHLGLSLGDPNITQFSNGEIRPRFAESVRGTDVFIMQSHYGIDGSSVNDSIMEQLAMIDAAARASAKRITAVCPFYGYARQDRKAEGREPVTARLVADMFKLAGANRLISIDLHSGQIQGFFDGPVDHLTAAPVLENYVRQHAPDAPVIVSPDSGRIKVAERMAQHLHDCEADIAFIYKRRPKGQANVVEAKEVIGDVKGRLCVLTDDMIDTGGTIVSAAEILLERGATEVWAMATHGVLSGPAVERLSASPLERLVLTNTLPLPEHKRLSQVDVLSIAPLIAQALSAVFDDTSVSEIFSGENYA
Bacillati	Actinomycetota	Acidimicrobiia	Acidimicrobiales	Candidatus Hopanoidivoransaceae				Candidatus Poriferisocius sp.	WP_419919049.1	MELVTKKKLVIVSGRANEGLATEIAEVLGEQMVEPNLSDFANGEIHCRFEASVRGTDVFIVQSHTAHGDFTINDAVMEHLIMVDAARRASAKRITAVCPFFGYARQDRKAEGREPITAKLMANAFRASGADRMLSVDLHSGQIQGFFDGPWDHLTAMPVLTDYLRGIGDDLVIVSPDAGRVKVAERYTNELGADLAIVHKRRSRNTKNAVEAKEVVGDVKGRACVLIDDMIDTGGTIVAAADALAARGAATIHAATTHGVFSGPAIDRLKNSVISKVVITNTLPLSSDKQIDKIEVLSVASIIAAAIDAVFEDTSVSEIFGGKNLS
Bacillati	Actinomycetota	Acidimicrobiia	Acidimicrobiales	Candidatus Hopanoidivoransaceae				Candidatus Poriferisocius sp.	WP_420620732.1	MELVTKKKLAIISGRANHDLAAEIAEALDEELVEPNIADFANGEIHCRFEESVRGTDVFIVQSHTAHGDASINDAVMEHLIMVDAARRASAKRITAVCPFYGYGRQDRKAAGREPITAKLMANSFRTAGANRMLSVDLHSGQIQGFFDGPWDHLTAMPVLVDYLKDFNGDLVIVSPDAGRVKVAERYTNELDADLAIVHKRRAMDVKHAVEVIEVVGDVEGRTCVLIDDMIDTGGTIVAAADALAARGAATIVAATTHGVFSGPAVDRLKNSVISKVVITNTLPLSPDKQIDKIEVLSVARIIADAIDAVFEDTSVSEIFGGKNLS
Bacillati	Actinomycetota	Acidimicrobiia	Acidimicrobiales	Candidatus Poriferisodalaceae				Candidatus Poriferisodalaceae bacterium	MFT5530406.1	MELVTKKRLHLFSGRTNESLAVEIAEHLGVKLGDTGLINFANGEIKCRFGESVRGGDVFIIQSHASVEGRSVNDSIMEQLIMIDAAKRASAKRITAVIPFYGYARQDRKAMGREPITARLVADMMAAAGAERLATIDLHSGQIQGFFSGPVDHLTAAPVLIDYLRATMDANSVIVSPDTGRVKVAERYAKRLGCEVASIYKRRSVTKANEVEALGIMGEVDGRTCVIIDDMIDTAGTICSAVDTLIAAGASDVRCATTHAIFSGPAIDRLKNSRLSEVIVTNTIPLPPEKQFPGLKTLSVAGVFADALKSVFEDTSVSEIFDGENNS
Bacillati	Actinomycetota	Acidimicrobiia	Acidimicrobiales	Candidatus Poriferisodalaceae				Candidatus Poriferisodalis multihospitum	WP_323671114.1	MELVTKKRLHLFSGRANPELATEIAEQLGVELGDPGLIDFANGEIKCKFAESIRGGDVFIIQSHAACEAMSPNDAIMEQLIMVDAARRASAKRITAVAPLYGYARQDRKAAGREPITARLLADLFTVAGAERLVSIDLHSGQIQGFFDGPVDHLTAAPVLIDYLSGVMGPDSVIVSPDTGRVKVAERYATRLGCDVASIYKRRATDNANESEALGIMGEVAGRTCVIIDDMIDTAGTICSATETLVANGAADVMCASTHGLFSEPAVDRLKNSSLSQVIVTNTVPIPSSKQFDKLVVLSVAGVFADALESVFEDASVSEIFDGQNLF
Bacillati	Actinomycetota	Acidimicrobiia	Acidimicrobiales	Iamiaceae				Actinomarinicola tropica	WP_153760113.1	MELVTKKKLALIAGRANFELAEEVAEQLGVPLVDSNCSEFANGELHCKLGMSVRGSDVFIIQSHTATDEMSVNDAIMEHLIMVDAARRGSAKRITVVMPFYGYGRQDRKSEGREPITARLVADMFGAAGAQRLMSVDLHSGQIQGFFNGPVDHLVAMPVLVDYMRGLGDDLVVVSPDAGRVKVAERYSNMLHADLAIIHKRRLKGEKNQVEARDVIGDVAGRTCVLIDDMIDTAGTIVAAAEQLAEKGASRILAAATHGVFSGPAIDRLKNSPIEKIVVTNTLPLPPEKQLDKIEVLSVANIIADAIDAVFEDTSVSEIFGGQNQS
Bacillati	Actinomycetota	Acidimicrobiia	Acidimicrobiales	Iamiaceae				Actinospongicola halichondriae	WP_436793169.1	MELVTKKRLHLLSGRTHLPLAEEIAEVLGETLGEPNLAEFANGEIHCKFGENVRGSDVFIIQSHSSIDGMSINDSLMEQMIMIDAARRASAKRITAVCPFYGYARQDRKAEGREPITAKLVADLFKAAGATRLVSIDLHSGQIQGFFDGPVDHLQARPVLIDAMRQLGDDLVVVSPDAGRVKVAEQYANELHADLAIVHKRRVKGAKNSVEAKDVVGEVEGRCCVLIDDMIDTAGTMCAAAEQLVEHGASEVHAATTHAVLSGPAVDRIKNSPIGRLIATNTLPLPSEKQFDKLEVHSIAPILAKAIDAVFEDTSVSELFGGKNQT
Bacillati	Actinomycetota	Acidimicrobiia	Acidimicrobiales	Iamiaceae				Aquihabitans daechungensis	WP_421121857.1	MEAVTKKRLELYAGDAHPELAQEIADHLGVELGEPNLRQFANGEMHCRYGESIRGSDVFIIQTHAGPQVSDSLMQQLIMIDAAKRASAKRITAVAPYYGYARQDRKAEGREPITAKLVADMLVAAGADRVVSVDLHSGQIQGFFDVPVDHLTALPILIECCKTAGNVEDLVIVSPDAGGVKAAKRFANHLGADLAFVNKIRPKGVANVVEASNVIGHVSGKRCILLDDMIDTAGTIVAAADLLKEQGATEVWAMATHGVLSDPATERLKNSVIEKVVITNTLPLPSEKRIDKIEVLSIAPLVANAISAVFEDESVSEIFGGENQK
Bacillati	Actinomycetota	Acidimicrobiia	Acidimicrobiales	Iamiaceae				Aquihabitans sp. G128	WP_217002313.1	MLYTGGAHPELAEEIAGHLRVTLGETNMRQFANGEMHCRYGESIRGADVFIIQTHGGMPVNDALMQQLIMIDAAKRASAKRITAVCPYYGYSRQDRKAEGREPITAKLVADMLTVAGADRVVSVDLHTGQIQGFFDQPVDHLTALPILIECCKTAGDVDDLVIVSPDAGGVKAAKRFANHLGADLAFVNKIRPKGVANTVEASNVIGNVAGKRCILLDDMIDTAGTIVAAAELLKAEGATEVWAMATHGVLSDPAIERLKNSVIEKVVITNTLPLPSEKQIDKIEVLSIASLVADAIHAVFEDQSVSEIFGGENQK
Bacillati	Actinomycetota	Acidimicrobiia	Acidimicrobiales	Iamiaceae				Aquihabitans sp. McL0605	WP_426573635.1	MSAPKTLEAVTKKKLELYAGDAHPELAQEIADHLGVKLGEPNLRQFANGEMHCRYNESIRGADVFILQTHAAHVNDALMQQLIMIDAAKRASAKRITAVCPYYGYSRQDRKAEGREPITAKLVADMLTVAGADRVVSVDLHSGQIQGFLDKPFDHLTALPILIECCRTAAAPEDLVIVSPDAGGVKAAKRLANHLGADLAFVNKQRPKGVANVVEASNVIGSVAGKHCILLDDMIDTGGTLVAAADLLKSEGATAVWAMATHGVLSDPATERLKNSVIEKVVLTNTLPLPPEKQIDKIEVLSIAPLVADAISAVFEDESVSEIFGGENQK
Bacillati	Actinomycetota	Acidimicrobiia	Acidimicrobiales	Iamiaceae				Dermatobacter hominis	WP_227759732.1	MELVTKKRLTMVAGRVNRELAEEIAEQLGIALAPMEIAEFANGELHCKFGESIRGADLFIFQSHCASGDLSVNDALMEHLIMVDAAKRASAKRITVVAPFYGYGRQDRKAEGREPITAKLLANMFEVAGAKRIVSVDLHSGQIQGFFDGPVDHLTAMPVLVQWMADNLGDDLVVVSPDAGRVKVAERYANALHADLAIVHKRRVKGAKNQVEAKEVVGEVEGRTCVLIDDMIDTAGTIVAAADQLTERGASAVYCAATHGVFSGPAIDRLKNSSIEKVVVTNTLPLPPEKRIDKIEVLSAAGIIADAIDAVFEDTSVSEIFDGQNQH
Bacillati	Actinomycetota	Acidimicrobiia	Acidimicrobiales	Iamiaceae				Iamia majanohamensis	WP_272737933.1	MEPLETVTRKRLHLYSGSSHPGLAADIAAHLGTELGEPNLRRFANGEMHCRFDESIRGADVFIVQTHSGEHGQSVNDSLMEQLIMIDAAKRASAKRITAVCPFYGYARQDRKAEGREPITAKLVADMLTAAGADRVVSVDLHSGQIQGFFDMPVDHLTAMPIQVDYLRRTTQPDDLVVVSPDSGGVKAAKRFANEVGAELAFVNKVRPRGTANQVVADSIVGDVAGHSCVLLDDMIDSAGTICASADLLHEEGATDVWAMTTHGVLSGPAIDRLKNSALTKVVITDTLPLPEEKQLDKIEVLSVAPIIGQAIRSVFDDASVSEIFGGRNQS
Bacillati	Actinomycetota	Acidimicrobiia	Acidimicrobiales	Iamiaceae				Iamia sp.	HEX7134612.1	METVTTKRLHLFSGSSHPELAGEIAAHLGIALGNPNLRRFANGEMHCRFGESIRGADVFIIQTHSGEAGQSVNDSLMEQLIMLDAAKRASAKRITAVCPFYGYSRQDRKAEGREPITAKLVADVLTAAGAERVISVDLHTGQIQGFFNFPVDHLTAMPIQVDYLKANTDPDNLVIVSPDSGGVKAAKRFSGHVGAELAFVNKYRPPGSMNEVVAANVIGEVDGKACVLLDDMIDTAGTICAAADLLRENGATDVWAMATHGVLSGPAIDRIKNSSLTKVVITNTLPLPPEKQIEQIEVLSVAPIIGQAIESVFDDASVSEIFGGRNQS
Bacillati	Actinomycetota	Acidimicrobiia	Acidimicrobiales	Iamiaceae				Iamia sp.	MGI8939339.1	METVTRKRLQLYSGSSHPALATEIARNLGIELGDPNLRHFANGEMHCRFGESIRGADVFIVQTHSGEGGQSVNDSLMEQLIMLDAAKRASAKRITAVCPSYGYARQDRKAEGREPITAKLVADMLTAAGADRVVAVDLHSGQIQGFFDMPFDHLTAMPIQVEYLRANADPEDLVVVSPDSGGVKAAKRFANEVGADLAFVNKFRPRGTANEVVAANVIGEVAGRSCVLLDDMIDSAGTICASADLLHDEGATDVWAMTTHGVLSGPAIDRLKNSALTKVVITDTLPLPPEKQLDKIEVLSVAPLIGQAIRSVFDDASVSEIFGGRNQS
Bacillati	Actinomycetota	Acidimicrobiia	Acidimicrobiales	Iamiaceae				Iamia sp.	WP_325590989.1	MELVPKKRLFLVSGRANLPLAEEIAAALGVPLGEPNLAAFANGELHCRFDESVRGTDVFIIQTHSATEGATLNDALMEQLIMVDAAKRASAKRISVVCPYYGYSRQDRKAEGREPITAKLVADMFSTAGATRVISVDLHSGQIQGFFDGPVDHLTAMPVLVEYMSSLGDDLVVVSPDAGRVKVAERYANQLRADLAIVHKRRAKGAKHEVEARDVVGEVDGRVCVLIDDMIDTAGTICAAAEQLKEHGATEVYAAATHGVFSGPAIDRLKNSVISKVVVTNTLPLPPEKQIDKIEVLSVAGIIAEAIDAVFEDTSVSEIFGGANQS
Bacillati	Actinomycetota	Acidimicrobiia	Acidimicrobiales	Iamiaceae				Iamia sp. SCSIO 61187	WP_219944473.1	METVTTKRMHLFSGSAHPELAEAIAAHLDIELGEPNLRRFANGEMHCRFNESIRGADVFVIQTHSGEPGWSVNDSLMEQLIMIDAAKRASAKRISAVCPFYGYARQDRKAEGREPITAKLVADMLTAAGADRVISVDLHSGQIQGFFDMPVDHLTAMPIQVEYLRANTDPGELVIVSPDSGGVKAAKRFSGEVGADLAFVNKFRPKGTMNQAVAANIIGEVAGRSCVLLDDMIDSAGTICAAADLLREQGATDVWAMATHGVLSGPAIDRLKNSSLTKVVITDTLPLPPEKQIDQIEVLSVAPLVGQAIESVFDDASVSEIFGGRNQS
Bacillati	Actinomycetota	Acidimicrobiia	Acidimicrobiales	Iamiaceae				Rhabdothermincola salaria	WP_232670291.1	MELVTKKRLHLVSGRANLPLATEIAEQLGVELGDANLGRFANGELHCRFGESVRGTDVFIIQSHVGTDTMSVNDALMEQLIMVDAAQRASAKRITAVAPFYGYGRQDRKSEGREPITAKLVANMFKSAGAKRLISVDLHSGQIQGFFDGPVDHLTAMPVLVEHMRSLGDDLVVVSPDAGRVKVAERYANSLHADLAIVHKRRVKGQKNAVEARDVVGEVQGRTCVLIDDMIDTGGTIVAAAEQLMEHGAAEVHAACTHGVLSGPAIDRLKNSVITRVIVTNTLPLPSEKQLDKIEVLSVASVIADAIDAVFEDTSVSEIFGGANQS
Bacillati	Actinomycetota	Acidimicrobiia	Acidimicrobiales	Ilumatobacteraceae				Acidimicrobiia bacterium	MET1001646.1	MELVTKKRLMLVAGRGHEELSAEVAEHLHVPLGDVILSTFANGEIYCRFGESIRGTDVFVFQTHAEPTNDRLMEQLVMIDAAKRASAKRITAVVPFYGYARQDRKAEGREPISARLVADLLSVAGAHRVVTVDLHTGQIQGFFDYPVDHLTAVPVLAEYLRECVDDVSEAVFVAPDAGGGKLARRYADRLGGDIAFIDKRRPKGTHNVAVATEVVGQIDGRVCVIVDDMIDTAGTVVNAAKLLVDRGASDVYIAATHGLLSGPAVDRLKNGPIRGVVVTNTVPVPSEKRFDGLRVLSIAPLIAEAIDAVFAEGSVSELFDGDNF
Bacillati	Actinomycetota	Acidimicrobiia	Acidimicrobiales	Ilumatobacteraceae				Acidimicrobiia bacterium isolate_SMAG_U6561_	HEV3136102.1	MELVTKKNLMLFAGRGNEQLSKEIAEHLKVPLGEIVLSTFANGELYCRFGESIRGADVFILQSHCEPINERIMEQLLMLDAAKRASAKRITAVCPFYGYARQDRKAEGREPISARLLADCITVAGADRVVTVDLHTGQAQGFFDFPVDHLTAVPLLAEHLAQRLDGAVTVVTPDAGGGKLMARFASYLRDHDIDPEMAYIDKRRPKGTHNVARAQEVVGLVKDRTCVLVDDMIDTAGTITSAAELLTDRGATDVYVASSHGVLSGPAVERLANAPIREVVLTNTLPIPGEKQFDNLTVLSIAPTVAKALDAVFADTSVSNIFRGDNV
Bacillati	Actinomycetota	Acidimicrobiia	Acidimicrobiales	Ilumatobacteraceae				Actinomycetota bacterium isolate_E10_maxbin.098_sub_iso1	MDA0202172.1	MEPLEKVTTKKLAVYSGRTHPTLAAEVASHLGVSLGNPNIVEFSNGEIRPRFAESVRGTDVFIMQSHYGIDGRSVNDSIMEQLTMIDAAERASAKRITAVCPFYGYARQDRKAEGREPITARLVADMFRLAGANRLISIDLHSGQIQGFFDGPVDHLTAGPVLEAYIRAQAPDAPVIVSPDSGRIKVAERMAQHLHDCEADIAFIYKRRPKGQANVVEAKEVIGDVAGRLCILTDDMIDTGGTIVSAAEILLARGATEVWAMATHGVLSGPAVDRLKNSPISRVVLTNTLPLPEEKQLPQIEVLSIAPLIAEALSAVFDDTSVSEIFAGKNYA
Bacillati	Actinomycetota	Acidimicrobiia	Acidimicrobiales	Ilumatobacteraceae				Actinomycetota bacterium isolate_E10_maxbin.098_sub_iso2	MDO9175896.1	MTEHGGAMEKVTTKRMSLYSGRTHPALAEEVADHLGVELGHPGLVQFANGEVRVRFGESIRGSDVFIMQTHCGFDGRSINDSIMEQLIMIDAAYRASAKRITAVCPFYGYARQDRKAEGREPITARMVADLFKAAGAKRMVSIDLHSGQIQGFFEGPVDHLTAMPVLENYLRQHAEAPVIVAPDAGRIKVAERMAQHLTDRGSDLAFIYKRRPKGTTNVAEAKEVMGDVEGRLCILTDDMIDSGGTICSAADVLLARGAKEVWAMATHAVLSGPAIERLEKSVITKVVVTNTLPLAPEKQIAKIEVLSIAPLIADALSAVFDDTSVSEIFGGENQS
Bacillati	Actinomycetota	Acidimicrobiia	Acidimicrobiales	Ilumatobacteraceae				Desertimonas flava	WP_116997876.1	MRDIVVFSGNAHPQLARRICEQLGVELSPTSMVRFSNDCLQVQLQANCRQRDVYIVQPLVPPTQDHLMELLLMLDAARGASAAQITAVIPHYAYARSDKKDASRISFGGRLVADLLTTAGARRVITMALHAPQVHGFFSVPVDHLTAIGELADHFRGTDLTNTVVVSPDLGNAKTANQFARLLGVPVAAGSKQRQADDKVVIEAIVGDVAGKRAIVLDDEIATGGSILELLDRLAEAGSPEVSVACTHGLFSGRAVERLRNHPAVREWVTTDTVPAPAGWPELRVRSVSNLFAEAIRRSHVGESVSSLFDGVDPSYAPPQLRLPFI
Bacillati	Actinomycetota	Acidimicrobiia	Acidimicrobiales	Ilumatobacteraceae				Desertimonas flava	WP_205528757.1	MTEIEKVTTKRLALYSGRTHPELAEEVAAQLSMELGQVKIVEFANGEIKPRFAESVRGSDVFIIQSHYGTTHEDGSLHSVNDSIMEQLIMIDAAYRASAKRITAVCPYYGYARQDRKSEGREPITARLVADLFKAAGAKRMISIDLHAGQIQGFFDGPVDHLTALPVLEEYLRHNCTEPVIVSPDAGRIKVAERMAQHLGDCGADLAFCYKRRPKGTANVAEAIEVIGDVDGRLCVLTDDMIDTGGTIVGAAELLMDRGATEVWAMATHGVLSGSAVDRLKNSRIERIVLTNTLPLPPEKQLPKIEVLSIAPLIAEALNAVFDDTSVSEIFDGENLA
Bacillati	Actinomycetota	Acidimicrobiia	Acidimicrobiales	Ilumatobacteraceae				Desertimonas sp. isolate_SMAG_U4_	HET9547093.1	MTEIEKITTKRLALYSGRTHPDLALEIADHLGIQLGEANIVQFANGELKPRFAESVRGDDVFIIQSHYGIDDRSVNDSIMEQLIMIDAAYRASAKRITAVCPYYGYARQDRKAEGREPITARLIADMFKAAGAKRMISIDLHAGQIQGFFDGPVDHLTALPVLEDYVRVNAKAPVIVSPDAGRIKVAERMAQHLGDCGADLAFCYKRRPKGTTNVAEATEVIGDVAGRLCVLTDDMIDTAGTVCSASELLLERGATEVWAMATHAVLSGPAIDRLKNSPIERIVLTNTLPLPPEKQLPKIEVLSIAPLIAEALGAVFDDASVSEIFHGENLA
Bacillati	Actinomycetota	Acidimicrobiia	Acidimicrobiales	Ilumatobacteraceae				Desertimonas sp. isolate_VLC_103_	MFV0306532.1	MREIVVFTGNAHRALAESICTRLGVPLSPADIQRFSNDCLQVQLGENCRQRDVYIVQPLVPPTQEHLVELLLMLDAARGASAAQVTAVIPHFAYARSDKKDASRISIGGRLVADLLVTAGATRVITMALHAPQVHGFFGIPTDHLTAIGELADHFRGTDLANSVVVSPDLGNAKTANQFARLLGVSVAAGSKQRLADDRVVIDAIVGDVAGRRAIVLDDEIATGGSIIELCHKLREEGCPEISVACTHGLFSGPAVERLRGLELVREFVTTDTVPAPRHWPELTVRSVAPLFAEAIQRSHDGESVSSLFDGVDPAYAPPQPRLPFA
Bacillati	Actinomycetota	Acidimicrobiia	Acidimicrobiales	Ilumatobacteraceae				Ilumatobacter nonamiensis	WP_040491019.1	MEKVTTKRLALYTGRTHPALAQEVATHLNIELGHDNLVEFANGEVRCSFGESVRGTDVFVMQTHFGVDGRSVNDSIMEHMIMIDAASRASAKRITAVCPFYGYARQDRKAAGREPITARLIADMFKEAGAKRMISIDLHSGQIQGFFDGPVDHLTAMPVLEQYVRENASEPVIVSPDAGRIKVAERMAQHLVDCGADLAFIYKRRPKGSTNVAEAAEVMGDVAGRTCVLTDDMIDTGGTIVAAAELLKKRGAKEVWAMATHGVLSGPAVDRLKNAPVERLVLTNSLPLPPEKQLPNVEVLSVAPLIAEALGAVFDDTSVSDIFDGENLA
Bacillati	Actinomycetota	Acidimicrobiia	Acidimicrobiales	Ilumatobacteraceae				Ilumatobacter sp. Assembly GCF_030065885.1	WP_300621650.1	MEKVTTKKLALYSGRTHPELAEEVAAHLGQGLGDANIVEFANGEIRPRFAESVRGADVFVMQSHYGIDGRSVNDSIMEQLTMIDAAYRASAKRITSVCPFYGYARQDRKAEGREPITARLVADMFKAAGAKRMISIDLHSGQIQGFFEGPVDHLTAAPVLENYIRQQAADAPVIVSPDSGRIKVAERMAQHLVDCDADIAFIYKRRPKGQANVVEAREVIGDVDGRLCILTDDMIDTGGTIVSAAEILLARGATEVWAMATHGVLSGPAIDRLKNAPLERIVLTNTLPLPPEKQIPKIEVLSVAEIIAEALSAVFDDTSVSDIFDGENLA
Bacillati	Actinomycetota	Acidimicrobiia	Acidimicrobiales	Ilumatobacteraceae				Ilumatobacter sp. Assembly GCF_963980585.1	WP_394928151.1	MEKVTTKRLALYTGRTHPALAQEVAQHLDIEVGSDNLVEFANGEVRCSFGESVRGTDVFIMQTHYGVDNRSVNDSIMEHLIMIDAASRASAKRITAVVPFYGYARQDRKAAGREPITARLVADMFKAAGAKRMISIDLHSGQIQGFFDGPVDHLTAMPVLEAYVRENSTAPVIVSPDAGRIKVAERMAQHLGDIGADLAFIYKRRPKGTTNVAEAAEVMGDVEGRTCVLTDDMIDTGGTIVAAAELLMKRGAKNVWAMATHGVLSGPAIDRLKNSPLEKVVLTNTLPLPPEKQLPNIEILSVAPLIAEALGAVFDDTSVSDIFDGENLS
Bacillati	Actinomycetota	Acidimicrobiia	Acidimicrobiales	Ilumatobacteraceae				Ilumatobacter sp. isolate_SMAG_U13448_	HWL42298.1	MEKVTTKKLALYSGRTHPELAEEVAEHLDTRLGDVNIVQFANGEIRPRFGESVRGADVFIMQSHYGHNDMSVNDSIMEQLTMVDAAYRGSAKRVTAVCPFYGYARQDRKAEGREPITARLVANMFQAAGAKRMISIDLHSGQIQGFFDGPVDHLVAAPVLEQYVRDHAPTAPVIVSPDSGRIKVAERMAQHLADCEADIAFIYKRRPKGKANVVEAKEVIGDVAGRLCIVTDDMIDTGGTIVSAAEILLARGATEVWAMATHGVLSGPAVDRLKNSPIARIVLTNTLPLPSDKQIPQIEVLSIAPIIAEALSAVFDDTSVSEIFHGENLS
Bacillati	Actinomycetota	Acidimicrobiia	Acidimicrobiales	Ilumatobacteraceae				Ilumatobacter sp. isolate_SMAG_U14457_	HUF97247.1	MEKVTTKKLALYSGRTHPELAKEVAGFLGQDLGDPNIVEFANGEIRPRFAESVRGADVFIMQTHYGVDGRSINDSIMEQLTMVDAAYRASAKRITAVCPFYGYARQDRKAEGREPITARLLADMFKAAGAKRMISIDLHAGQIQGFFEGPVDHLTATPVLEKYIRSQAPSAPVIVSPDAGRIKVAERMAQHLSDCDADIAFIYKRRPKGTANVVEAKEVIGDVAGRLCIITDDMIDSGGTICAAAEILIARGATEVWAMATHGVLSGPAIDRLKNSSLSKVVLTDTLPLPPEKQIPQIEVLSVAPIIAEALSAVFDDTSVSEIFDGENLA
Bacillati	Actinomycetota	Acidimicrobiia	Acidimicrobiales	Ilumatobacteraceae				Ilumatobacteraceae bacterium	MET0146230.1	MEKVTTKKLALYSGRTHPTLATEVASHLGIELGHPNIVEFANGEVRPRFAESVRGNDVFILQSHYGVEGRSVNDSIMEQLIMCDAAYRASAKRITAVCPFYGYARQDRKAEGREPITARLVADMFKAAGVKRMISIDLHAGQIQGFFDGPVDHLTAMPVLEGYLRSHADAPVIVSPDAGRIKVAERMAQHLGDCGADLAFCYKRRPKGTANVAEATEVIGEVKGRLCVLTDDMIDTAGTINSAAELLLRRGATEVWAMATHGVLSGPAIDRLKNGAIGRVVLTNTLPLPPEKQIPQIEVLSIAPLIAEALGAVFDDTSVSEIFDGENLA
Bacillati	Actinomycetota	Acidimicrobiia	Acidimicrobiales	Ilumatobacteraceae				Ilumatobacteraceae bacterium isolate_LejiaC_71_12_	MEX2627696.1	MRTERQPRGGTTANMEKVSTKRLALYTGRTHPDLATEVAAHLNMPLGDPNLVEFANGEVKPRFNESVRGSDVFVMQSHYGVDGRSVNDSIMEQLVMCDAAHRASAKRITAVCPFYGYARQDRKAEGREPITARLVADMFAVAGAKRMISLDLHSGQIQGFFDGPVDHLTATPVLEKFIREQAPHEPVIVSPDAGRIKVAQRMAQHLGDCDASLAFVYKRRPKGMANTAEAMEVIGDVAGRLCILTDDIIDTGGTIISAAEILLERGAKEVWAMATHGVLSGPAIDRLKNAPIDKVVLTNTLPLPAEKQLPKIEVLSVAEIIAEALSAVFDDTSVSEIFDGENLA
Bacillati	Actinomycetota	Acidimicrobiia	Acidimicrobiales	Microthrixaceae				Acidimicrobiales bacterium isolate_ATF_23_	MEQ1787204.1	MELVTKKRLHLLAGRSNLPLAEEIAENLGIELGHPNLVEFANGEIHSRLGENVRGADVFIIQTHGASEHLSVNDSIMEHLIMIDAARRASAKRITAVIPNYGYARQDRKAENREPITAKLVANMFAAVGTNRLMSVDLHSGQIQGFFDGPVDHLTAMPVIVDYIRANLPEDLVVVSPDAGRVKVAERYTNVLNADLAIVHKRRVKGVKNTVEAVEIVGDVDGRTCVIIDDMIDTGGTICAAAEQLKERGAADIYALATHGVLSGPAIDRFKNSVISKVVVTNTLPLPSEKQIDKIEVLSVAKILAEAIDAVFEDNSVGEIFGGANQA
Bacillati	Actinomycetota	Acidimicrobiia	Acidimicrobiales	Microthrixaceae				Acidimicrobiales bacterium isolate_HKST_UBA07_	MCB1017472.1	MEQVSTKRFHLVAGETNLPLAEEIADQLGETLCDANLAEFANGELHCRFGESVRGSDVFILQTHCSSSTFSVNDAIMQQLIMVDAARRASAKRITVVCPFYGYGRQDRKAEGREPITAKLVANLFMTAGATRLVSVDLHSGQIQGFFDGPVDHLTAMPVLVEWMSSNLAGDVTVVSPDAGRAKVAERYANVLGADLAIVHKRHVKGVKNAVEAGEVVGDVEGRTCVLIDDMIDTGGTLVAAADAVAEQGAGHVLAAATHGLFSGPAIERISSSAIEKVVVTNTLPLPPEKQIDKIEVVSIAKIIADALGAVFEDTSVSEIFGGANQH
Bacillati	Actinomycetota	Acidimicrobiia	Acidimicrobiales	Microthrixaceae				Acidimicrobiales bacterium isolate_MCMED_G01_	MBA4813019.1	MELVTKKRLHLFTGRANPVLAQEIAHHLGIDLGDPGLIDFANGEIKCRFEESVRGGDVFIIQTHAATENMSVNDAIMEHLIMVDAARRASAKRITAVAPFYGYARQDRKAQGREPITARLLSDLLRQAGADRLVSIDLHSGQIQGFFEGPVDHLTAAPVLIEYLDAVIPDGSVIVSPDTGRVKVAERYAKKLDCEVATIYKRRSLNAANEVEALGVMGDVNGRTCVIIDDMVDTAGTICAAVDTLTEHGAADVLCATTHAVFSGPAVERLESSALSRVVVTDTVPLPDSKRFDKLEVLSAAGILADALESVFEDTSVSEIFDGENHS
Bacillati	Actinomycetota	Acidimicrobiia	Acidimicrobiales	Microthrixaceae				Actinomycetota bacterium isolate_Aved_18_Q3_R54_62_BAT3C.633_	MBK6668722.1	MELITKKRLHIVAGRNNRELAEEVAARLGEQLGHVALAAFANGELHCRYGESIRGADVFIFQGHCSTPEMSINDALMEQLIMVDAARRASAKRITVVAPFYGYGRQDRKAEGREPITAKLVANMFKTAGAKRLVSVDLHSGQIQGFFDGPVDHLTAMPVLVEWMGTLGGDLVVVSPDAGRVKVAERYANQLHADLAIVHKRRIRGVKNAVEAKDVVGEVEGRVCVLIDDMIDTGGTLVAAAEQLAERGARAVYAAATHGVLSGPAIERINASVLEKVVITNTLPLPIEKQSPKIEVLSAAGIIADAIDAVFEDTSVSEIFDGQNQH
Bacillati	Actinomycetota	Acidimicrobiia	Acidimicrobiales	Microthrixaceae				Actinomycetota bacterium isolate_K_Offshore_80m_m1_195_	MBM3662457.1	MKSVTTRPPAPSTLQRPTAENLTGRPTPVELVTKKRLTIVTGRANAPLAEEVADHLGVPLSEVQIAEFANGELHCRFGESIRGADLFIFQSHASTDSMSVNDAIMEQLIMVDAAKRASAKRITVVAPFYGYGRQDRKSEGREPITAKLLANMFEVAGAKRIVSVDLHSGQIQGFFDGPVDHLTAMPVLVDWMASNLGSDLVVVSPDAGRVKVAERYANALHADLAIVHKRRVKGQKNQVEAKDVVGDVENRTCVLIDDMIDTAGTICAAADQLAEHGAASVYCAATHGVFSGPAIDRLKNSALEKVVITNTLPLPEDKRIDKIEVLSAARIIADAIDAVFEDTSVSEIFDGQNQH
Bacillati	Actinomycetota	Acidimicrobiia	Acidimicrobiales	Microthrixaceae				Actinomycetota bacterium isolate_KUW bin9_	MDQ2678875.1	MELVTKKRLTIVAGRVNRELAQEVAERLGLGLGPIQIAEFKNGELHCKYGESIRGSDLFIFQSHCSTDDLSINDALMEHMIMVDAAKRASAKRITVVAPFYGYGRQDRKAEGREPITAKLIANMFEVAGAKRIVSVDLHSGQIQGFFDGPVDHLTAMPVLVDWMAANLPEDLVVVSPDAGRVKVAERYANQLHADLAIVHKRRIKGAKNEVEAKEVVGEVEGRTCVLIDDMIDTAGTIVAAAEQLVERGASAVYCAATHGVFSDPAIERLKNSVIEKVVITNTLPLPPSKQIDKIEVLSAAGIIADAIDAVFEESSVSDIFDGQNQS
Bacillati	Actinomycetota	Acidimicrobiia	Acidimicrobiales	Microthrixaceae				Candidatus Neomicrothrix GCF_000299415.1	WP_031278440.1	MELVTKKKLLLVAGRVHPELATEISERLGVPLGDVELASFPNGERHCRYGESIRGADLFILQTHDSIEGTTINDAIMEQLIMVDAARRASAKRITVVAPFFGYSRQDRKATGREPITAKLVANLFAAAGAKRLVSIDLHSGQIQGFFDGPVDHLTAMPVLVNWMKANLPPNVVVVSPDSGRVRVAERYGNHLNTDIAMVHKRRVKVEGAGADGEQSIVEAKGVVGQVKGRPCVIIDDMIDTAGTICAAAEQLKVEGATEVYAAATHGVLSGPAVDRLKNAPIEKLVITNTLPIPPEKNFDKLVVLSVAEIIADALDAVFEDTSVSEIFAGQNHS
Bacillati	Actinomycetota	Acidimicrobiia	Acidimicrobiales	Microthrixaceae				Candidatus Neomicrothrix parvicella RN1	CCM63276.1	MANYLWRVVQSAERLTLDQEVAGSIPAPPANNIDARIPNNTSTSGSEEHTAVELVTKKKLLLVAGRVHPELATEISERLGVPLGDVELASFPNGERHCRYGESIRGADLFILQTHDSIEGTTINDAIMEQLIMVDAARRASAKRITVVAPFFGYSRQDRKATGREPITAKLVANLFAAAGAKRLVSIDLHSGQIQGFFDGPVDHLTAMPVLVNWMKANLPPNVVVVSPDSGRVRVAERYGNHLNTDIAMVHKRRVKVEGAGADGEQSIVEAKGVVGQVKGRPCVIIDDMIDTAGTICAAAEQLKVEGATEVYAAATHGVLSGPAVDRLKNAPIEKLVITNTLPIPPEKNFDKLVVLSVAEIIADALDAVFEDTSVSEIFAGQNHS
Bacillati	Actinomycetota	Acidimicrobiia	Acidimicrobiales	Microthrixaceae				Microthrixaceae bacterium isolate_ACE_NR_ACTI2_	MCO5317055.1	MELVTKKRLVLVAGRANHDLAEEVAEVLGTRLDPVSMSEFANGELHCRFGDSIRGADVFIIGSHCSTGELSVNDAIMEQLIMVDAAKRASAKRISVVAPFYGYGRQDRKAEGREPITAKLVADLFETAGAKRIISVDLHSGQIQGFFDGPVDHLTAMPVLVEWMAANLGEDLVVVSPDAGRVKVAERYANQLGADLAIVHKRHVKGAKNAVEAKDVVGEVTGRPCVLIDDMIDTAGTIVAAAEQLIDRGAASVCCAATHGVFSGPAIDRLKNSRLDKVVITNTLPLPPEKHLDKVEVLSAAGIIADAIDAVFEDTSVSQIFDGNNLS
Bacillati	Actinomycetota	Acidimicrobiia	Acidimicrobiales	Microthrixaceae				Microthrixaceae bacterium isolate_AS_Ams2_Bin41_	MEI2640415.1	MELITKKRLTLVAGRVNRGLAEEVAEHLGEKLSPVNIAEFANGELHCKYGESIRGADLFIFQGHASVGETSVNDAIMEQLIMVDAAQRASAKRITVVAPFFGYSRQDRKAEGREPITAKLLANMFNAAGAKRLISVDLHSGQIQGFFDGPVDHLTAMPVLIDWMANNLPDDLVVVSPDAGRVKVAERYANQLHADLAIVHKRRIRGEKNAVEAKDVVGEVAGRPCVLIDDMIDTAGTICAAAEQLVERGASAVYCAATHGVFSGPAIERLAAAPIEKVVITNTLPLPEHKRIPKIQVLSAARIIADAIDAVFEDASVSDIFGGQNQS
Bacillati	Actinomycetota	Acidimicrobiia	Acidimicrobiales	Microthrixaceae				Microthrixaceae bacterium isolate_HKST_UBA20_	MCB1255944.1	MELITKKRLTIVAGRVNRELAEEVAKRLGEQLSPVQIAEFANGELHCKYGESIRGADLFIFQGHASIDGTSINDALMEHLIMVDAAQRASAKRITVVAPFFGYSRQDRKAEGREPITAKLVANLFHAAGAKRLVSVDLHSGQIQGFFDGPVDHLTAMPLLVDWMSNNLPDDLVVVSPDAGRVKVAERYANQLHADLAIVHKRRIRGEKNAVVAKDVVGDVAGRPCVLIDDMIDTAGTICAAAEQLMERGASSVYCTATHGVFSGPAIERLEASPLEKVVITNTLPLAENKRIPKIEVLSAAPIIADAIDAVFEDTSVSEIFNGQNQS
Bacillati	Actinomycetota	Acidimicrobiia	Acidimicrobiales	Microthrixaceae				Microthrixaceae bacterium isolate_HKST_UBA23_	MCB1283464.1	MELVTKKRLHLVAGRNNRPLAEEVAQRLDVSLGPISVSEFANGELHCKYGDSIRGSDVFIFQGHSSTPELSINDALMEHLIMVDAARRASAKRITVVAPLYGYSRQDRKAEGREPITAKLIADLFKVAGAKRLVSVDLHSGQIQGFFDGPVDHLTAMPVLVQWMQDNLGDTDLVVASPDAGRVKVSERYANQLHANIAMVHKRRVRGLKNTVEAKDVVGDVAGKVCVLIDDMIDTGGTLVAAAELLAERGASKVYAAATHGVFSGPAIERIENSVLEKVVITNTVYQPPQNRIAKIEVLSAAGIIADAIDAVFEDTSVSEIFHGENQH
Bacillati	Actinomycetota	Acidimicrobiia	Acidimicrobiales	Microthrixaceae				Microthrixaceae bacterium isolate_MFD12225_ilm_asm_bin27_	MGB6058918.1	MELVTKKRLTIVAGRVNRELAEEVAERLGETLGPVQIAEFANGELHCRYGESIRGADLFIFQGHCSTHEMSVNDALMEQLIMVDAAQRASAKRITVVAPFYGYGRQDRKAEGREPITAKLLANMFTVAGAKRIVSVDLHSGQIQGFFDGPVDHLTAMPVLIDWMARTLPDDLVVVSPDAGRVKVAERYANQLHADLAIVHKRRVRGAKNTVEAKDVVGEVAGRPCVLIDDMIDTAGTICAAAEQLSERGASAVYCAATHGVFSGPAIDRLKNSVIEKVVVTNTLPLPPEKRIDKIEVLSAAQIIADAIDAVFEDTSVSEIFDGQNQS
Bacillati	Actinomycetota	Acidimicrobiia	Acidimicrobiales	Microthrixaceae				Microthrixaceae bacterium isolate_SJ36_	MCC6226536.1	MELVTKKRLHLVAGRSHRELAVEVAQCLGVDLGEVNISEFANGEIHCRFGQSIRGADVFIFQGHCSSPEMSINDALMEQLIMVDAAHRASAKRITVVAPMFGYARQDRKAEGREPITAKLIANLLAAAGAKRLVSVDLHSGQIQGFFDGPVDHLTAMPVLVDWMAENLPEDLVVVSPDAGRVKVAERYANQLHADIAIVHKRRVRGEKNTVVAKDVVGEVRGRTCVLIDDMIDTAGTIVAAAEQLADHGASVVYAACTHGVFSGQAIDRIKNSVLEKVVVTNTLPLPPEKQLDKIEVLSAAKIIADAIDAVFEDTSVSEIFDGQNQS
Bacillati	Actinomycetota	Acidimicrobiia	Acidimicrobiales	Microthrixaceae				Microthrixaceae bacterium isolate_SMAG_U10391_iso1	HLU40760.1	MSDATVSEAGGSGRHVVELVTKKRLTIVAGRVNHELAEEVAQRLGQKLGPVQLAEFANGELHCKYGESIRGADLFIFQSHCSTADLSVNDALMEHLIMVDAAKRASAKRITVVAPFYGYGRQDRKAEGREPITAKLLANMFEVAGAKRIVSVDLHSGQIQGFFDGPVDHLTAMPVLVDWMARNLPEDLVVVSPDAGRVKVAERYANQLHADLAIVHKRRVRGAKNAVVAKEVVGDVEGRTCVLIDDMIDTAGTIVAAAEQLVERGASSVCCAATHGVFSGPAIDRLKNSVLTRVVVTNTLPLPPEKRIDKIEVLSAAGIIADAIDAVFEDSSVSEIFDGQNQT
Bacillati	Actinomycetota	Acidimicrobiia	Acidimicrobiales	Microthrixaceae				Microthrixaceae bacterium isolate_SMAG_U10391_iso2	MEI2700322.1	MELVTKKRLMIVSGRVNRELAEEVAERLGQQLGPVHLAEFANGELHCKYGESIRGADLFIFGSHSTTPEMSVNDAIMEHLILVDAARRASAKRITVVAPFYGYGRQDRKAEGREPITAKLLANLFEVAGAKRIVSVDLHSGQIQGFFDGPVDHLTAMPVLVDWMAANLPDDLVVVSPDAGRVKVAERYANQLHADLAIVHKRRIKGAKNQVEAKEVVGEVEGRPCVLIDDMIDTAGTIVAAAEQLTERGASAVYCAATHGVFSGPAIDRLKNAPIEKVVITNTLPLPSDKHLDKIEVLSAAGIIADAIDAVFEDNSVSEIFDGQNQS
Bacillati	Actinomycetota	Acidimicrobiia	Acidimicrobiales	Microthrixaceae				Microthrixaceae bacterium isolate_SSF14_	MBX7070664.1	MELITKKRLHLVAGRNNRALAEEVAQRLNVDLGHVSLAEFANGELHCKYGDSIRGADVFIFQGHCSTSDMSINDALMEQLIMVDAARRASAKRITVVAPFYGYGRQDRKAEGREPITAKLVANLFKTAGAKRLVSVDLHSGQIQGFFDGPVDHLTAMPVLVDWMANNLEGELVVVSPDAGRVKVAERYANQLHANIAIVHKRRVRGVKNTVEAKDLVGEVEGRTCVLIDDMIDTGGTLCAAAEQLAERGAASVYAAATHGVFSGPAIDRIKNSVLEKVVITNTLPLPPDKQIDKIEVLSAAGIIADAIDAVFEDTSVSDIFDGQNQS
Bacillati	Actinomycetota	Acidimicrobiia	Acidimicrobiales	Salinilacustritrichaceae				Salinilacustrithrix flava	WP_432430367.1	MELVSKKKLHLLSGRAHLPLAEEIAELLGEPLGEANLAEFANGEIHSKLGQNVRGADVFIIQSHSSVEGLTINDAIMEQLIMIDAARRASAKRIIAVCPFYGYARQDRKAEGREPITAKLVANMFTAAGADRLVSIDLHSGQIQGFFDGPVDHLQARPVLIQAMKELGEDLVVVSPDAGRVKVAEQYANELHADLAIVHKRRVKGAKNAVEARDVVGEVEGRCCVLIDDMIDTAGTMVAAAEQLMEHGASEVHAACTHAVLSGPAVDRVKNSSIGRLIATNTLPLPSDKQFDKLEVHSIAPILAKAIDAVFEDTSVSELFGGKNQT
Bacillati	Actinomycetota	Acidimicrobiia	Acidimicrobiales	unclassified Acidimicrobiales				Acidimicrobiales bacterium isolate_ANT_71_	MDE0846346.1	MELVTKKRLHLFSGRANRSLASEIASHLGVELGDPGITDFANGEIKCRFQESVRGGDVFIIQSHASAGEMSVNDAIMEQLIMVDAAQRASAKRITAVVPFYGYARQDRKAQGREPITARLLADLLYAAGAQRLVSIDLHSGQIQGFFEGPVDHLTAAPVLINYLRENIPTGSVIVSPDTGRVKVAERYAKRLDCEVAAIYKRRSLHVANEVEALGVMGDVDGRTCVIIDDMIDTAGTICAAVDTLFDNGATDVLCATTHAVFSGPAVERLRDSRLSKVIVTNSVPLPDSKRFEKLEVLSIAGVLADALEAVFEDASVSEIFDGDNHS
Bacillati	Actinomycetota	Acidimicrobiia	Acidimicrobiales	unclassified Acidimicrobiales				Acidimicrobiales bacterium isolate_DHS20C19_	GJM38047.1	MQLLNHKKLHVVAGRATQELATDICHELGVPLGSPNIAEFANGEIHVKYGESIRGSDVFIIQTHTAWDNGSINDAIMEHVIMVDAAKRASAKRITVVAPFYGYSRQDRKASGREPITARLLADIFTAAGADRLMSVDLHSGQIQGFFDGPVDHLVAMPVLVDYLADMGDDDLVIVSPDAGRMKVAERYTNLLNADLAYVHKRRSTEELNAVEAKEIIGHVEGRTCVLIDDMIDTGGTICAAADLLAENGAGKVIVATTHGVFSGPAIDRLKNAAIERVLVTDTIPQGPERRFDKMEVLSVAPIIARAISAVFEDTSVSEIFGGNHLA
Bacillati	Actinomycetota	Acidimicrobiia	Acidimicrobiales	unclassified Acidimicrobiales				Acidimicrobiales bacterium isolate_Kalu_18_Q3_R12_55_MAXAC.061_iso1	MBK9180537.1	MELVTKKRLVLYSGRAHPSLSEEIAAHLGVELAEPNLVDFANGEIRPRFSESIRGADVFVIQVHASTAGLSVNDAIMEQLIMIDAAKRASAKRITAVCPFYGYSRQDRKAEGREPITARLLADLLKAAGAKRMVSVDLHSGQIQGFFSGPVDHLTAMPVLVEYLRDQASSDIVVVAPDAGRVKVAERFSQHLNADLAFVNKRRPKGMANLVVARDVVGEVDGRHCVIIDDMIDTAGTICAAAEILVERGATEVWAMATHGVLSDPAIDRLKNAPISRVVLTNTVPLPPDKEIPKIEVLSVARIIADALDAVFEDTSVSEIFGGENQH
Bacillati	Actinomycetota	Acidimicrobiia	Acidimicrobiales	unclassified Acidimicrobiales				Acidimicrobiales bacterium isolate_Kalu_18_Q3_R12_55_MAXAC.061_iso2	MBK9180992.1	MVQVYALGSSRKLEAEVAAALGTEPGGYDEACFDDGERRIRPHASARGDDLVVLASVAGGADLSVHDELCRLLFLVGTLRDDGAASLTVVAPYLGYSRQDRKVVPRDPVSSRYVAELLCAMGTDAVVTVDVHDAAAFDNAHPRSLNLLPAELMCDALLPALDGARCVVVAPDAGAMHRAERVRRALAERTGGEVAGAVVEKHRTDRVVSDGVVVGDVAGATAVIVDDMVASGTTLVRAAAACRREGAAGVVAAITHGLFTRGAPDALADPVIDRIVVTDTIWPTRLGTGPAAAKLEVVSVAPLLAGAVVSLGLGRAPRSGAPGDAPRSARVPA
Bacillati	Actinomycetota	Acidimicrobiia	Acidimicrobiales	unclassified Acidimicrobiales				Acidimicrobiales bacterium isolate_LASAr3G3H3I_bin_94	MGO9343207.1	MAENEFMLFAGSASRKLGAAIATYLGCPLGMNETLRFSEGNLFVRVLENVRGRDVFLVQGTAFPANDNFMELLFWIDAFKRASASSVTAVIPYFSYAKGDKKDEPRVSIRARVCADAIEAAGVDRVVTLDLHAPQLQGFFKVPVDDLYALPVMCDAIASKGLADLVVVAPDAGFAKKARQWSERLGAPLAIADKRRVDHSETAEITELIGSVSGCTALIVDDFTISAGTLVDAARVLEQRGAVAVYAAVSHGLLAGPALERLDDSPIERLFMTDSVETQPLGLSSKVEVISVAKLFGEAIRRIARRESISVLFE
Bacillati	Actinomycetota	Acidimicrobiia	Acidimicrobiales	unclassified Acidimicrobiales				Acidimicrobiales bacterium isolate_LejiaD_68_331_	MEX2293580.1	MELVTKKRLHLLSGRSNPALAIEIAECLGVELGHANLVEFSNGEIHARLGENVRGADVFIIQTHGATAELSVNDVIMEQLIMIDAARRASAKRITAVIPNYGYARQDRKAEGREPITAKLVANMFAAVGANRLMSVDLHSGQIQGFFDGPVDHLTAMPVLIDYIRSHLPEDLVVVSPDAGRVKVAERYTNALHADLAIVHKRRVKGVKNSVEAVEIVGDVNGRSCVLIDDMIDTGGTLCAAAEQLKERGASEIYAVATHGVLSGPAIDRIKNSVINRVVVTNTLPLPADKQIDKIEVLSIAQVLAETIDAVFEDNSVSEIFGGANQN
Bacillati	Actinomycetota	Acidimicrobiia	Acidimicrobiales	unclassified Acidimicrobiales				Acidimicrobiales bacterium isolate_M3_S_metawrap_bin.105_iso1	MGH9209849.1	MHDDFVLLAGSANRGLAQSIAGYLDHPLCHGETLRFSEGNLFVRVPENVRERDVFVVQGTAFPANDNFVELLFWIDALKRASAASVTVVMPYFSYAKGDKKDEPRVSIRARVCADAIEAAGADRVITMDLHAPQVQGFFRIPVDDLYALPVLCEAIHAKVLPNLVVVSPDAGFAKKARRYARRLGAPLAIADKERADHSETAEVVDLIGEVAGRTALLVDDFTISAGTLADAARVLVDRGAASVYAAVSHGLLTERAIERLADSPIERLFMTDSVETQPVTLSDRIEVVSVAGLFGEAIRRISRRESISVLFE
Bacillati	Actinomycetota	Acidimicrobiia	Acidimicrobiales	unclassified Acidimicrobiales				Acidimicrobiales bacterium isolate_M3_S_metawrap_bin.105_iso2	MGH9210364.1	MELVSKNTLHVVAGRASRSLAERVAEHLGVELGETNLSDFASGEVHCRFGESVRGADIFIIQSHGASGSMSVNDALWEHLVMVDAARRASAKRITAVMPFYGYARQDRKADGREPITAKLVANCFAAAGANRLMSLDLHSGQIQGFFDQPFDHLVAMPVLVDYLQTHLGDDLVVVSPDAGRVKVAERYANSLHADLAIVHKRRVRGEKNSVEAKEVVGEVGGRTCVLIDDMIDTGGTMVAAADVLVERGASGVYAAATHGVLSGPAIDRLKNSMISKLVITDTLPLPPDKQIDKIEVLSVASIIADAIDAVFKNTSVSEIFGGANLS
Bacillati	Actinomycetota	Acidimicrobiia	Acidimicrobiales	unclassified Acidimicrobiales				Acidimicrobiales bacterium isolate_MFD10205_ilm_asm_bin39_	MGB5760645.1	MSAFDGLLFALDDSAHLGNSTSLHLGADLAPHEEREFEWGEHKTRPLVNVRGRHVFVVATLAGDRDHSANDKLCRLLFFIGALKEASARSVTAIVPYLCYSRKDRQTKARDPVTTRYVAQLFEAIGTDRVITLDVHNLAAFQNAVRCQADHLEGTQLFVDHVRATMAGNELVVVSPDIGGVKRAERFRSRLETELSEPVGLAFTGKFRSRGVVSGPDRVQGEVSGREALVIDDMISSGTTMQRVAHMLVQQGASRVHLLATHAVFTPKAASLFSSPSITSVVVTDSVRPDRLPAEVTGRSLTVLPIGPLLAEAVARVHSGGSLVDLLHLEP
Bacillati	Actinomycetota	Acidimicrobiia	Acidimicrobiales	unclassified Acidimicrobiales				Acidimicrobiales bacterium isolate_MGr3G3H3I_bin_155_	MGO8872830.1	MTLRIGCGSANRALSASVSSALGAGAVVGEVERFPDGELRPVVRGVRGDDVFLVQSTGPPVHDHLVELLLLIDACRRAGADRVTAVVPYFAYARQDRRSRDGQAIGARVVAEAVAAAGADRLVVIDPHTVALEAMFPVPVEMLTAVPAIADLLLPAVTADAVVVAPDLGAVKLAERYASLLDLPVVVVRKTRVTGTTVHADQLVGGVGGRPAIVVDDMISTGATIEAAVRLLLDAGALAEVAVAATHGLFVGGAAQRLAGLPLRQLVVTDSLCGMEGPGMQVETVSIAPTIAAAIGRLHRNEPLDDLLEST
Bacillati	Actinomycetota	Acidimicrobiia	Acidimicrobiales	unclassified Acidimicrobiales				Acidimicrobiales bacterium isolate_MHr1A1B1C_bin_37_	MGO8861819.1	MSEELLLFSGSASRKLGYAIADYLDCPLGASETLRFSEGNLFVRVLENVRGRDVFLVQGTAFPANDNFMELLFWIDAFKRASAASVTAVMPYFSYAKGDKKDEPRVSIRARVCADAIEAAGVNRVITLDLHAPQVQGFFKVPVDDLYALPVLCDAIVAKGLADLVVVAPDAGFAKKARLWSERLHAPLAIADKRRVDHSESAEVVDLIGSVEGRTALIVDDFTISAGTIVDAARVLIEKGAAAVYAAVSHGLLTAPALERLESSPIVRLFMTDSVETQPVTLSEKIEVISVAPLFGEAIRRIARRESVSVLFR
Bacillati	Actinomycetota	Acidimicrobiia	Acidimicrobiales	unclassified Acidimicrobiales				Acidimicrobiales bacterium isolate_MHr3G3H3I_bin_74_	MGP0107828.1	MNLRVVSGTANRSLASKISSALGLGPVDGEVERFPDGELRPIVPGVRGDDLFVVQPTGPPVNENLVELLLLIDACRRGGAGRVTVIVPYFGYARQDRRNRDGQAIGARVVATAVASAGADRLVIIDPHTTGLEAMFGIPVEALTAVPVIAEALLPVVMPNAVVVAPDLGAVKLAERYASLLDLPAVFVRKTRVTGTTVRAESIVGEVDGRAPIVVDDMISTGATIEAAIRLLLDNGARHDIVVAATHGLFVGGAVERLAALPVRRLVVTDSLGGMESLALPVEVTSIAPLLATTIRRLHRDEPIGELLAGT
Bacillati	Actinomycetota	Acidimicrobiia	Acidimicrobiales	unclassified Acidimicrobiales				Acidimicrobiales bacterium isolate_ML25_014_11	MHB1498119.1	MEVFSKHRLQLYAGRSHPALAAAIAAHLGIGVGDCEIVDFPDGEVRARYGDSVRGADMFILQTHAQAGDRSVNDLLMEQWVMIDAAKRASAKRITAVCPRYGYGRQDRKSRGREPITARMVADFFRSAGAERIMTVDLHSGQVQGFFDGPVDHLTATNILMDHLQQQLEGDFVMVSPDTGRTKVAEKAARSAGDRDIASVYKRRSRDQVGRVEALDVMGHVRGRPCVLIDDEIDTASTLCEAAKLLYDKGATDVWATATHGVFSDPAIDRLKNSGISRVIVTDTVPLPPEKQLDMIETVSVAETFADAIRAVFEEGSVSELFGGDNQT
Bacillati	Actinomycetota	Acidimicrobiia	Acidimicrobiales	unclassified Acidimicrobiales				Acidimicrobiales bacterium isolate_NVS3_Bin12	GAC1535278.1	MCAGPAHASLGAAAVPAETVTKKRLQLFSGRTNLPLAEEVAAHLGVTLGDPELVDFANTEVRPRFSESIRGTDIFIMQSHCAPTNHSIMEQLLMIDAAKRASAKRITAVCPYYGYGRQDRKSAGREPISARLVADLLKVAGADRVLSVDLHSGQIQGFFDGPFDHLTAATVLEDYLRANAPADMVVVSPDTGRTKVMEKFASHLNAGTAVVDKRRDPMTGKVTTRGVLGDVEGQMCVLVDDEIDTAGTICQAADQVMKAGATEVWALATHGVLSDPAIDRLKNSSIARVVVTNTVPISSDKHFDKLEIVSVAKIIADAVDAVFEDTSVSEIFGGENQS
Bacillati	Actinomycetota	Acidimicrobiia	Acidimicrobiales	unclassified Acidimicrobiales				Acidimicrobiales bacterium isolate_Prado022_	MCU0274288.1	MNVVAPLLFSLGSSRMLGEDVAVRLGVQLAPHEEREFDGGEHKSRPLVGVRGRDVYVLASLDGDDDASANDKLCRLLFLIGALRQAGAGTVTAVCPYLCYSRKDRQTKARDPVTTRYVAQMFEAVGTDRLVTLDVHNLAAFQNASRNATEHLEATQLFVDHIVAATGGSAGADELVVVSPDIGGVKRAGRLRDRLAAVLGRPVELAFTEKFRSSGVVSGRDEVLGDVEGRTAIVIDDLISSGGTMARVAAALRSQGAASVTLCATHGLFTPAAARLFASDAVDAVVVTDSVRPRTGLTVGGRVPLVVLPVGGLLAEAIDRMHRGGSLSELLHLD
Bacillati	Actinomycetota	Acidimicrobiia	Acidimicrobiales	unclassified Acidimicrobiales				Acidimicrobiales bacterium isolate_RYN_37_	MCU1356799.1	MLRKVKEAVTKKKLLLYSGDAHPELAEEIAERLGVPLGETNLRQFANGEMHCRYGESIRGADVFIIQTHGGMPVNDALMQQLIMIDAAKRASAKRITAVCPYYGYARQDRKAEGREPITAKLVADMLTVAGADRVVSVDLHTGQIQGFFDKPVDHLTALPILIECCKGAGDPADLVIVSPDAGGVKAAKRLANHLGADLAFVNKIRPKGEANTVVAAIVVGNVRGKRCVLLDDMIDTAGTIVAAADLLMEHGATEVWAMATHGVLSDPATERLKNSVISKVVITNTLPLPPEKQIDKLEVLSIAPLVADAISAVFEDESVSEIFGGENQK
Bacillati	Actinomycetota	Acidimicrobiia	Acidimicrobiales	unclassified Acidimicrobiales				Acidimicrobiales bacterium isolate_SCS4bin.41_	MEE9417231.1	MREIVIFTGNAHPGLAKEICERLDVPLSPTRIERFSNDCLQVQLGANCRQRDVYIVQSLVPPTQENLMELLMMLDAARGASAAQITAVIPHFAYARSDKKDASRISIAGRLVADLIIAAGANRVITMALHAPQVHGFFGIPVDHLTAIGVLARHFKDSDLTSTVVVSPDLGNAKVATQFARLLGVPVAAGSKRRMADDRVVIDSIVGEVKGMKAIVLDDEIATGGSIIELLERLREEQCEEVSVACTHGLFTGSAVERLRNNPLISGLVTTDTVPAPANWPELQICSISQLFAEAIRRSHLGESVSSLFDGVDPAYAPPQQTLAFDNL
Bacillati	Actinomycetota	Acidimicrobiia	Acidimicrobiales	unclassified Acidimicrobiales				Acidimicrobiales bacterium isolate_SMAG_U10137_	HZM41204.1	MDDEFLLFAGSASRRLGSSIAEYLGRELGQSETLRFSEGNLFVRVLENVRGRDVFLVQGTAFPANDNFMELLFWIDALKRASAASVTAVIPYFSYAKGDKKDEPRVSIRARVCADAIEVAGADRVVTLDLHAPQLQGFFRIPVDDLYALPVLCDAIAAKGIDNLVVVAPDAGFARKAREWANRLQAPTAIADKRRVDHTESAQIVELIGSVDGRNALIVDDFTISAGTLVDAARVLVERGAASVYAAVTHGLLAGPASDRLDRSPIERLFMTDSVETQPDGLSPKVEVVSVAGLLGEAIRRIARRESISVLFE
Bacillati	Actinomycetota	Acidimicrobiia	Acidimicrobiales	unclassified Acidimicrobiales				Acidimicrobiales bacterium isolate_SMAG_U11361_	HXR22105.1	MYAGRSHPELASAIAGHLGVEVGPCELVDFPNGEIRARFGESVRGADVFILQTHYSGSGRSVNDLLMEQWVMIDAAKRASAKRITAVCPRYGYARQDRKSRSREPITARMVADFFMAAGAERIMSVDLHSGQVQGFFDGPVDHLTAVPLLTAYLRANLAGDFVMVSPDTGRTKTAEKAARNAGDVDMASVYKRRSVDRVGHVEALDVMGDVRGRMCVLIDDEIDTAGTLCEAAKILYQKGATDVWATATHGLFSEPAIDRLKNSNISRVVVTDTVPLPSEKQIEKIESVSVSKTFADAIRAVFEEGSVSEIFGGENQN
Bacillati	Actinomycetota	Acidimicrobiia	Acidimicrobiales	unclassified Acidimicrobiales				Acidimicrobiales bacterium isolate_SMAG_U12191_	HYA45307.1	MELVSKHRLRFYAGRSHPALAADIAAHLGVEVGQCELVDFPNGEIRARFAESVRGADVFILQTHCPGSTRSINDSLMEQWVMIDAAKRASAKRITAVCPRYGYARQDRKSRSREPITARLVADFFHAAGAERIMSVDLHSGQVQGFFDGPVDHLTAVTLLVDHIRVNIPGDFVMVAPDTGRTKVAEKAARRAGDVDMAAVYKRRSTDLVNKVEALDVMGDVRDRMCVLIDDEIDTAGTLCEAAKLLYKKGATDVWAAATHGVFSEPAIDSLKNSDISRIVVTDTVPLPPEKQIDKIETISVAKTFADAIRAVFEEGSVSEIFGGENQT
Bacillati	Actinomycetota	Acidimicrobiia	Acidimicrobiales	unclassified Acidimicrobiales				Acidimicrobiales bacterium isolate_SMAG_U14015_	HUZ44026.1	MEDLLLFAGSASRKLGTAVADYLDLPLGRSETIRFSEGNLFVRVQENVRGRDVFIIQGTAFPANDNFMELLFWIDALKRASAASVTAVIPYFTYAKGDKKDEPRVSIRARVCADAIEAAGVDRVVTMDLHAPQVAGFFKVPVDDLHALPVLCDAIRAKSLDNLVVVAPDAGFAKKARMWADRMQVPLAIADKRRVDHSENAEVTELMGSVEGRTALIVDDFTISAGTLIDAARVLMERGASSVYAAVSHGLLAGGAAEKLEASPIERLFVTDTVETQPIPMPPKVEVVSVAGLFGEAIRRIASRESISVLFE
Bacillati	Actinomycetota	Acidimicrobiia	Acidimicrobiales	unclassified Acidimicrobiales				Acidimicrobiales bacterium isolate_SMAG_U14017_	HUZ09652.1	MALRIVAGSANPALARAVAAGLGGEPGSTELERFPDGELRPAVDNVRGDDVYVVQPTGPPVNEHLVELLLLLDACRRAGASRVTAVVPYFGYARQDRRGRPGEAIGARVAADAIAGAGADRLIVVDPHTSGFESMCSIPVETLTALGVLAGALGAETARPRVVVAPDLGAVKLAERLAPVLRLPVAVVRKSRMTGSRVVAEELIGEVEGREAVIVDDMITTGATIEAAARLLVARGAGARPVVAATHGLLVGPAPDRLGHLDLARLLVTDTVRLPASAPTLEVCSIAGLLVDAIGRLHREEPLDDLGLFG
Bacillati	Actinomycetota	Acidimicrobiia	Acidimicrobiales	unclassified Acidimicrobiales				Acidimicrobiales bacterium isolate_SMAG_U14040_iso1	HUY29562.1	MSLRVVTGTANGALASAVAAGLSRETTACEVERFPDGELRPAVANVRGDDVYVVEPTGPPVGEHVVELLLLLDACRRAGADRVTAVVPYFGYARQDRRGKAGEAVGARVIADALVSAGAQRLVVVDPHTTALEAMCSVPVDMLTGVPLLAAAVSSLLAEDAVVVAPDLGAVKLAERYAALLARTVAIVRKTRVSGQAVRAEELVGAVEGRPALIVDDMISTGSTIEAAARVLRAHGATGDIVVASTHGLLVPPATRRLGALVSRLVVTDSLPARHHPELRVEVRSIGALLADAIGRLHNNEDMADLLAPG
Bacillati	Actinomycetota	Acidimicrobiia	Acidimicrobiales	unclassified Acidimicrobiales				Acidimicrobiales bacterium isolate_SMAG_U14040_iso2	HUY30077.1	MEMGPRKRLALLAGRSHHELAEEIAACLGMGLGQANLREFADGEIHCRFDESIRGADVFVIQTHCAPVNDSLMEQLIMIDAAKRASAHKITAVCPYYGYSRQDRKSAGREPITAKLVADLLTVAGAHRVVGVDLHSGQIQGFFDFPVDHLTASPVLVDYLRANDPGNVVVVAPDAGRGKVAERFSQLLGVDLAFVNKRRPRGSANTVEALGVIGDVAGRRCVVIDDIIDTAGTICAAADRLIEQGATEVWAMATHAVLSDPALDRLKASPISRVVVTNTLPLPEERRIDKIEVLSIARVVADAIAAVFEDTSVSEIFGGHNLS
Bacillati	Actinomycetota	Acidimicrobiia	Acidimicrobiales	unclassified Acidimicrobiales				Acidimicrobiales bacterium isolate_SMAG_U14041	HUY65677.1	MRDDFLLFAGSASRKLGSAIADYLDCPLGAGETLKFSEGNLFVRVLDNVRGRDVFLVQGTGFPANDNFMELLFWIDALKRASAASVTAVIPYFSYAKGDKKDEPRVSIRARVCADAIEAAGVDRVITLDLHAPQVQGFFKVPVDDLYALPVLCDVIASKTLPNLLVVAPDAGFAKKARQWSERLNVPLAIADKRRVDHSETAEVVELIGSVAGCTALIVDDFTISAGTLADAARVLIEKGAVSVYAAVSHGLLAGEAVSRIDESPIKRLFMTDSVETQPVALSSKVEVVSIAGLLGEAIRRIANRESISVLFT
Bacillati	Actinomycetota	Acidimicrobiia	Acidimicrobiales	unclassified Acidimicrobiales				Acidimicrobiales bacterium isolate_SMAG_U14056_	HUY16773.1	MESLAKRRLVIVTGRSHPALAADVADKLGVTLTEANLREFADGEIHCRFDESIRGAHVFIVQTHGSPVNDSLMEQLIMIDAAKRASAKSITAVIPNYGYARQDRKTAGREPITAKLVADMLQTAGASRVLSVDFHSGQIQGFFNIPVDHLVAAPVLEDYLKANANPRELVVVAPDAGRVKVAERYAQHLGCDLALVHKTRPHGVANVAVARHIVGDVDGRHCVLIDDMIDTAGTIVAACDLLKAQGANEIWVMATHAVFSPPAVDRLFNAPISRVIVTDTLPLGPDKRFEKLEILSIAPIIANAISAIFDDASVSDIFGGENLL
Bacillati	Actinomycetota	Acidimicrobiia	Acidimicrobiales	unclassified Acidimicrobiales				Acidimicrobiales bacterium isolate_SMAG_U14390_	HUP72913.1	MKACVLSAESCDLGQSIASELGTPALIVQTTRFPDGEVSVAVPDVRNADVFVVHSTSPPVNDRVIDLVLILDACRRGGAARVTAVVPYFGYARQDRSGQGGALGAGVIASMISASADRVVVVDPHSAALEGMLAVPLTTVSALSVLAATLKPLLDETSVIVAPDIGAVKLAERFSSLLGLPYAIVHKTRISGTEVRAGSIIGEVRGRTAVIVDDMISTAGTVVAAFHSARTAGASDSVSIVATHGLFCELSEFRLKALPLHKVFVTDTVQPQALSFPVEVVSMAPAIADYIRSATSEWSRSPT
Bacillati	Actinomycetota	Acidimicrobiia	Acidimicrobiales	unclassified Acidimicrobiales				Acidimicrobiales bacterium isolate_SMAG_U14542_	HUD16724.1	MSLRIAAGTAHRALASSISSALGADIVAGEVERFPDGELRPYMPGVRGGDVFLVQPTGPPVNDNLVELLLSLDACRRAGAGRVTAVVPYFGYARQDRRNLEGQAIGARVVAAAIASAGANRLMVIDPHTIVLEAMFAIPVETLTAVSAIADALLPAVTPDTVVVAPDLGAVKLAEHYASLLGLSVVIVRKTRLTGTTVRAEELVGQVRGRPAIVVDDMISTGATIEAAVRLLLDNGACPDVIVAATHGLFVGEAVERLAKLPLRRLVITDTLGGVESHALPVQVASIAPLLAVAIGRLHDDDPVNELLGGA
Bacillati	Actinomycetota	Acidimicrobiia	Acidimicrobiales	unclassified Acidimicrobiales				Acidimicrobiales bacterium isolate_SMAG_U14832_	HUB69116.1	MELLSRHRLQLFSGRSHPKLAQSIAECLGVEVGPCEIVDFPNGEIRARYGESVRGADLFILQTHSPSDGRSVNDLLMEQWVMIDAAKRGSAKRITAVCPRYGYGRQDRKSRSREPITARMVADFFHAAGAERIMSVDLHSGQVQGFFDGPVDHLTAVNLLVDYLRENLSGDFVMVSPDTGRTKVAERAARNAGDVDMAAVYKRRSVDRVGHVEALDVMGEVRGRMCILIDDEIDTAGTLCEAANILYAKGATGVWATATHGVFSDPAIDRLKNSRISRIIVTDTVPLPPEKQIPKIESVSVAKTFADAIRAVFEEGSVSEIFGGDNQN
Bacillati	Actinomycetota	Acidimicrobiia	Acidimicrobiales	unclassified Acidimicrobiales				Acidimicrobiales bacterium isolate_SMAG_U15000_iso1	HTW05888.1	MELFSKHRLQFYAGNSHPGLADSIAKHLGVEVGPCEITYFPNGEIRARFGESVRGADLFILQTHCQTDGRSINDLLMEQWVMIDAAKRGSAKRITAVCPRYGYGRQDRKSRAREPITARMVADFFHAAGAERIMSVDLHSGQVQGFFDGPVDHLTAVNLLVDYLRENITDDFIMVSPDTGRTKVAEKAARNAGAADMAAIYKRRSLDKVDHVEALEVMGDVRGRMCVIIDDEIDTAGTLCEAANLLWARGATEVWATATHGVFSEPAIDRLKNSRIGRVVVTDTVPLPPEKQIPKIESVSVARTFADAIRAVFEEGSVSGIFGGDNVN
Bacillati	Actinomycetota	Acidimicrobiia	Acidimicrobiales	unclassified Acidimicrobiales				Acidimicrobiales bacterium isolate_SMAG_U15000_iso2	HTW06810.1	MADDFVLLAGSASRRLGRAIASYLDWELAQCETIRFSEGNLFVRVLENVRGRDVFLVQGTAFPANDNFMELIFWIDALKRASAASVTAIIPYFSYAKGDKKDEPRVSIRARVCADAVEAAGVDRVVTLDLHAPQVQGFFKVPVDDLYAMPVLCEAIAAKGLPELVVVAPDAGFVKKARQWAQRLRVPLAIADKRRVDHSERAEVVDLIGSVEGRTALIVDDFTISAGTLVDAARALVDRGAAAVYSAVTHGLLAGEAVERLDRSPIATLFMTDSVETQPVELSPKIEVVSIAGLLGEAIRRIAQRESISVLFS
Bacillati	Actinomycetota	Acidimicrobiia	Acidimicrobiales	unclassified Acidimicrobiales				Acidimicrobiales bacterium isolate_SMAG_U15041_iso1	HTT89772.1	MPEDDFLLFAGSASKKLGAAIAAYLGCPLGANETLSFSEGNLFVRVLENVRGRDVFLVQGTGFPTNDNFMELLFWIDALKRASASSVTAVIPYFSYAKGDKKDEPRVSIRARVCADAIEVAGVDRVVTLDLHAPQIQGFFKVPVDDLYALPVMCEAIAAKALPDLVVVSPDAGFVKKARQWSERLNAPLAIADKRRADHSESAEVLELIGSVEGRTALVVDDFTITGGTLVDAARVLVERGALSVYAAVTHGLLTGPAIERLDASPIERLFMTDSIETHPNVLPAKVEVVSVAGLFAEAIRRIARRESISVLFR
Bacillati	Actinomycetota	Acidimicrobiia	Acidimicrobiales	unclassified Acidimicrobiales				Acidimicrobiales bacterium isolate_SMAG_U15041_iso2	HTT90438.1	MELVSRHRLQLYSGRSHPVLAQDIAVNLGVEVGPCELTDFPNGEIRARFGESVRGADVFILQTHSPANGKSVNDLLMEQWVMIDAAKRGSAKRITAVCPRYGYGRQDRKSRAREPITARMVADFFHAAGAERIMSVDLHSGQVQGFFDGPVDHLTAVNLLVDYLKTNVPDDFVMVAPDTGRTKVAEKAARSAGDVHMASVYKRRSPDRIGHVEALDVMGDVGGRMCVLIDDEIDTAGTLCEAAKLLHHKGATEVWAAATHGVFSEPAIDRLKNSKISRVIVTDTVPLPPERQIEKIESVSVAKTFADAIRAVFEEGSVSQIFGGDNQS
Bacillati	Actinomycetota	Acidimicrobiia	Acidimicrobiales	unclassified Acidimicrobiales				Acidimicrobiales bacterium isolate_SMAG_U1805	HEX6420149.1	MTDDFVLLAGSANPRLAAAIAAYLDHPLCLGETLRFSEGNLFVRVPENVRGRDVFLVQGTAFPANDNFVELLFWIDALNRASAASVTAVVPYFSYAKGDKKDEPRVSIRARVCADAIEAAGVDRIITMDLHAPQVQGFFRVPVDDLYALPVLCEAVQAKHLPDLVVVSPDAGFAKKAKLYARRLRAPLAIADKERADHAEAAHVVDLIGEVEGRTALVVDDFTISAGTLVDAARVLVERGARTVYAAVSHGLLAGAAVERIDASPIERLFITDSVETQPVELSDRIEVVSVAGLFGEAIRRISRRESISVLFS
Bacillati	Actinomycetota	Acidimicrobiia	Acidimicrobiales	unclassified Acidimicrobiales				Acidimicrobiales bacterium isolate_SMAG_U2168_	HEU0170505.1	MRDDFVLLAGSANTRLAQAIAAYLDHPLCQGETLRFSEGNLFVRVPENVRGRDVFLVQGTAFPANDNFVELLFWIDALKRASAMSVTVLMPYFSYAKGDKKDEPRVSIRARVCADAIEAAGADRVITMDLHAPQVQGFFRVPVDDLYAAPVLCEAIAAKALPDLVVVSPDAGFAKKARLYAKRLGAPLAIADKERADHTETAEVVDLIGEVEGRTALVVDDFTISAGTLVDAARVLIERGAASVHAAVTHGLLTGRAIERLDDSPIERLFMTDSVETQPVAVSGRIEVVSVAGLLGEAIRRIAHRESVSVLFR
Bacillati	Actinomycetota	Acidimicrobiia	Acidimicrobiales	unclassified Acidimicrobiales				Acidimicrobiales bacterium isolate_SMAG_U4339_iso1	HEV7757389.1	MDPAMMKKLHLVSGRANLPLAQDIAGHLGVELGEANLSNFANGELHCRYGESVRGKDVFIVQSHGAVGDSSLNDALMEHLIMVDAAKRASAKSITAVMPFFGYARQDRKAEGREPITAKLVANMFEAAGTDRLMSVDLHSGQIQGFSDSPFDHLVAMPVLVDYIVTNLDDDLVVVSPDAGRVKVAERYANALHADLAIVHKRRVRGAKNAVEAKEVVGQVDGRTCVLIDDMIDTGGTIVAAAEQLKERGAREVYAAATHGVLSGPAIDRLKNSVITKLVVTDTLPLPADKQIDKIEVLSIAAVIADAIDAVFEETSVSEIFGGANQT
Bacillati	Actinomycetota	Acidimicrobiia	Acidimicrobiales	unclassified Acidimicrobiales				Acidimicrobiales bacterium isolate_SMAG_U4339_iso2	HEV7763187.1	MDDELLLFAGSASQKLGAAIAAYLGCELGASEMLRFSEGNLFVQVQENVRGRDVFLVQGTAFPANDNFMELLFWIDALKRASAASVTAVIPYFSYAKGDKKDEPRVSIRARVCADAIEAAGADRVVTLDLHAPQVQGFFRIPVDDLYALPVLCDAIAAKGLEDLVVVAPDAGFAKKARLWAHRLQAPTAIADKRRVDHTESAEIVELIGSVEGRTALVVDDFTISAGTLVDAARVLVERGATSVYAVVSHGLLAGDANARLDDSPIERLFITDSVETQPGALSSKVDVVSVAGLFGEAIRRIARRESISVLFE
Bacillati	Actinomycetota	Acidimicrobiia	Acidimicrobiales	unclassified Acidimicrobiales				Acidimicrobiales bacterium isolate_SMAG_U4848_	HEY3845395.1	MSEELLLFAGSASRKLGGAIADYLDTPLGSSETLKFSEGNLFVRILENVRGRDVFLVQGTGFPANDNFMELLFWIDAFKRASAASVTAVIPYFSYAKGDKKDEPRVSIRARVCADAIEAAGVDRVVTLDLHAPQVQGFFKVPVDDLYALPVLCGAISAKSLPGLVVVAPDAGFAKKARQWSERLHAPLAIADKRRVDHSESAEVVELIGSVEGRTALIVDDFTISAGTLVDAARIVIERGAASVYAAVSHGLLTGSAVERLEASPIERLFMTDSVETQPVALSGKVEVISVAGLFGEAIGRIFRRESVSDLFA
Bacillati	Actinomycetota	Acidimicrobiia	Acidimicrobiales	unclassified Acidimicrobiales				Acidimicrobiales bacterium isolate_SMAG_U5546	HEX3840156.1	MEDDFVLLAGSASRHLGQAIAEYLGRPLGASETLRFSEGNLFVRVLENVRGRDVFLVQGTAFPANDNFMELLFWIDALKRASAASVTAVMPYFSYAKGDKKDEPRVSIRARVCADSIEVAGADRIVTLDLHAPQVQGFFKIPVDDLYALPVLSQAIAAKGLEDLVVVAPDAGFAKKARAWADRLQAPTAIADKRRVDHSESAEIVELIGSVEGRTALIVDDFTISAGTLVDAARVLTERGAKSVYAAVSHGLLTPEANQRLDDSPIVRLFITDSVETQPTPLSSKVEVVTVAPLFGEAIRRIANRESISDLFR
Bacillati	Actinomycetota	Acidimicrobiia	Acidimicrobiales	unclassified Acidimicrobiales				Acidimicrobiales bacterium isolate_SMAG_U6345	HEV2369272.1	MSDDFLLFAGSASRRLGKAVGDYLDQPLGRSETLRFSEGNLFVRVLENVRGRDTYIIQGTAFPANDNFMELLFWIDALKRASAASVTAVIPYFTYAKGDKKDEPRVSIRGRVCADAIEAAGADRVVTMDLHAPQVQGFFNVPVDDLHALPVLAEAVRAKDLGELVVVAPDVGFAKKARLWAERLGVPLAIADKRRPDHSETAEVTELIGVVDGRTALIVDDFTISAGTLVDAARVLAERGAASIYAAVSHGLLAGPAVDRLADSPIRRLFMTDTVETQPLSLPGKVEVISVAGLFGEAIRRIARRESISVLFE
Bacillati	Actinomycetota	Acidimicrobiia	Acidimicrobiales	unclassified Acidimicrobiales				Acidimicrobiales bacterium isolate_SMAG_U707_	HET9059358.1	MYLVELLSTHRLQLYAGRSHPELVEKIASHLGVAVGQCEIVDFPNGEIRARYAESVRGADVFILQTHCQVDGMSVNDLLMEQWVMIDAAKRGSAKRITAVCPRYGYGRQDRKSRSREPITARMVADFFHSAGAERIMSVDLHSGQVQGFFDGPVDHLTAVNLLTDYLRANLQGDFVMVSPDTGRTKVAEKAARNAGDVDMASVYKRRSVDRVGHVEALDVMGDVKGRMCVLIDDEIDTAGTLCEAAKILYQKGATEVWATATHGVFSDPAIDRLKNSAISRVIVTDTVPLPSEKQIPKIESVSVAETFADAIRAVFEEGSVSELFGGENQS
Bacillati	Actinomycetota	Acidimicrobiia	Acidimicrobiales	unclassified Acidimicrobiales				Acidimicrobiales bacterium isolate_SMAG_U7625_	HEY4928906.1	MNLRIACGTAHRALASSVSSALGADTLVGEVERFPDGELRPIVLGVRGDDVFVVQPTGPPVNDHLVELLLLIDACRRAGAGRVTAVVPYFGYARQDRRNRDGQAIGARVVAAAIASAGADRLVVIDPHTVVLEAMFAIPVETLTAVSAIANTLLPAVTPDAVVVAPDLGAVKLAERYASLLGLSVVIVRKTRMSGTTVRAEELVGQVDGRPAIVVDDMISSGATIEAAVRLLLDNGARPDVVVAATHGLFVGEAVERLAKLPLRRLVVTDSLSGVESHALPVEVTSIAPLLATAIGRLHGDEPVGELLGGA
Bacillati	Actinomycetota	Acidimicrobiia	Acidimicrobiales	unclassified Acidimicrobiales				Acidimicrobiales bacterium isolate_SMAG_U9283_iso1	HKH03955.1	MELVTKKKLHLVSGRANLPLAASIADCLDVPLGEANLGAFANGELHCRFRESVRGMDVFIVQTHSGTPIMSLNDALMEHLIMVDAARRASAKRITAVIPFYGYGRQDRKAEGREPITAKLVANMFAAAGAHRLMSVDLHSGQIQGFFDGPFDHLVATPVLVDYLAGKMPKDLVVVSPDAGRVKVAERYANLLHADLAIVHKRRVYGAKNTVEAKEVVGNVEGRTCVLIDDMIDTGGTLVAAAEQLVEQGAREVCAAATHGVLSGPAIDRLKNSVIHKVVVTDTLPLPPEKQIDKIVVLSVAKVIADAIDAVFEDTSVSEIFGGANQS
Bacillati	Actinomycetota	Acidimicrobiia	Acidimicrobiales	unclassified Acidimicrobiales				Acidimicrobiales bacterium isolate_SMAG_U9283_iso2	HKH05072.1	MHDDFVLLAGSANPRLSRAIAAYLDHPLCDGETLRFSEGNLFVRVPVNVRQRDVFLVQGTAFPANDNLVELLFWIDALKRASAASVTVVMPYFSYAKGDKKDEPRVSIRARVCADAIEVAGADRVITMDLHAPQVQGFFRVPVDDLYAVPVLCETIQAKALPDLVVVSPDAGFAKKAKLYARRLGAPLAIADKERADHSETAEVVDLIGEVDGRTALLVDDFTISAGTLVDAARVLKEKGAAQVYAAVSHGLLTARAIERLDASPIERLFMTDSVETQPVALSDRIEVVSIAGLMGEAIRRIARRESISILFQ
Bacillati	Actinomycetota	Acidimicrobiia	Acidimicrobiales	unclassified Acidimicrobiales				Acidimicrobiales bacterium isolate_SMAG_U9359	HKE77211.1	MGDDFVLLVGSANPRLGAAIAAYLDHPLCQGETLKFSEGNLFVRVPENVRERDVFLIQGTAFPANDNFMELLFWIDALKRASAASVTVVMPYFSYAKGDKKDEPRVSIRARVCADAIEAAGADRVVTMDLHAPQVQGFFRVPVDDLYAMPVLCEAIIAKDLRDLVVVAPDAGFAKKGRLYAQRLGAPLAIADKHRAGHDEQAEVVDLIGDVKGQTALIVDDFTISAGTLTDAARVLVDKGAKSVYAAVSHGLLAGKAIERLDDSPIERLFMTDSVETQPVAFSDKVEVISVAGLFGEAIRRISRRESISVLFE
Bacillati	Actinomycetota	Acidimicrobiia	Acidimicrobiales	unclassified Acidimicrobiales				Acidimicrobiales bacterium isolate_SMAG_U9879_	HLI00779.1	MDDFALFAGSASKQLGRAIARYLGRELGASETIRFSEGNLFVRVLQNVRGRDVFIVQGTAFPANDNFMELLFWIDAFKRASASSVTAVIPYFSYAKGDKKDEPRVSIRARVCADAIEAAGVDRVVTLDLHAPQIQGFFKVPVDDLYAMPVLCEAIAAKAWPDLVVVAPDAGFMKKAREWSDRLHVPLAVADKRRRDHSESAEVVELIGSVEGRTALIVDDFTISAGTLVDAARIVVERGATSVYAAVTHGLLAGPAIQRIEASPIERLFMTDSVETQPVPLSPTIEVVSVAGLLGEAIKRIASHESISALFS
Bacillati	Actinomycetota	Acidimicrobiia	Acidimicrobiales	unclassified Acidimicrobiales				Acidimicrobiales bacterium isolate_SMAG_U9929_iso1	HZU71439.1	MELVTKKRLELYAGRSHPELAQEIADLLEVPLGDANLRGFPNGELHCRFGESIRGADVFILQTHGRDVNHSIMEQLIMIDAAKRASAKRITAVCPYYGYSRQDRKASGREPITAKLLADMFAAAGADRLVSVDLHSNQIQGFFNGPVDHLRAMPVLLDYLRDAPMADMVMVSPDAGRVKVAERFAQHLGSDIAIVHKRRPRDGAEVEALDLVGDVQGRLCVLIDDMIDTAGTMCAAANLLTAKGAVDVWAMCTHGILSDPAIDRLKNAPISRVVVTNTLPMPPDRHFDKLEVLSVSRIIATGIDAVFEDTSVSEIFGGENFS
Bacillati	Actinomycetota	Acidimicrobiia	Acidimicrobiales	unclassified Acidimicrobiales				Acidimicrobiales bacterium isolate_SMAG_U9929_iso2	HZU72304.1	MADDLLLFAGSASRRLGQAVAEYLGEPLGHSETLRFSEGNLFVRVLENVRGRDTYILQGTAFPANDNFMELLFWIDALKRASAASVTAVIPYFTYTKGDKKDEPRVSIRARVCADAIEAAGADRVVTMDLHAPQVQGFFRLPVDDLHALPVLCEAIAAKDLGDLVVVAPDSGFAKKARLWANRLGVPLAIADKRRVDHTESAEVTELIGSVEGCTALVVDDFTISGGTLIDAARVLMDRGAASVYAAVSHGLLAPPAAERLAASPIQKLFMTDTVETQPGPLPDKVEVVSVAGLFGEAIRRIARRESISVLFE
Bacillati	Actinomycetota	Acidimicrobiia	Acidimicrobiales	unclassified Acidimicrobiales				Acidimicrobiales bacterium isolate_SPRUCE 307	MGD0392350.1	MTDEFLLFAGSASRKLGGAIADHLDRRLGASETLRFSEGNLFVRVLDNVRGRDVFLIQGTAFPANDNFMELLFWIDALKRASASSVTAVIPYFSYAKGDKKDEPRVSIRARVCADAIEAAGVDRVITLDLHAPQVQGFFKVPVDDLYALPVLCDVIATKDFPDLVVVAPDAGFAKKARQWSERLDAPLAIADKRRVDHSETAEVTELIGSVEGRTALIVDDFTISAGTLVDAARVLVERGAESVYAAVSHGLLAGPAIDRIDDSPIKTLFVTDSVETQPVELSPKVEVVSIAGLMGEAIRRIANRESVSVLFT
Bacillati	Actinomycetota	Acidimicrobiia	Acidimicrobiales	unclassified Acidimicrobiales				Acidimicrobiales bacterium isolate_SPRUCE 385_	MGC9961353.1	MVSEDFILLAGSASKRLGGAIAEYLDCELGASETLRFSEGNLFVRVLENVRGRDVFLVQGTGFPANDNFMELLFWVDALKRASAASVTAVIPYFSYAKGDKKDEPRVSIRARVCADAIEAAGVDRVVTLDLHAPQVQGFFKVPVDDLYAMPVLCEAVAAKALADLVVVAPDVGFAKKARQWSDRLGVPLAIADKRRVDHSESAEVLELIGSVEGRTALIVDDFTISAGTLADAARVLVERGAASVYAAVTHGLLAGPAIERLEASPIERLFMTDSVETQPVELSAKVEVVSVAGLLGEAIRRIASRESISVLFS
Bacillati	Actinomycetota	Acidimicrobiia	Acidimicrobiales	unclassified Acidimicrobiales				Acidimicrobiales bacterium isolate_SPRUCE 427_	MGA3218762.1	MELISKHRLQLYAGRSHPALASDIAAHLGVHAGPCEVLDFPNGEIRARFGESVRGADVFILQTHCPANGRSVNDLMMEQWVMIDAAKRASAKRITAVCPRYGYGRQDRKSRGREPITARMVADFFRAAGAERIMTVDLHSGQVQGFFDGPVDHLTAVNLLVDYIKANVSGDLVMVSPDTGRTKVAERAARNAGDMDMAAVYKRRSVDLVGHVEALDVMGDVRGRMCVLIDDEIDTAGTLCEAAKILAQKGATEVWATATHGVFSEPAIDRLKNSNIARVVVTDTVPLPPEKQIPKIESVSVAKTFADAIRAVFEEGSVSQIFGGDNQS
Bacillati	Actinomycetota	Acidimicrobiia	Acidimicrobiales	unclassified Acidimicrobiales				Acidimicrobiales bacterium isolate_SPRUCE 488_	MGA2933044.1	MALCIVAGTANPNLAEAVAAGVGSVAMRGGLERFPDGELCPVVGPMRGDDVYVVQPTAPPVNEHLMELALLVDACRRAGSERVTAVVPYFGYARQDRRSRPGQAIGARVAADILAAAGADRIVVVDPHTPGFEATCSIPVEVLTATSVLVAALRDRELGRSVIVAPDLGAVKLAERFAAAAGLPVAMVRKSRLSGTSVRAEELVGDVEGCRPIVVDDMISTGATIEATTRLLEAHGALPGTVVAATHALLLEAAPDRLAQLGLARLLITDTVRAPSAGPPVLEVCSVATLLSDAIGRLYREEPLDDLARFE
Bacillati	Actinomycetota	Acidimicrobiia	Acidimicrobiales	unclassified Acidimicrobiales				Acidimicrobiales bacterium isolate_SPRUCE 675	MGA2210136.1	MPDDEFLLFAGSASRKLGSAIAAYLGCALGANETLRFSEGNLFVRVLENVRGRDVFLVQGTAFPANDNFMELLFWIDALKRASAASVTAVIPYFSYAKGDKKDEPRVSIRARVCADAIEAAGVDRVVTLDLHAPQLQGFFKVPVDDLYGLPVLCDAVAAKGLPDLVVVAPDAGFAKKARQWSDRLRAPLAIADKRRVDHSESAEIVELIGSVEGRTALIVDDFTISAGTLVDVARVLVERGALSVYAAVSHGLLAGPAIERLDSSPIERLFMTDSVETQPLGLSAKVEIVSVAGLFGEAIRRIARRESISVLFE
Bacillati	Actinomycetota	Acidimicrobiia	Acidimicrobiales	unclassified Acidimicrobiales				Acidimicrobiales bacterium isolate_TC_S_metabat2.bin.17_	MGH9107133.1	MEWFSKHRLQLYAGRSHPALADNIASHLGVKVGPCEIVDFPNGEVRARYAESVRGADVFILQTHSPCAGRSINDLLMEHWVMIDAAKRGSAKRITAVCPRYGYGRQDRKSRAREPITARMVADFFGSAGAERIMSVDLHSGQVQGFFDGPVDHLTAVNLLVDYLRDNVTGDFVMVSPDTGRTKVAEKAARNAGDVDMAAVYKRRSVDRVGHVEALDVMGEVKGRMCILIDDEIDTAGTLCEAANLLYQKGATDVWAAATHGVFSDPAIERLSDSKISRIIVTDTVPLPPDRQIPKIESVSVAKTFADAIRAVFEEGSVSQIFGGDNQN
Bacillati	Actinomycetota	Acidimicrobiia	Acidimicrobiales	unclassified Acidimicrobiales				Acidimicrobiales bacterium isolate_Zod_Metabat.708_	MBN2624504.1	MPARLVSGSAYAALVQAVAAASASDEAACDLQRFPDGELRPTVTGIRGGDVYVVAGTGPPVSDSIVELLLVLDACRRGGAERITAVMPYFGYARQDRRGRPGEAVGARVVADALAGAGAQRLVVVDPHTPALEAMCGVPMEMVTAVPVLARALAPDVPDGAVVVAPDLGAVKLAERYASLLGRTVAVVRKTRVSGDAVHAEELVGDVAGRRALIVDDMISTGGTIEAAIRVLVAAGAVPEIVVAATHGLLVGTAAERLGAAPIRRLVVTDSVPTGAAGAPGGPGGLPVEVQSIAPLLADVVGRLHRDEELADLLVRT
Bacillati	Actinomycetota	Acidimicrobiia	Acidimicrobiales	unclassified Acidimicrobiales				Phycicoccus jejuensis	WP_404353129.1	MVFSGRANPGLAQEVAAQLGTELVPTSAYDFANGEIYVRFEESVRGSDAFVIQSHTSPINENIMEHLLMVDALKRASAKRITVVMPFYGYARQDKKHRGREPISARLVADMFRTAGADRLICVDLHTDQIQGFFDGPVDHLMAIPVLSEYVARRYGDEDLAVVSPDAGRIKVAEQWSKRLGGAPLAFIHKTRDINRPNETVANRVVGDVRGRVCVLVDDMIDTGGTITKAADALMADGAKDVVIAATHAILSEPAVERLEACAAREVIVTNTLPIAPEKEFEGLTTLSIAPLISAAVKEVFEDGSVTSLFGGRA
Bacillati	Actinomycetota	Acidimicrobiia	Acidimicrobiales	unclassified Acidimicrobiales				Phycicoccus sp.	WP_324415378.1	MSKDNRPPSANIRKRPKKQLMVFSGRANPGLAQEVAAQLGTELVPTSAYDFANGEIYVRFEESVRGSDAFVIQSHTSPINENIMEHLLMVDALKRASAKRITVVMPFYGYARQDKKHRGREPISARLVADLFRTAGADRLICVDLHTDQIQGFFDGPVDHLMAIPVLSEYVARRYGDEHLAVVSPDAGRIKVAEQWSKRLGGAPLAFIHKTRDINRPNEMVANRVVGDVRGRVCVLVDDMIDTGGTITKAADALKADGAKDVVIAATHAILSEPAVERLQACSAREVIVTNTLPISPEKEFERLTTLSIAPLISAAVKEVFEDGSVTSLFGGRA
Bacillati	Actinomycetota	Acidimicrobiia	Acidimicrobiales	unclassified Acidimicrobiales				Phycicoccus sp. isolate_AMR_MDS_4446	HQF03265.1	MRDVVVFTGSAHPELAHLICDHLGVTLSETAISRFSNDCLQAQLLANCRQRDVYIVQPLVPPTQDSLMELLLMIDAARGASAQQITAVIPHYAYARSDKKDASRISLGGRLVADMISTAGANRVLTMNLHAPQVHGFFSVPVDHLTALGVLADHFREQDLTNSVVVSPDLGNAKDATQFSRLLGLPVAAGSKRRLGDDKVVIDSIVGDVEGKRAIVLDDEIATGGSIVELLEKLSEFGVTEAAVACTHGLFAGKAVDKLRGHPMISEVVTTDTVPAPSNWPELKVRTISGLIAEAITRIHEGESVSSLFDGVDPTHAPPRQRSLFERTDQ
Bacillati	Actinomycetota	Acidimicrobiia	Candidatus Spongiisociales					Candidatus Spongiisocius sp.	WP_420613929.1	MELVTRKRFMLFTGSANPELAEAVADELGVRLGKAQLSRFANTEVYARPSESVRGVDCFVIQSHAPEINFHIMEQLILIDALKRASAHRITAVVPFFGYARADKKVLPREPISARLMSDLFLAAGADRIVSIDLHTGQVQGFFPKPFDHLTALPIVTKYLEERLDGPTTVVSPDAGGVKRAEKYARYLGAYVAFVHKRREFDVHNESKALTVVGAVRGRNAVIVDDMIDTGGTVENAARLLRERGARSVYVAATHPVLSPPALGRLKKAPIDEVVVTDTLPISEEARNFDKLTRLSIAPVLAEALQAIFMDSSVSAIFLGDNT
Bacillati	Actinomycetota	Actinomycetes	Acidothermales					Acidothermaceae bacterium isolate_SMAG_U7200_	HEY8728197.1	MTGIKRQGQKTLMLFAGRAYPELAEAVGFNLGIEPTPTSAYEFANGEIFVRFDESVRGCDAFVLQSHTAPINKWIMEQLIMVDALKRASAKRITVVAPFYGYARQDKKHRGREPISARLLADLYKAAGADRLMSVDLHTAQIQGFFDGPVDHLFALPILADYLEHKLDTSRLAVVSPDAGRVRVAERWTDRLNCGLAIIHKRRDPHVANEVKVYEVVGDVAGRTCILVDDMIDTAGTITKAAEALMENGAAEVVVAATHAVLSGPAVDRLKNSPITEVVVTDTLPVPDELRFDKLTVLTIAPLLARAISEVFEDGSVTSLFDGAS
Bacillati	Actinomycetota	Actinomycetes	Acidothermales					Acidothermus cellulolyticus	WP_011720781.1	MTGIRRQGQKTLMLFSGRAHPELAAEVAACLGIEPTPTSAYEFANGEIFVRFDESVRGSDAFVIQSHCAPINKWIMEQLIMVDALKRASAKRITVVVPFYGYARQDKKHRGREPISARLMADLFKAAGADRLMAVDLHTAQIQGFFDGPVDHLFALPILADYIESKLDTSRITVVAPDAGRVRVAERWTDRLNCPLAIIHKRRDPLVANEVKIHEVVGAVEGRICVIVDDMIDTAGTITKAADALMENGAADVVATATHAVLSGPAVDRLKNSPISEVVVTNTLPVPSERRIDKLTVLTIAPMLARAIQEVFEDGSVTSLFNGAS
Bacillati	Actinomycetota	Actinomycetes	Acidothermales					Frankiales bacterium isolate_BP_350_	MDX6201543.1	MGHRAAPPTGSSVTGIQISGRKTLMLFSGRGYPELAQEVASELGTQPTPTTIRDFANGEIYVRFQESVRGCDAFVLQSHTASINKWIMETLIMIDALKRASAKRITVVAPFYPYARQDKKHRGREPISARLIADLFKTAGADRMMSVDLHTAQIQGFFDGPVDHLFALPLLADYVAEKYDTSNVTIVAPDSGRVRVAERWTDRLGGCPLAFIHKTRDPMVANQVVANRVVGDVSGRVAIVVDDMIDTAGTITQAADVLFKAGASDVVVTTTHAVLSGPAVDRLKNSRISEVVATNTLPLTSEQQFDKLTVLSIAPMIARAIREVFDDGSVTSLFDGDG
Bacillati	Actinomycetota	Actinomycetes	Actinomycetales	Actinomycetaceae	Actinobaculum			Actinobaculum sp. 352	WP_126145619.1	MTGMQVSNDKRLVLVSGRAHPALAKDVAEELGIDLLPTTIYDFANSEIYVRFEESVRGADVFILQSHPDPINKWLMEQLIMVDAAKRASAKRITAVAPSYPYARQDKKHRGREPVSARLVADLLKTAGADRIMSVDLHAAQSQGFFDGPVDHLWAMPTLVEYVRTRIDTENAVVVSPDAGRIKVAEQWGNRLGGVPLAFVHKTRDINNPNRATANRVVGDVIGRTAVIVDDLIDTAGTICGAVRVVLEAGAKDVIVAATHGVLSDPAVARLQESGLRELVITDTLPIPPDKRFPQLTVLPIAPILARAIDEVFEDGSVTSLFDGAY
Bacillati	Actinomycetota	Actinomycetes	Actinomycetales	Actinomycetaceae	Actinobaculum			Actinobaculum suis	WP_065415560.1	MATGIRISNDKRLVLVSGRAFPELAEEVAKDLGISLLPTIAYDFANSEIYVRYEESLRGSDVFILQSFTDPINKWLMEALLLVDAAKRASAKRITAVMPYYPYARQDKKHKGREPISARLVADMFKTAGADRIMSVDLHAAQSQGFFDGPVDHLWAMPTLVKYVRTRIDPENSVMVSPDAGRIKVAEQWAARLGGVPLAFVHKTRDISRANVAVANRVVGDVAGKTAIIVDDMIDTAGTLVGAINVVKEAGAKEVIVAATHGLLSGPAVERLQAAGCREIIITNTLPVPEEKRFEGLTVLSIAPVLARAIDEVFEDGSVTSLFDGAY
Bacillati	Actinomycetota	Actinomycetes	Actinomycetales	Actinomycetaceae	Actinobaculum			Actinomycetaceae sp.	WP_021602086.1	MTGFKVSNDKRLVLISGRAHPVLAQAVAEELSIDLLPIIAYDFANSEIYVRFEESVRGADVFILQSHPDPINKWVMEQLIMVDAAKRASAKRITAVAPSYPYARQDKKHKGREPISARLLADLFKTAGADRIMSVDLHASQSQGFFDGPVDHLWAMPTLVEYVRGRVDATNAVVVSPDAGRIKVAEQWGNRLGGVPLAFVHKTRDLTRPNQATANRVVGDVAGRTAIIVDDLIDTAGTICGAVRVVLEAGAKDVIVAATHGVLSDPATKRLQESGLRELVITDTLPIGPEKRFPGMTVLSIAPVLARAIDEVFEDGSVTSLFAGAY
Bacillati	Actinomycetota	Actinomycetes	Actinomycetales	Actinomycetaceae	Actinomyces			Actinomyces faecalis	WP_172119929.1	MTGIITSGEKRLVIVSGRAHPQLAADVAAELGTQVLSSTSYDFANGETYVRFNESVRGCDVFVMQSHGDRVNDWLMEQLIMVDALKRASAKRISVVAPFFPYARQDKKHLGREPISARLVADLYKQAGADRLMSVDLHTSQEQGFFDGPWDHLWAQPVLVDYIRGRVDPANTTVVSPDAGRIRVAERWASSLGGTPLAFVHKTRDITRPNESVANRVVGEVAGRSCVLVDDMIDTGGTIAKAVKVLLDSGAKDVIVAATHGVLSGPAVDRLSTSGAREVVITDTLPIAEAKRFKQLTILPIAPLLARAIRAVFDDGSVTSLFDTAGV
Bacillati	Actinomycetota	Actinomycetes	Actinomycetales	Actinomycetaceae	Actinomyces			Actinomyces graevenitzii	WP_005987684.1	MTGIISEGSKRLVIVSGRAHPELAQAVAKELGTEVLSSSAYDFANGETYVRFNESVRGCDVFCIQSHGDRVNDWVMEQLIMVDALKRASAKRISVVAPFFPYARQDKKHLGREPISARLIADLYATAGAERLMSVDLHSAQEQGFFDGPWDHLWAQPVLVDYVSKHIDPANTTVVSPDAGRIRVAERWADKLGGTPLAFVHKTRDVTRPNQSVANRVVGDVKGRTCVLVDDMIDTGGTIAKAVKVLLDAGAEDVIIAATHGVLSGPAAERLSTCGAKEVIVTDTLPISEEKRFEQLTILSIAPLLAAAIKAVFDDGSVADLFDAGDH
Bacillati	Actinomycetota	Actinomycetes	Actinomycetales	Actinomycetaceae	Actinomyces			Actinomyces israelii	WP_043563021.1	MTGIITSGEKRLVIVSGRAHPQLAKDVARELGTQVLSSTAYDFSNGETYVRFNESVRGCDVFVVQSHGDRVNDWLMEQFIMVDALKRASAKRITVVAPFYPYARQDKKHLGREPISARLVADLYKTAGANRIMSIDLHSSQEQGFFDGPWDHLWAQPVLVDYIRRRIDTSNAAVVSPDAGRIRVAERWANALGGTPLAFVHKTRDITRPNESVANRVVGAVEGRSCVLVDDMIDTGGTIAKAVQVVLDAGAKDVIVAATHGVLSGPAVDRLSTCGAREIVVTDTLPIPESKRFERLTVLPIAPLLARAIKAVFDDGSVTRLFDSEGV
Bacillati	Actinomycetota	Actinomycetes	Actinomycetales	Actinomycetaceae	Actinomyces			Actinomyces oricola	WP_128773676.1	MTGIITSGEKRLVVVSGRAHPRLAEDVARELGTQVLSSTAYDFANGETYVRFNESVRGCDVFVMQSHADRVNDWLMEQLIMVDALKRASAKRITVVAPFFPYARQDKKHLGREPISARLVADLYKTAGADRIMSVDLHTSQEQGFFDGPWDHLWAQPVLVDYVRTRLNPAAASVVSPDAGRIRVAERWANALGGTPLAFVHKTRDVTRPNETVANRVVGDVAGRSCVLVDDMIDTGGTIAKAVKVVLDAGAKDVIVAATHGVLSGPAIERLATCGAREVVITDTLPISPEKRFKQLTVLPIAPLLAQAIKLVFDDGSITSLFKSVEA
Bacillati	Actinomycetota	Actinomycetes	Actinomycetales	Actinomycetaceae	Actinomyces			Actinomyces oris	WP_314156479.1	MTGIITKGEKRLVVVSGRAHPELARDVASELGTEVLSSTAYDFANGETYVRFNESVRGCDVFVVQSHGDRVNDWLMEQLIMVDALKRASAKRITVVAPFFPYARQDKKHLGREPISARLVADLYKTAGADRLMSVDLHTSQEQGFFDGPWDHLWAQPVLVDYVRTRVDPANAAVVSPDAGRIRVAERWANQLGGTPLAFVHKTRDVTRPNESVANRVVGDVEGRSCVLVDDMIDTGGTIAKAVQVLLDSGAKDVIVAATHGVLSGPAVDRLSTCGAREVIVTDTLPIPAGKCFEQLTVLPIAPLLARAIKAVFDDGSVAELFDTVGVAGD
Bacillati	Actinomycetota	Actinomycetes	Actinomycetales	Actinomycetaceae	Actinomyces			Actinomyces sp. isolate_J010_	RMH84202.1	MQLLNHKKLHVVAGRATRDLALDICHELGVPLGTANIGEFANGEIHVKYGESIRGADVFIIQTHAAWNGHSINDAVMEQLIMVDAAKRASAKRITVVCPFYGYARQDRKASGREPISARLVADMFHTAGAKRLVSVDLHSGQIQGFFDGPVDHLTAMPVLVDHLAEHGGDDLVVVSPDAGRVKVAERYANQLHADLAIVHKRRVKDARNQVEAKDVVGEVDGRDCVLIDDMIDTGGTIVAAAELLVEKGARRVMAACTHGVFSDPAIDRLKNSVIESVICTDTLPLPPEKRIDEIRVLSVAPIIARAISAVFEDTSVSEIFGGNNLA
Bacillati	Actinomycetota	Actinomycetes	Actinomycetales	Actinomycetaceae	Actinomyces			Actinomyces sp. zg_332	WP_166978929.1	MTGLTSAGEKRLVVVTGRSHPKLAEDVVKELGIDLIQTTAYDFANGEIYVRFTESVRGSDVFVLQSHTDPINKWLVEQLLMVDALKRASAKRITVVMPFYPYARQDKKHRGREPISARLIADLFKTAGADRLMSIDLHTSQEQGFFDGPVDHLWAMPVLIDYVKTRVDLDKVAVVSPDAGRIRVAEKWANKLGGCPLAFVHKTRDINSPNKAVANRIVGDVKGRQCVLVDDMIDTGGTIAQASKILLDNGASEVIIATTHGILSEPAVERLSTCGAKEVIVTDTLPIVESKRFDNLTILSIAPLLATAIHEVFEDGSVTGLFGE
Bacillati	Actinomycetota	Actinomycetes	Actinomycetales	Actinomycetaceae	Actinomyces			Actinomyces trachealis	WP_194949672.1	MSGIITSGEKRLVIVSGRAHPALAEDVAKELGIEVLSSTAYDFANGETYVRFNESVRGSDVFVLQSHGDRVNDWLMEQLIMVDALKRASAKRITVVSPFFPYARQDKKHLGREPISARLVADLYETAGADRIMSVDLHSSQEQGFFDGPWDHLWAQPVLVDYVRTRVDPAATTVVSPDAGRIRVAERWANQLGGTPLAFVHKTRDVTRPNESVANRVVGDVAGRSCVLVDDMIDTGGTIAKAVKVLLNHGARDVIVVSTHGVLSGPAVERLSTCGAREVVVTDTLPIPEAKRFKQLTVLRIAPLLARAIKAVFDDGSVTSLFEEGTA
Bacillati	Actinomycetota	Actinomycetes	Actinomycetales	Actinomycetaceae	Actinomyces			Actinomyces urinae	WP_072342656.1	MTGIITTGEKRLILVSGRAYPELAAAVGEELQTGVLPTTAYDFANGEIYVRFNESVRGCDAFVIQSHTEPINKWVMEQLIMIDALKRASAKRITVVAPFYPYGRQDKKHLGREPISARLMSDLFKAAGADRLMSVDLHAAQAQGFFDGPVDHLWAMPVLVDYVRTRVDLSNVAVVSPDAGRIRVAEKWSQKLGGAPLAFIHKTRDTTRPNVAVANRVVGDVEGRECVLVDDLIDTGGTIAEAVKVLLASGAKDVIVVATHGVLSDPATQRLSECGAREVVVTNTLPIVPSKRFDKLTILSIAPLLARAIREVFDDGSVTSLFDGVA
Bacillati	Actinomycetota	Actinomycetes	Actinomycetales	Actinomycetaceae	Actinomyces			Actinomycetaceae sp.	WP_058236176.1	MSGLVASGEKRLVLVSGRAHVDLANQVGEHLGCGVSATTAYDFANGEIYVRFNESVRGADVFVLQSHTTPINKWLMEQLIMIDAAKRASAKRITAVSPFYPYARQDKKHQGREPISARLVADLYKTAGADRVMSVDLHASQEQGFFDGPVDHLWAMPVLVDYVRGRVNLSHATVVSPDAGRIRVAEKWAAKMGNCPLAFIHKTRDTTRPNVAVANRVVGEVDGRDCVLVDDLIDTGGTIAEAVKVLYKAGAKSVLVAATHGVLSHPATQRLSECGATEVVVTDTLPITGEKRFDKLTILSIAPLLARAIKEVFEDGSVTSLFDGVA
Bacillati	Actinomycetota	Actinomycetes	Actinomycetales	Actinomycetaceae	Actinomyces			Peptidiphaga gingivicola	WP_009199503.1	MTGMRMANDKRLVLVSGRAHPALAREVADELGIDLLPVTAYDFANSEIYVRFEESVRGADVFTLQSHADPINTWLMEQLIMVDAAKRASAKRITAVAPYYPYARQDKKHKGREPISARLVADLFRTAGADRIMSVDLHAAQSQGFFDGPVDHLWAMPTLVEYVRGRIDVGSAVVVSPDAGRIKVAEQWGNRLGGVPLAFVHKTRDLTRPNQATANRVVGDVSGRTAVIVDDLIDTAGTICGAVRIVLEAGAKDVIVAATHGVLSDPATQRLRESGLRELVVTDTLPIGPEKRFPAMTVLPIAPVLARAIDEVFEDGSVTSLFDGAY
Bacillati	Actinomycetota	Actinomycetes	Actinomycetales	Actinomycetaceae	Actinomyces			uncultured Actinomyces sp.	WP_315580211.1	MTGLVTSGEKRLVLVSGRAHIELAQQVGEELGCGVSPTTAYDFASGETYVRFNESVRGADVFVLQSHTGEVNKWLMEQLLMIDAAKRASAKRITAVAPYYPYARQDKKHLGREPISARLIADLYKTAGADRIMSVDLHASQEQGFFDGPVDHLWAMPVLVDYVRSRVDLSNVCMVSPDAGRIRVAEKWSAKLGGCPLAFVHKTRDTTRPNVAVANRVVGDVAGKQCVLVDDMIDTAGTISEAVKVVMNAGAASVVVAATHGILSDPAAQRLSECGAQEVIVTDTLPISLEKRFDNLTILPIAPLLARAIREVFDDGSVTSLFDGVA
Bacillati	Actinomycetota	Actinomycetes	Actinomycetales	Actinomycetaceae	Actinotignum			Actinotignum sp.	WP_274736270.1	MSTGMRVSNDKRLVLATGRAYPELAEEVARCLHISMLPTTIYDFANSEIYIRYEESIRGADVFIMQAFSSPINKWLMETLLMVDAAKRASAKRITVVAPYYPYARQDKKHKGREPISARLVADLLKTAGANRIMSVDLHAAQSQGFFDGPVDHLWAMPTLVEYVRSIITGDDAVMVSPDAGRIKVAEQWSSRLGGIPLAFVHKTRNIEKANSAKANRVVGDVAGKTAIIVDDMIDTAGTLVGAIRVVKDAGAKDVIVAATHALLSGEAVERLSNAPIRELVVTDTVPIPDEKRFKGLTVLSIAPTLARAIDEVFEDGSVTSLFDGAY
Bacillati	Actinomycetota	Actinomycetes	Actinomycetales	Actinomycetaceae	Actinotignum			Actinotignum urinale	WP_022866011.1	MSTGMRVSNDKRLVLVTGRAHPELAEEVARCLHIKMLPTTIYDFANTEIYVRYEESLRGADVFILQSFTEPINKWMIETLLMVDAAKRASAKRITVVAPYYPYARQDKKHKGREPISARLVADLFKTAGADRIMSVDLHASQTQGFFDGPVDHLWAMPTLVKYIRERIMHDEAVMVSPDAGRIKVAEQWAARLGGLPLSFVHKTRDIARANVAKANRVVGDVAGKTAIIVDDMIDTAGTLVGAINVVKDAGAKDILVAATHALLSGPAVERLSNAPIRELVVMDTLPISEEKRFDKLTILSIAPVLARAIDEVFEDGSVTSLFDGAY
Bacillati	Actinomycetota	Actinomycetes	Actinomycetales	Actinomycetaceae	Ancrocorticia			Ancrocorticia populi (partial)	WP_273488700.1	MTGMQVSNDKRLKLVSGRAHPELAEQVASELGIDLLPVSAYDFANSEIYVRFEESIRGADVFILQSHPAPINKWLMEQLIMIDAAKRASAKRITAVAPYYPYARQDKKHQGREPISARLVADLFKTAGADRIMSVDLHAAQAQGFFDGPVDHLWAMPTLVEYVRTKVDPDNTVVVSPDAGRIKVAEQWGNRLGGVPLAFVHKTRDITRPNQATSNRVVGDVAGRTAVIVDDLIDTAGTICGAVRVVLEAGAKDVIVAATHGVLSDPAIERLHASGLRELVVTDTLPIEESKRFPELTILPIAPVLAKAIDAVFEDDSVAKIFDG
Bacillati	Actinomycetota	Actinomycetes	Actinomycetales	Actinomycetaceae	Ancrocorticia			Ancrocorticia sp.	MCI1933075.1	MTGMQVSNDKRLVLVTGRAHPELAQAVADNLGIELLPVTIYDFASSEIYVRYDETIRGADVFILQAHPDPINKWLMEQLIMVDAAKRASAKRITAVAPYYPYARQDKKHLGREPVSARLVADLFKTAGADRIMSVDLHAAQTQGFFDGPVDHLWAMPTLVEYVKTRIDPSEAVVVSPDAGRIKVAEQWGNRLGGVPLAFVHKTRDITRPNQATANRVVGDVRGRTAVIVDDLIDTAGTIVGAARVVMEAGAKDVIIAATHGVLSDPAVTRLHESGVREVIVTDTLPIGPEKRFPELTVLTIAPVLARAIDAVFEDGSVTKLFEWEADGPE
Bacillati	Actinomycetota	Actinomycetes	Actinomycetales	Actinomycetaceae	Arcanobacterium			Arcanobacterium bovis	WP_131279188.1	MTGIHTSGEKHLVLASGRAHPELAKAVADELGIDLVPVTAYEFANSETYVRFDESVRGTDVFIMQSITHPVNKWIMEALIMCDAAKRASAKRITVVLPSYPYARQDKKHKGREPISARLMSDLFKTAGADRIMSVDLHASQTQGFFDGPVDHLWAMPTLVEYVRTRIDVNNTVLVSPDAGRIKVAEQWGERLGGVPLAFVHKTRDISQPNKAVANRVVGDVAGKTAVIVDDLIDTAGTISGAVRVVLDAGAKDVIVAATHGVLSDPAAQRLAECGLRELIVTDTLPIGPEKRFPQLTILPIAPVLANAIEEVFNDGSVTSLFDGAF
Bacillati	Actinomycetota	Actinomycetes	Actinomycetales	Actinomycetaceae	Arcanobacterium			Arcanobacterium hippocoleae	WP_309956851.1	MTGIHTSGEKHLVLASGRAHPELAKAVAKELGIDLLPITAYDFANTEIYVRFDESVRGTDVFIMQAMACPINKWIMETLIMVDAAKRASAKRITVVMPSFPYARQDKKHKGREPISARLMADLFKAAGAERIMSVDLHASQTQGFFDGPVDHLWAMPTLVEYVRTRVDPANSVIVSPDAGRIKVAEQWGKRLGGVPLAFVHKTRDITRPNQAVANRVVGDVTGRTAIIVDDMIDTAGTITGAVNVALEAGAKDVIVAATHGVLSDPAVQRLSESGLRELVVTDTLPIGPEKRFEQLTVLSIAPVIAHAIEEVFNDGSVTSLFDGAY
Bacillati	Actinomycetota	Actinomycetes	Actinomycetales	Actinomycetaceae	Arcanobacterium			Arcanobacterium phocae	WP_216381808.1	MTGIHTSGEKHLVVATGRAHPELAEAVAKELGIELSPTTSYEFANSEIYVRFDESVRGSDVFIIQSIDVPVNKWIMEALIMVDAAKRASAKRISVVLPSFPYARQDKKHKGREPISARLMADLFKAAGAERIMSVDLHAAQTQGFFDGPVDHLWAMPTLVDYVRTRVNPEESVIVSPDAGRIKVAEQWGNRLGGVPLAFVHKTRDISRPNQATANRVVGDVAGRTAIIVDDLIDTAGTIAGAARVVLEAGAKDVIVAATHAPMSGPARERLMESGACEIIVTDTLPIAPEKRFDGLTVLSIAPVLARAIREVFDDGSVTSMFDGAF
Bacillati	Actinomycetota	Actinomycetes	Actinomycetales	Actinomycetaceae	Arcanobacterium			Arcanobacterium sp.	MDY5584958.1	MTGIHTSGEKHLVLATGRAHPELAQAVAKELEIELLPVTAYDFANSEIYVRFDESIRGSDVFIMQSITNPVNEWIMEALIMVDAAKRASAKRISVVMPSYPYARQDKKHKGREPISARLMADLFKAAGADRIMSVDLHAAQTQGFFDGPVDHLWAMPTLVEYVRTRIEPTNSVVVSPDAGRIKVAEQWGKRLGGVPLAFVHKTRDISQPNQAVANRVVGDVAGRTAIIVDDLIDTAGTIAGAVRVVLEAGAKDVIVAATHGVLSGPATQRLSECGLRELVVTDTLPIGPEKHFPELTVLPIAPVIANAIEEVFNDGSVTSLFDGAF
Bacillati	Actinomycetota	Actinomycetes	Actinomycetales	Actinomycetaceae	Arcanobacterium			Arcanobacterium sp. isolate_MFD13469_ilm_asm_bin9_	MFY9618132.1	MTTGIHTSGEKHLVLATGRAHPELAQAVARELGIELLPTTAYDFANSEIYVRFDESLRGADVFILQSITNPVNKWIMETLIMVDAAKRASAKRITVVLPVYPYSRQDKKHMGREPISARLMADMFKTAGADRIMSVDLHASQTQGFFDGPVDHLWAMPTLVEYVRTRVDLAESVIVSPDAGRIKVAEQWAARMGGLPLAFVHKTRDFSRPNEATANRVVGEVAGKTAVIVDDLIDTAGTIVGAAKVVLNAGAKDVIIAATHAPMSEPATKRLRESGVREIVITDTLPIPSDKQFPQLTVLPIAPVLATAIEEVFNDGSVTSLFDGAF
Bacillati	Actinomycetota	Actinomycetes	Actinomycetales	Actinomycetaceae	Arcanobacterium			Arcanobacterium sp. isolate_SUG1150_	MCI7551855.1	MTGIHTSGEKHLVLASGRAHPALAKAVAEELGIELLPVTAYDFANSEIYVRFDESIRGADVFIIQSITTPVNKWIMETLIMLDAAKRASAKRITVVLPTYPYARQDKKHKGREPISARLMSDLLTAAGAERIMAVDLHASQIQGYFNGPVDHLWAMPTLVEYVRGRIDPADTVLVSPDAGRIKVAEQWAKRLGGVPLAFVHKTRDITRPNQATANRVVGDVSNKTAVIVDDLIDTAGTIVGAVRVVLEAGAKDVIVAATHGVLSDPAVSRLQESGLRELIVTDTLPIPEEKRFPQLTILPIAPVLAHAIEEVFNDGSVTSLFDGAF
Bacillati	Actinomycetota	Actinomycetes	Actinomycetales	Actinomycetaceae	Arcanobacterium			Arcanobacterium sp. isolate_SUG972_	MCI6574582.1	MTGIHANGAKHLVIASGRAHPALAEAVAKELDTELVPVTAYDFANSEIYVRYEESIRGSDVFIIQSMTEPVNKWVMEALIMVDAAKRASAKRITAVLPMYPYARQDKKHKGREPISARLMADLFYTAGADRIMSVDLHASQTQGFFDGPVDHLWAMPTLVEYVRERVNPLESVLVSPDAGRIKVAEQWAMRLGGIPLAFVHKTRDITRPNQATANRVVGDVAGRTAVIVDDLIDTGGTIAGAVRVVLEAGAKDVMIAATHGVFSDPAPRLLAESGVREVVVTDTLPICAEKRFPQLTVLSIAPVIARAIEEVFNDGSVTSLFSGAY
Bacillati	Actinomycetota	Actinomycetes	Actinomycetales	Actinomycetaceae	Arcanobacterium			Arcanobacterium sp. S3PF19	WP_034232308.1	MTGIHSNGRKHLVLASGRAHPQLAVAVAKELGIELLPTTIYDFANSEIYVRFDESVRGTDVFIMQSITNPVNKWIMEALIMVDAAKRASAKRITVVMPSYPYARQDKKHKGREPISARLMADLFKTAGADRIMSVDLHAAQTQGFFDGPVDHLWAMPTLVEYVRTRIDPAAAVIVSPDAGRIKVAEQWGKRLGGLPLAFVHKTRDISRPNMAVANRVVGDVAGRTAVIVDDLIDTAGTIVGAIRVVLDAGAKNVIVAATHGVLSDPAVKRLSESGACEIIVTDTIPIGSEKRFPQLTVLPIAPVLAHAIEEVFNDGSVTSLFDGAF
Bacillati	Actinomycetota	Actinomycetes	Actinomycetales	Actinomycetaceae	Arcanobacterium			Arcanobacterium urinimassiliense	WP_073996825.1	MTGLHTNGRKHLVLATGRAHPELATQVAQELGIELLPVTTYDFANSEIYVRFDESVRGTDVFIMQSITDPVNKWIVEALIMVDAAKRASAKRITVVLPSYPYARQDKKHKGREPISARLMADLFKTAGADRIMSVDLHAAQTQGFFDGPVDHLWAMPTLVEYVRTRIDIKNAVVVSPDAGRIKVAEQWGKRLGGVPLAFVHKTRDISRPNQAVANRVVGDVSGRTAVIVDDLIDTAGTIEGAVGVVLAAGAKDVIVAATHGVLSHPASRRLSECGVREVIVTDTLPIGVDKRFAQLTILRIAPVLANAIKEVFNDGSVTSLFDGAF
Bacillati	Actinomycetota	Actinomycetes	Actinomycetales	Actinomycetaceae	Arcanobacterium			Arcanobacterium wilhelmae	WP_278060150.1	MTGIHKKGEKHLVVAAGRGHQALAHDVAKALGTDLVPVTAYDFANGEIYVRFEESLRGTDVFIIQSFEGLINQQIMEALIMLDAAKRASAKRITIVVPSYPYARQDKKHKGREPISARLMADLFTTAGADRIMSVDLHASQTQGFFDGPVDHLVAMPTLCDYVHTKVDASNAVIVSPDAGRIKVAEQWAARLGGAPLAFVHKTRDITRPNETASNRVVGDVAGRTAVIVDDLIDTAGTIAGAVRVVKDAGAKDVIIAATHGVLSGQARERLANSGACEVILTDTVPIPEEKRFDTLTVLSIAPVIAKAIAAVFNDGSVTKLFEEQGAEKK
Bacillati	Actinomycetota	Actinomycetes	Actinomycetales	Actinomycetaceae	Boudabousia			Boudabousia tangfeifanii	WP_071164462.1	MTGIITSGEKHLVLVSGRAHPKLAEDVAKNLNIELLPTTAYNFANGEIYVRFNESVRGCDVFVLQSHTSPINEWLMEQLIMVDALKRASAKRITVVSPFYPYSRQDKKHLGREPISARLVADLYKTAGADRLMSVDLHAAQEQGYFDGPVDHLWAMDVLVDYVKTRVSLDEVCVVSPDAGRIRVAEKWAAKLGGCPLAFVHKTRDTTRPNVAVANRVVGDVQGRTCVITDDLIDTGGTIAEAVKVLLASGAKDVLVAATHGVLSGPAPERLSKCGAREVIITDTLPLTDEKKFPQLTVLSIAPLLAKAIREVFDDGSVTSLFDGVA
Bacillati	Actinomycetota	Actinomycetes	Actinomycetales	Actinomycetaceae	Bowdeniella			Bowdeniella massiliensis	WP_250506818.1	MTGIHTQGEKHLVLISGRAHPQLATEVAQELGIEVLPSTVYDFANGEIYVRFSESVRGADAFVLQSHTAPINTWLMEQLIMVDALKRASAKRITVVAPCYPYARQDKKHRGREPISARLVADLFETAGADRIMSVDLHAAQTQGFFNGPVDHLWAMPILTDYVRTRIDTNSCTVVSPDAGRIRVAEMWAAKLGGGPLAFVHKTRDVSRPNQAVANRVVGDVEGRTCVLVDDLIDTGGTIAEAVRVLLNEGAKDVIVAATHGALSDPAAQRLSESGAREIIVTDTLPIEPEKRFPQLTVLPIAPLLARAIREVFDDGSVTSLFDGNA
Bacillati	Actinomycetota	Actinomycetes	Actinomycetales	Actinomycetaceae	Bowdeniella			Bowdeniella nasicola isolate_S7A_St_10_	MDO5701102.1	MTGIHSQGEKHLVLISGRAYPRLAKEVAEELGIEVLPTTAYDFANGEIYVRFSESVRGADAFVIQSHTTPINQWIVEQLIMVDALKRASAKRITVVMPFFPYARQDKKHRGREPISARLMADLFRTAGANRVMSVDLHTAQLQGFFDGPVDHLWAMPILTDYVRARVDTSNCTVVSPDAGRIRVAEKWAAKLGGGPLAFIHKTRDITRPNQAVANRVVGDVEGRSCVLVDDLIDTGGTITEAVRVLMAEGAKDVIVAATHGVLSDPATQRLAECGAREVIVTDTLPIEPEKRFENLTVLPIAPLLARAIREVFDDGSVTSLFDGNS
Bacillati	Actinomycetota	Actinomycetes	Actinomycetales	Actinomycetaceae	Bowdeniella			Bowdeniella nasicola isolate_S7A_St_38_	MDO5726648.1	MTGIHTQGEKHLVLISGRAHPVLAKEVAEELDIEVLPTTAYDFANGEIYVRFSESVRGADAFVLQSHTSPINEWLVEQLIMVDALKRASAKRITVVAPCYPYARQDKKHRGREPISARLMADLFTAAGADRIMSVDLHAAQIQGFFNGPVDHLWAMPILTDYVRTRVDTSNCTVVSPDAGRIRVAEKWAAKLGGGPLAFVHKTRDTSRPNQTVANRVVGDAEGRSCVLVDDLIDTGGTIAEAARVLLEAGAKDVIVAATHGVLSHPAVQRLSECGAREVVITDTLPIEKEKRFANLTVLPIAPLIARAIREVFDDGSVTSLFDGNA
Bacillati	Actinomycetota	Actinomycetes	Actinomycetales	Actinomycetaceae	Buchananella			Buchananella hordeovulneris	WP_073825773.1	MTGIVTSGEKRLVLVTGRAHPQLAQDVARELGIEILPTTSYDFANGEIYVRFNESVRGADVFVLQSHTSPINQWVMEQLIMVDALKRASAKRITVVAPFYPYARQDKKHLGREPISARLMADLFHTAGADRLMSVDLHAAQAQGFFDGPVDHLWAMPVLTDYVRTRVDTANVTVVSPDAGRIRVAEQWAAKLGGGPLAFVHKTRDTSRPNQAVSNRVVGDVEGRTCVLVDDLIDTGGTIAGAVRVLKEAGAGDVLIAATHGVLNDPATQRLAECGAREVIITDTLPLPPEKRFDNLTVLSIAPLLARAIREVFDDGSVTSLFDGPAA
Bacillati	Actinomycetota	Actinomycetes	Actinomycetales	Actinomycetaceae	Changpingibacter			Changpingibacter yushuensis	WP_188042879.1	MTGMQVSNEKRLVLLSGRAHPELADAVAKELGIELLPVTAYDFASSEIYVRFDESIRGADVFILQSHPAPINKWLMEQLIMVDAAKRASAKRITAVSPYYPYARQDKKHMGREPISARLVADLYKAAGVDRIMSVDLHAAQAQGFFDGPVDHLWAMPTLVEYVRTRIDPDEAVIVSPDAGRIKVAEQWGNRLGGVPLAFVHKTRDISRPNQATANRVVGDVRGRTAVIVDDLIDTAGTICGAVRVVLDAGAKDVIIAATHGVLSDPAVTRLGESGVREVIVTDTLPIPAEKRFPQLTVLPIAPVLANAIDAVFEDGSVTSLFDGVH
Bacillati	Actinomycetota	Actinomycetes	Actinomycetales	Actinomycetaceae	Flaviflexus			Flaviflexus salsibiostraticola	WP_126041641.1	MTGIHSTGAKHLVISSGRSHSALASEVADYLEIDLLPTTIYDFANGEIYVRFEESVRGADAFIIQTHTPPVNKWLMESLIMVDALKRASAKRITVVAPFYPYARQDKKHKGREPISARLVSDLFKQAGADRIMSVDLHAAQTQGFFDGPVDHLWAMPTLVEYVRTRIDPQKTAVVSPDAGRIRVAEQWADRLGGTPLAFVHKTRDISRPNQAVANRVVGDVAGRTCVLVDDLIDTGGTICEAVRVLLEAGAADVIVAATHGVLSDPAVKRLAESGAREVVVTDTVPIEREKRFKELTVLPIAPVLGRAIHEVFDDGSVTSLFEGAH
Bacillati	Actinomycetota	Actinomycetes	Actinomycetales	Actinomycetaceae	Flaviflexus			Flaviflexus sp. isolate_S7A_St_33_	MDO5723701.1	MTGIHSSGAKHLVVVSGRSHPDLAEDVANCLDIDLLPSTTYDFANGEIYVRYDESVRGCDAFVIQTHTPPVNKWLMESLIMIDALKRASAKRITVVAPFYPYARQDKKHKGREPISARLIADLYHQAGADRIMSVDLHAAQAQGFFDGPVDHLWAMPTLVEYVRTRIDPNETCVVSPDAGRIRVAEQWADRLGGTPLAFVHKTRDISRPNLAVANRVVGDVEGRTCILVDDLIDTGGTISEAVRVVLDAGAADVIVAATHGVLSDPAVKRLSESGAREVVITDTVPIPREKRFKNLTVLSISPVLARAIREVFDDGSVTSLFDGAH
Bacillati	Actinomycetota	Actinomycetes	Actinomycetales	Actinomycetaceae	Gleimia			Gleimia hominis	WP_102216140.1	MSGIITSGEKRLVLVTGRAHPELAEAVGKELGTGVLPTTAYDFANSEIYVRFNESVRGCDAFVLQSHTEPINQWIMEQLIMVDALKRASAKRITVVAPFYPYARQDKKHLGREPISARLMADLFKTAGADRLMAVDLHAAQAQGFFDGPVDHLWAMPVLVDYVKSRVDLSHVAVVSPDAGRIRVAEKWANKLGGCPLAFVHKTRDTSRPNVAVANRVVGDVEGLNCVLVDDLIDTGGTIAEAVKVLKDSGAKSVIVAATHGVLSPPAAQRLSECGATEVVITDTLPIKAEKRFDKLTILPIAPLLARAIREVFDDGSVTSLFDGVA
Bacillati	Actinomycetota	Actinomycetes	Actinomycetales	Actinomycetaceae	Gleimia			Gleimia sp. 6138_11_ORH1	WP_259136084.1	MTGILTQGEKRLMVVSGRAYPELAEAVAKELDTEVSPTTAYDFANGETYVRFNESVRGADVFVIQSHTDPVNEWIMEQLIMLDALKRASAKRITVVAPCYPYARQDKKHLGREPISARLMADLFKSAGADRLMSVDLHASQAQGFFDGPVDHLWAMPVLVDYVKSTIDLANVAVVSPDAGRIRVAEKWANQLGGCPLSFVHKTRDTTRPNVAVANRVVGEVEGRDCVLVDDMIDTGGTIAEAVKVVKNAGAKSVTVVATHGILSHPAVERLSSCGAREVVITNTLPIPEEKRFENLTVLSIAPLLARAIRAVFDDGSVTSLFDGVA
Bacillati	Actinomycetota	Actinomycetes	Actinomycetales	Actinomycetaceae	Mobiluncus			Mobiluncus mulieris	WP_004013283.1	MADLFETPRKRLVIVSGRSHHQLAEDVAKALDTEVLPTTIYDFASGEIYVRYNESVRGCDVFCIQSISGDVNKWFMEQLIMVDALKRASAKRITVVAPLYPYSRQDKKHQGREPISARLMADLYKTAGASRLMSVDMHASQEQGFFVGPVDHLMAMPVLIDYVRTRVELNKVTVVSPDAGRIRVAEKWANRLGGNPLAFIHKTRDTTRPNVAVANRVVGEVEGRTCVLVDDLIDTGGTIAEAVGVLKAAGAKDVLVAATHGVLSDPATKRLSECGAREIIVTDTVPIPAAKRFPQLVVLPIAPLLARAIRQVFEEGSVAALFE
Bacillati	Actinomycetota	Actinomycetes	Actinomycetales	Actinomycetaceae	Mobiluncus			uncultured Mobiluncus sp	WP_299295850.1	MAELFDTPRKRLVIVSGRSHPELAEQVAKELDVEVLPTTIYDFASGEIYVRYNESVRGCDVFCIQSVSGNVSKWLMEHFIMIDALKRASAKRITVVAPLYPYARQDKKHQGREPISARLISDLYKTAGASRLMSIDMHASQEQGFFTGPVDHLQAMPVLIDYVRTRVDLNNVTVVSPDAGRIRVAEKWANRLGGYPLAFVHKTRDTSRPNVAVANRVVGDVEGRTCVLVDDLIDTGGTIAEAVGVLKHAGAKDVLVAATHAVFSDPAAKRLSECGAREVIVTDTVPIPPDKCFPQLKVLPIAPLLARAIRQVFEEGSVTALFE
Bacillati	Actinomycetota	Actinomycetes	Actinomycetales	Actinomycetaceae	Nanchangia			Nanchangia anserum	WP_191072094.1	MTGIHTSGEKHLMIVPGRAYPELADNIAAELGTQVLPTTAYDFANGEIYVRFGESVRGTDCFVIQSHTQPLNKWVMEQLIMVDALKRASAKRITVVAPCFPYARQDKKHQGREPISARLMFDLFKQAGADRIMAVDLHASQSQGFFDGPVDHLLAMPVLLEHVRTLVQDRPVAVVSPDAGRIRVAEKWANKLGSTGLAFVHKTRDTTRPNVAVANRVVGDVEGKVCVLVDDMIDTGGTIAEAVKVLRSCGALEVIVVATHALLSDPAVERLSTCGASHVVLTDTLPIPENKRFDNLTVLSIAPLLAKAIRAVFDDGSVTALFD
Bacillati	Actinomycetota	Actinomycetes	Actinomycetales	Actinomycetaceae	Neoactinobaculum			Neoactinobaculum massilliense	WP_124039004.1	MTGLEIENEKHLVLATGRAYPELAQAVAKELGIKLLTTTAYDFANSEIYVRYDESVRGADVFILQSFTDPINKWIMEALIMVDAAKRASAKRITVVAPYYPYARQDKKHKGREPISARLMADLFQAAGADRIMSVDIHAAQSQGFFDGPVDHLWAMPTLVRYVKSTMGDDTNAVMVSPDAGRIKVAEQWASRLGDLPLAFVHKTRSIEKANVAVANRVVGDVEGKTAIIVDDMIDTGGTLAGAINVVKEAGAKDVVVAATHALLSGPAVERLRNAPVKEIVVTDTVPVPEEKRFPSLTVLSIAPVLARAISEVFKDGSVTSLFNGAY
Bacillati	Actinomycetota	Actinomycetes	Actinomycetales	Actinomycetaceae	Schaalia			Schaalia naturae	WP_291498361.1	MSGLVTNGEKRLVLVSGRAHLELARQVGEELGCGVSPTTNYDFANGEIYVRFNESVRGADVFVLQSHTTPLNKWLMEQLIMVDAAKRASAKRITVVSPFYPYARQDKKHQGREPISARLVADLYKTAGADRVMSVDLHASQEQGFFDGPVDHLFAMPVLVDYVRTRVDPGKVTMVSPDAGRIRVAEKWAAKLGGAPLAFIHKTRDITRPNVAVANRVVGDVRGRQCILVDDLIDTAGTISEAIKVVREAGAESVIVAATHGVLSDPASRRLSESGASEVVVTDTLPITPEKRFPGLTILPIAPLLARAIKEVFEDGSVTSLFDGVA
Bacillati	Actinomycetota	Actinomycetes	Actinomycetales	Actinomycetaceae	Schaalia			Schaalia sp.	WP_003793457.1	MSGLVTTGEKNLVLVSGRAHMDLAHAVGEEIGCGVSPVTAYDFASGEIYVRFNESVRGADVFVLQSIEGDINKWIMEQLIMIDAAKRASAKRITVVAPFYPYSRQDKKHQGREPISARLMADLYRAAGADRIMSVDLHASQEQGFFDGPVDHLFAMPVLVDYVRGRVDLTNTAIVSPDAGRIRVAEKWSKKLGGAPLAFVHKTRDTTRPNVAVANRVVGEVAGKECVLVDDMIDTAGTITEAINVLNNAGAKKVIVVATHGILSDPAAKRLSESGAAEVVVTDTLPIPAEKRFEQLTVLSIAPLLARAIQEVFEDGSVTSLFN
Bacillati	Actinomycetota	Actinomycetes	Actinomycetales	Actinomycetaceae	Schaalia			Schaalia sp.	WP_124872044.1	MTGLVTSGEKRLVVVSGRAHPELARQVGEELGCGVSPTTAYDFASSEIYVRFNESVRGADVFVIQSHTGPINKWLMEQLLMIDAAKRASAKRITAVAPFYPYARQDKKHQGREPISARLVADLFKTAGADRVMSVDLHASQEQGFFDGPVDHLWAMPVLVDYVRDHVDLDKVTMVSPDAGRIRVAEKWSRKLGGCPLAFVHKTRDITRPNVSVANRVVGDVAGRQCVLVDDMIDTGGTIAEAVKVLYNEGAESVIIAATHGILSAPAAERLSECGASEVIVTDTLPITDDKRFDNLTVLSIAPLLASAIKEVFEDGSVASLFDGVA
Bacillati	Actinomycetota	Actinomycetes	Actinomycetales	Actinomycetaceae	Schaalia			Schaalia sp. JY_X169	WP_182142083.1	MSGIITTGEKRLVLASGRAYPELTEQIGNALGCDVIPTTAYDFANGEIYFRFNESVRGADVFIVQSMTAPINKWLMEQLIMIDAAKRASAKRITVVAPFYPYARQDKKHKGREPVSAKLVSDMYQAAGADRVMSVDLHAAQAQGFFDGPVDHLWAMPVLVDYVRQRIDLEKVAVVSPDAGRIRVAEKWAAKLANCPLAFIHKTRDTSRPNVAVANRVVGDVRGRQCVIVDDLIDTAGTITEAVRVLFQEGADEVIVAATHGVLSAPASQRLASCGASEVIITDTLPVSPEQQFDQLTILSVAPLLARGIHEVFEDGSVTSMFDGEA
Bacillati	Actinomycetota	Actinomycetes	Actinomycetales	Actinomycetaceae	Schaalia			Schaalia suimastitidis	WP_026460319.1	MSGLVTSGEKRLVLVSGRAHLELAQQVGDVLGCGVSPTTAYDFASGEIYVRFTESLRGADVFVLQSHTQPINKWLMEQLLMIDAAKRASAKRITAVSPFYPYSRQDKKHLGREPISARLVADMYKTAGADRVMSVDLHASQEQGFFDGPVDHLWAMPVLVDYVRTRVDLSQVVMVSPDAGRIRVAEKWSAKLGGCPLAFVHKTRDMSRPNVAVANRVVGDVAGKPCVLVDDMIDTAGTIAEAVKVLYNAGAQSVIVAATHGILSDPASRRLAECGATEVVVTDTLPITPEKRFPSLTILPIAPLLATAIHEVFEDGSVTSLFDGVA
Bacillati	Actinomycetota	Actinomycetes	Actinomycetales	Actinomycetaceae	Schaalia			unclassified Schaalia sp.	WP_165218838.1	MTGLVARGEKSLVLVSGRAHLDLANRVGEEIGCGVSPVTAYDFASGEIYVRFNESVRGADVFVLQSHTGDINKWLMEQLIMIDAAKRASAKRITAVAPFYPYSRQDKKHQGREPISARLISDLYKTAGADRVMSVDLHASQEQGFFDGPVDHLFAMPVLVDYARSRVDLSNTVMVSPDAGRIRVAEKWSSKLGGCPLAFVHKTRDTTRPNVAVANRVVGEVAGKHCILVDDMIDTAGTITEAVKVLHDAGADKVIIAATHGILSDPAARRLSECGASEVIVTDTLPIPAEKRFPQLTVLSIAPLLARAIREVFEDGSVTSLFD
Bacillati	Actinomycetota	Actinomycetes	Actinomycetales	Actinomycetaceae	Scrofimicrobium			Actinomycetaceae bacterium MB13_C1_2	WRS29139.1	MSGIVTSVDKRLVLATGRAYPKLAQEIGEELGLEVMSTTSYDFASGEIYFRFNESVRGADVFLIQSMAPPTNKWLMEQLIMIDAAKRASAKRITAVAPFYPYARQDKKHQGREPVSARLVADMYKVAGANRIMSVDLHAAQEQGFFDGPVDHLWAMPVLVDYVKDRVDLGNVAVVSPDAGRIRVAEKWSAKLGNCPLAFVHKTRDTTRPNVAVANRVVGDVAGRDCVITDDLIDTGGTIAEAVRVLYKAGARSVLIAATHAVFSDPAAERLAGCGATEVVVTDTLPVPESKRFPSLTILPIAPLIAKGIHEVFEDGSITSMFDGAA
Bacillati	Actinomycetota	Actinomycetes	Actinomycetales	Actinomycetaceae	Scrofimicrobium			Scrofimicrobium appendicitidis	WP_350258812.1	MSGIVSSGEKQLILISGRAHPQLAAAVAEELGTEVSSTTAYDFANGEIYVRFNESVRGADVFVLQSHAAPINKWLMEQLIMIDAAKRASAKRITAVSPFYPYSRQDKKHQGREPISARLIADLYKTAGADRVMSVDLHAAQAQGFFDGPVDHLWAMPVLVDYVKERIDPEHVAVVSPDAGRIRVAEKWAAKLGNCPLAFVHKTRDTSRPNVAVANRVVGDVEGRQCVLVDDMIDTAGTIAEAVKVLYQAGAKDVIVAATHGVLSDPAPQRLEGCGASEVVVTDTLPISEAKRFPQLTVLSIAPLLARAIHEVFEDGSVTSMFDGVA
Bacillati	Actinomycetota	Actinomycetes	Actinomycetales	Actinomycetaceae	Scrofimicrobium			Scrofimicrobium canadense	WP_154543483.1	MSGIISTGEKRLVLVSGRAYPGLAEQVAESLGTEVSSTTAYDFASGEIYVRFNESVRGADVFVLQSMTAPINKWFMEQLIMVDAAKRASAKRITVVAPLYPYSRQDKKHQGREPVSAKLIADMYKTAGADRIMSVDLHASQAQGFFDGPVDHLWAMPVLVDYVRGRIDPEKVAVVSPDAGRIRVAEKWSAKLGNCPLAFVHKTRDTTRPNVAVANRVVGDVTGRQCVLVDDMIDTAGTIAEAVKVLYDAGASDVIVAATHGVLSDPAPQRLEESGASEVIVTDTLPIEEDKRFPHLTVLPIAPLLARGIFEVFEDGSVTSMFDGVA
Bacillati	Actinomycetota	Actinomycetes	Actinomycetales	Actinomycetaceae	Trueperella			Trueperella bialowiezensis	WP_126416185.1	MTGIHTHGEKHLVLASGRAHPELAKAVAAELGIDLLPVTAYDFANSEVYVRFDESVRGSDVFILQSITVPVNKWIMEALIMVDAAKRASAKRITVVLPNYPYARQDKKHKGREPISARLLADLFKTAGADRIMSVDLHAAQTQGFFDGPVDHLWAMPTLVEYVRTRIDTANSVVVSPDAGRIKVAEQWGDRLGGVPLAFVHKTRDITRPNEATANRVVGGVEGLTAVIVDDLIDTAGTIAGAVRVVLEAGAKDVIIAATHGVLSDPAVKRLSECGVREVVITDTMPIPVEKRFPQLTVLPIAPVLASAIREVFNDGSVTSLFDGAF
Bacillati	Actinomycetota	Actinomycetes	Actinomycetales	Actinomycetaceae	Trueperella			Trueperella sp.	MDO5025056.1	MTGIHTSGEKHLVLASGRAHPELAVAVAEALNTSQLPVTIYDFANSEIYVRYDESVRGTDVFILQSITDPVNKWIMEALIMVDAAKRASAKRITVVMPAYPYARQDKKHKGREPISARLMANLFRTAGADRIMSVDLHAAQVQGFFDGPVDHLWAMPTLVEYMRGRIDVGNSVIVSPDAGRIKVAEQWGARLGGVPLAFVHKTRDINRPNQATANRVVGDVQGRTAVIVDDLIDTGGTIAGAVRVVRDAGAKDVIVAATHGVLSDPAAQRLTECGVREVVVTDTLPIPVEKRFPQLTVLSIAPLVATAIEEVFNDGSVTSLFDGAF
Bacillati	Actinomycetota	Actinomycetes	Actinomycetales	Actinomycetaceae	Trueperella			unclassified Trueperella sp.	WP_411296004.1	MTGIHTSGEKHLVLASGRAHPELARAVAEELGIDLLPVTAYDFANSEIYVRFDESVRGSDVFILQSVAVPVNKWIMEALIMVDAAKRASAKRISVVVPSYPYARQDKKHRGREPISARLMANLFKTAGANRIMSVDLHAAQTQGFFDGPVDHLWAMPTLVEYVRTRIDSSRSVVVSPDAGRIKVAEQWGARLGGVPLAFVHKTRDINRPNEARSNRVVGDVAGRTAVIVDDLIDTAGTIAGAIRVVLEAGAKDVIVAATHGLFSDPAVQRLAESGVREVVVTDTLPIPVEKRFPQLTILPIAPVLASAIEEVFNDGSVTSLFDGAH
Bacillati	Actinomycetota	Actinomycetes	Actinomycetales	Actinomycetaceae	unclassified Actinomycetaceae			Actinomycetaceae bacterium isolate_RGIG7097_iso1	MBP3223093.1	MTGINMATNKRLVLATGRAHMQLADDVAKELGIELLPVDARDFANSEIYVRFTESIRGADVFILESHPAPINKWVMEHLIMIDAAKRASAARITAVMPCYPYARQDKKHLGREPISSRLIADLYKTAGADRIMSVDLHAEQAQGFFDGPVDHLWALPTLVDYVRTRIDPSEAVVVSPDAGRIKVAEKWGKRLGGVPLAFVHKTRDINRPNMAKANRVVGDVSGKTAIIVDDLIDTAGTIAGAVKVVLEAGAKDVIVAATHGVLSGPAIERLSTCGLRELVITDTLPIEEEKRFDGLTVLPIAPVLAQAIREIFEGGSVTSLFTSAY
Bacillati	Actinomycetota	Actinomycetes	Actinomycetales	Actinomycetaceae	unclassified Actinomycetaceae			Actinomycetaceae bacterium isolate_RGIG7097_iso2	MBR6459746.1	MTGMQLTTEKRLVLVSGRAHPALAHAVAEELGIEQVPVTSYDFANSEIYVRFDESVRGADVFVLQSHPAPINKWLMEQLIMVDAAKRASAKRITAVIPCYPYARQDKKHVGREPISSRLVADLFKTAGANRIMSVDLHSAQAQGFFNGPVDHLWAMPTLVEYVRGRIDPANAVIVSPDAGRIKVAEQWGRRLGGVPLAFVHKTRDITQPNQATANRVVGDVDGRTAVIVDDLIDTAGTIVGAVKVVLEAGAKDVIVAATHGVLSDPAVSRLRESGLAELILTDTLPIPPDKQFPEMTVLPIAPVIARAIREVFEDGSVTSLFSGAY
Bacillati	Actinomycetota	Actinomycetes	Actinomycetales	Actinomycetaceae	unclassified Actinomycetaceae			Actinomycetaceae bacterium isolate_S17M_St_20_	MDO4665095.1	MTGIITSGEKRLVIVSGRAHPELAADVAKELNTELLPTTAYDFANGEIYVRFNESVRGADAFVIQSHTDPINQWLMEQLIMVDALKRASAKRITVVAPSYPYGRQDKKHQGREPISARLVADLFKTAGADRLMSVDLHAAQSQGFFDGPVDHLWAMPVLVDYVKTRVGADRQKITVVSPDAGRIKVAEKWARRMGDCSLAFVHKSRDTTRPNRVVANRVVGEVAGKHCILVDDMIDTGGTIAEAVKVLMAQGAEDVIVAATHGLLSDPAPRRLSECGAREVVVTDTLPIVGAKRFPNLTVLSIAPLLASAIAEVFNDGSVASLFDGPVG
Bacillati	Actinomycetota	Actinomycetes	Actinomycetales	Actinomycetaceae	unclassified Actinomycetaceae			Actinomycetaceae bacterium isolate_S5R_St_27_	MDO5672054.1	MTGILATGVKRLVIVSGRSHPQLAEDVAKELQMEVLSTTAYDFASSEIYVRFNESVRGCDVFCIQSHVAPVNKWLMEQLLMVDALKRASAKRITVVAPCFPYARQDKKHVGREPISARLVADLYKTAGASRLMSVDLHASQEQGFFTGPVDHLFAQPVLLEYVRTRVDVNNLSVVSPDAGRIRVAEKWSNRFGGVPLAFIHKTRDLSRPNLATANRVVGQVEGRSCVLVDDLIDTGGTIAEAVKVLLEAGAKDVLVAATHGVLSPPASQRLSECGVREVVVTDTLPISPEKRFPQLTVLSIAPLLARAIREVFDDGSVTSLFDD
Bacillati	Actinomycetota	Actinomycetes	Actinomycetales	Actinomycetaceae	unclassified Actinomycetaceae			Actinomycetaceae bacterium isolate_S7A_St_43_	MDO5728261.1	MSGIITTGEKRLVLVSGRAHPELAEAVGRELQTGVLPTTAYDFANGEIYVRYNESVRGCDAFVLQSHTDPINQWMMEQLIMIDALKRASAKRITVVAPFYPYARQDKKHLGREPISARLMADLYKTAGADRLMSVDLHAAQAQGFFDGPVDHLWAMPVLVDYVRTRVDLSRVAVVSPDAGRIRVAEKWSNKLGGCPLAFVHKTRDTSRPNVSVANRVVGDVAGRQCVLVDDLIDTGGTIAEAVKVLRASGAKDVIVVATHGVLSHPAAQRLQECGAREIIVTDTLPITTDKRFQNLTILSIAPLLARAIREVFDDGSVTSLFDGVA
Bacillati	Actinomycetota	Actinomycetes	Actinomycetales	Actinomycetaceae	unclassified Actinomycetaceae			Actinomycetaceae bacterium isolate_S7A_St_44_	MDO5746568.1	MTGITSAGEKRLVVCSGRAYPQLAQEVARELHTEVLPTTAYDFANGEIYIRFQESVRGADAFVIQSHTAPINTWLMEQLIMVDALKRASAKRITVVAPFYPYARQDKKHQGREPISARLIADLFAAAGADRLMSVDLHTAQSQGFFDGPVDHLWAMPVLIDYVKTRVHGDLTMVSPDAGRIKVAERWANKLGGCPLAFVHKTRDITQPNVSVANRVVGDVKGRTCILVDDLIDTGGTIAEATKQLLKEGAKEVLVAATHGVFSPPAVQRLSECGAREVIVTDTLPITPDKQFPQLTILPIAPLLANAISAVFDDGSVTALFD
Bacillati	Actinomycetota	Actinomycetes	Actinomycetales	Actinomycetaceae	unclassified Actinomycetaceae			Actinomycetaceae bacterium isolate_SMAG_U10219_	HZK06266.1	MSGIKSMGEKRLVLATGRAHPELAIAVARELEIDLVPTTVYDFANGEIYVRFNESVRGADTFVLQSFCEPINHWIMETLIMVDALKRASAKRVTVVAPFYPYSRQDKKHRGREPVSARLMADLFKKAGADRVMSVDLHASQIQGFFDGPVDHLFAMSLLTDYTRTRVDIENLTIVSPDAGRIRVAEQWAEKMGGVRLAFVHKTRDISRPNLAVANRVVGDVEGRTAVLVDDMIDTGGTISEAVRVVLASGATDVIVAATHGILSDPAVRRLSESGVREVIITDTLPIAHEKRFPNLTVLPIAPLLARAIREIFDDGSVTSLFDGVS
Bacillati	Actinomycetota	Actinomycetes	Actinomycetales	Actinomycetaceae	unclassified Actinomycetaceae			Actinomycetaceae bacterium isolate_SMAG_U10466_	HLS50322.1	MTGITTSGEKRLVLVSGRAHHTLAESVAEELGSDLVPTQAYDFANGEIYVRFEESVRGSDAFVLQSHTTPINKWLMEQLIMVDALKRASAKRISVIAPFYPYARQDKKHKGREPISARLIADMFKTAGADRLMSVDLHAAQTQGFFDGPVDHLWAMPILTDYVRSRVDGSNIAVVSPDAGRIRVAEQWAAKLGGCPLAFVHKTRDVSQPNLAVANRVVGEVEGRTCILVDDLIDTGGTIAEAVKVLLHAGANDVIVAATHGVLSDPAARRLSACGAREIVVTDTLPIGGEKVFPQLTVLPIAPLLARAIRAVFDDGSVTSLFDGNS
Bacillati	Actinomycetota	Actinomycetes	Actinomycetales	Actinomycetaceae	unclassified Actinomycetaceae			Actinomycetaceae bacterium isolate_SUG1761_	MDD7384033.1	MGEMRTNTEKKLVLISGRAHPELAEGVARELGVELLPVTIYDFANSEIYVRFNESIRGSDVFILQSHPAPINKWLMEQLIMIDAAKRASAKRITVVAPCMPYARQDKKHLGREPISSRLVFDMFSTAGAKRIMSVDLHAAQSQGFFNGPVDHLWAMPTLVEYVKTRVDPRETVMVSPDAGRIKVAEQWANRLNGVPLAFIHKTRDIHSANHTTANRVVGDVKDKTAVIVDDLIDTAGTITGAVRVCLEAGAKDVIVAATHGVLSDPATERLRNCGLKELVLTDTLPIPEEKRFPEMTVLPIAPVLASAIRQVFEDGSVTSLFGDAH
Bacillati	Actinomycetota	Actinomycetes	Actinomycetales	Actinomycetaceae	unclassified Actinomycetaceae			Georgenia sp.	WP_139071305.1	MTGITSRGEKRLVLLSGRAHPALATAVADELGTELVPTTAYDFANGEIYVRFEESVRGSDAFVLQSHTNPINQWIMEQLLMVDALKRASAKRITVIAPFYPYARQDKKHRGREPISARFIADMFKTAGADRLMSVDLHAAQVQGFFDGPVDHLWAMPILTDYVRGRVDTSNVTVVSPDAGRIRVAEKWAEKLGGGPLAFVHKTRDITRPNQAVANRVVGEVEGRDCVLVDDLIDTGGTIAEAVKVVKAAGARDVIVAATHGVLSDPAARRLSECGAREVVITDTLPLDPAKRFPQLTVLPIAPLLARAIRAVFDDGSVTSLFDGNA
Bacillati	Actinomycetota	Actinomycetes	Actinomycetales	Actinomycetaceae	unclassified Actinomycetaceae			Georgenia sp. Z1491	WP_425709358.1	MTGIHASGEKRLVFVGGRAHPELADHVARELGIDPLPTTAYDFANGEIYVRFDESVRGTDAFVLQSHTTPINQWLMEQLIMVDTLKRASAKRITVVAPFYPYARQDKKHRGREPISARLVADLYKTAGADRLMSVDLHASQTQGFFDGPVDHLFAMPILVDYVRGRIDLSSAAVVSPDAGRIRVAEQWAEKLGGVPLAFVHKTRDITRPNQAVANRVVGDIEGRTAVLVDDLIDTGGTIAEAVKVCLASGAKDVIVAATHGVLSDPATQRLSDCGAREIVVTDTLPIAKDFPQLTVLPIAPLLARAIREVFDDGSVTSLFEGRS
Bacillati	Actinomycetota	Actinomycetes	Actinomycetales	Actinomycetaceae	unclassified Actinomycetaceae			Paludibacteraceae bacterium isolate_RGIG7568_	MBR5676765.1	MEETNQFKIFAGSKGEALAHRVCEELGKPLGKLHVDRFSDGEFCAYFEESVRGQSVYLVQPTCPNSDNLMELLLMIDAAKRASAAKVIAVIPYFGWARQDRKDKPRVSIGAKLVANMLQTAGADRVITVDLHADQIQGFFDIPVDHIYGSNVLAPYIASLNLKKLIVASPDVGGSKRASNFAKKLHIMTDREVPMVICYKNRPDFNKVSEIRVLGDVYGKDVVLFDDIADTAGTLCKAAEVMRDGGAKSVRAVVTHGVLSGNACQRIEESVLEEIICTDSIPIDPACCSKLHIESLALPIAQTIRAIQNHTSVSETNVR
Bacillati	Actinomycetota	Actinomycetes	Actinomycetales	Actinomycetaceae	Varibaculum			Varibaculum sp.	MDY2942036.1	MTQITETGEKRLVLIPGRGYPELAEGIADALGTELLSTTSYDFANGEIYVRFNESVRGADAFVIQSHTDPLNKWIMEQLIMVDALKRASAKRITVVAPFFPYARQDKKHQGREPISARLVADLFKTAGADRIMSVDLHAAQEQGFFDGPWDHLVAQPVLIDYMKTRVGPAEEVTVVSPDAGRIRVAEKWANKLGGTELAFIHKTRDTTRPNVSVSGRVVGIVEGRTCILVDDLIDTGGTIAKAVKVLLAQGAKDVIVAATHGVFSPPAAKRLSECGAREVVVCDTLPIAPEKRFPQLTILPIAPLLARAIKAVFDDGSVTALFD
Bacillati	Actinomycetota	Actinomycetes	Actinomycetales	Actinomycetaceae	Varibaculum			Varibaculum sp.	WP_122820256.1	MTGIKSAGQKHLLIVPGRAYPELAQGIAEELHTEVLPTVAYDFANGEIYVRFSESVRGADCYVVQSHTAPLNKWVMEQMIMVDALKRASAARITVVAPFFPYARQDKKHQGREPISARLIADLFKTAGADRLMSVDLHAAQEQGFFDGPWDHLYAQPVLIDYVKRRVDQSNLTIVSPDAGRIRVAEKWANKLGGCELAFVHKTRDTTRPNVAVAHRVVGTVEGRTCVLVDDLIDTGGTIAEAVKVLLHSGAKDVIVAATHGVLSPPAAERLSTCGAREIIVTDTLPISADKRFPQLTVLPIAPLLASAIRTVFDDGSVTALFDQD
Bacillati	Actinomycetota	Actinomycetes	Actinomycetales	Actinomycetaceae	Winkia			Winkia sp.	WP_004807422.1	MTGIISSGEKRLVVVSGRAYPELAEAVAKELKTELLPTTAYDFANGEIYVRFNESVRGADAFVIQSYTQDLNKWLVEQLIMVDALKRASAKRITVVAPSYPYARQDKKHQGREPISARLVADLFKTAGADRIMSVDLHASQSQGFFNGPLDHLYAMPVLVDYVKTRVGADKDKITVVSPDAGRVRVAEKWANRLGGCSLAFVHKTRDTTKPNHAVANRVVGEVEGKHCVLVDDMIDTGGTIAEAVKVLLASGAADVIVAATHGILSDPATQRLSECGAREVVVTNTLPIEGSKRFDKLTVLSIAPLLARAIKEVFDDGSVTSLFDGPVA
Bacillati	Actinomycetota	Actinomycetes	Actinomycetales	unclassified Actinomycetales				Actinomycetales bacterium isolate_AS06rmzACSIP_109_	NLT55965.1	MTGITVPSEKRLVLVTGRAHPELAGEVAEALGVDLVPTSAYDFANGEIYVRYGESVRGCDAFVIQSHCAPINRWLMEQLIMVDALKRASAKRITVIAPYYAYSRQDKKHKGREPISARLIADLFATAGADRLMSVDLHTAQIQGFFDGPLDHLWALPLLSDYVRTRVDRTRLTVVSPDAGRVRVADLWSDRLGAPLAIIHKRRDPSVPNQVKVHEVVGEVRGRTCLLVDDMIDTAGTIAQASEALFENGASDVLVAATHAVLSGPAVDRLKNSRISEVIVTNTLPLPEEQLFPQLTVLSIAPMIARAIREVFDDGSVTSLFDGNA
Bacillati	Actinomycetota	Actinomycetes	Actinomycetales	unclassified Actinomycetales				Actinomycetales bacterium isolate_AS07pgkLD_28_iso1	NLC98396.1	MTSNSSSKRTPTKNLMLMSGRAHPDLAQEVAAILGVDLVPTTAYDFANGEIYVRFNESVRGCDAFVIQSHAAPINEAIMEQLIMIDALKRASAKRITVILPFYGYARQDKKHLGREPISARLMADLFLTAGADRLMTVDLHTAQIQGFFDGPVDHLLAMPILVEHVKAKYGDKQLAVVSPDAGRIKVAESWAKAFGGAPLAFIHKTRDINQPNQTKANRVVGEVTGRTCILVDDLIDTGGTIVQAAEALMNDGAAEVVIVSTHAVFSGPAVERLSNSVATEVIVTNTLPLTDEMSFDKLTVLSIAPLLAKAVSAVFEDGSVTSLFEE
Bacillati	Actinomycetota	Actinomycetes	Actinomycetales	unclassified Actinomycetales				Actinomycetales bacterium isolate_AS07pgkLD_28_iso2	NLC98693.1	MSDIVVFSGSAHRGLTDEICNNLGITVSPSDTTRFSNDCLQVQLLANCRQRDVYIVQPLVIPTQDHLMELLLMVDAARGASAASITAVIPHYAYARSDKKDSSRISIGGKLVADMLATAGVSRVVTMTLHAPQVHGFFSVPVDHLTAIGEIAEHYRAQDLSNAVVVSPDLGNAKTASQFATLLGLPVAAGSKQRKADDKVVIDAIVGDVAGKRAIVLDDVIATGGSIIELMDRLEIEGVTEASVACTHGLFAGKAVERLRNHPMITEVVTTNTVPEPEDWPELQVRSIAPLFAEAIARIHAGESVSSLFDGVDPGFAPPQPKLPL
Bacillati	Actinomycetota	Actinomycetes	Actinomycetales	unclassified Actinomycetales				Actinomycetales bacterium isolate_bin893_	MGN6087907.1	MREITVFSGSAHPELAREVCDYLGVPLSPSRLQRFANDCLEVQLGANCRERDVFILQPLVRPVQEHLVELLLMLDAARGASAARITVVMPHYSYARSDKKDAPRISIGGRLVADLLATAGASRVLTMTLHSPQVHGFFSVPVDHLHALRELASHLQGQDLSNAVVVSPDLGNAKEAAAFARLLGVPVAAGAKQRFADDRVEISNVIGDVAGRDVIILDDEIAKGSTVLELIEVLRGIGVRSVRVMCTHGLFAADALKRIVAEPEVVEVVATNTVPIPKDERVPELTVLSIAPALAEAIKRIHEGESVSALFAAPVAMPRT
Bacillati	Actinomycetota	Actinomycetes	Actinomycetales	unclassified Actinomycetales				Actinomycetales bacterium isolate_DOLZORAL124_66_36_	PID97132.1	MSVVVFSGNAHPDLAERICAHLGVKLSGTRVNRFSNDCLQAQLLANCRQRDVYIIQPLVPPTQEHLMELLLMVDAARGASAASITAVMPHYAYARSDKKDASRISIGGRLVADLLHTAGATRVLTMALHAPQVHGFFRMPVDHLTAIGVLADHFRSHDLTDTIVVSPDLGNAKTATLFARLLNLPVAAGSKQRMADDRVVIDAIVGDVSGRRAIVLDDEIATGGSIIELLERLKDAGCTEAAVACTHGLFTGEAVPRLREHPMISEVVTTDTVPPPEDWPQLQVRSVAELFAEAIARIHGGRSVSKLFQGVDPTHAPPQPKLPFVDDLGVL
Bacillati	Actinomycetota	Actinomycetes	Actinomycetales	unclassified Actinomycetales				Actinomycetales bacterium isolate_H2_16_all_fractions_metab_conc_131_71_27_	MFL6098621.1	MTGITTTGEKRLVLISGRGYPELAEEVARELGVELVPTTAFDFANGEIYVRFQESLRGCDAFVMQSHTTPINQWIMEQLIMVDALKRASAKRISVIAPFYGYARQDKKHRGREPISARLMADFFKVAGADRLMCVDLHAAQIQGYFDGPVDHLFATPLLAAYVGKRVDRSTLTIVSPDAGRVRVADQWSDRLRAPLAIIHKRRDPDVANQVKVHEVVGDVQGRTCVLVDDMIDTAGTICQAADALFDKGASDVIVCATHAVLSGPAVDRLKNSRISEVIVTNTLPISEDRIFDKLTVLSIAPLLARAIREVFDDGSVTSLFDGQA
Bacillati	Actinomycetota	Actinomycetes	Actinomycetales	unclassified Actinomycetales				Actinomycetales bacterium isolate_Hirt_18_Q3_R61_65_BAT3C.386_	MBK8469389.1	MADIVVFSGNAHPDLARRICAYLGIKLSRVDLSRFSNDCLQAQLHANCRQRDVYIIQPLVPPTQEHLMELLLMIDAARGASAASITAVMPHYAYARSDKKDASRISIGGRLVADLLATAGVSRVLTMSLHAPQVHGFFSVPVDHLTAIGVLADHFRQRDLRDCIVVSPDLGNAKTATLLARLLNLPVAAGSKQRKADDKVVIDAIVGDVSGRRAIILDDEIATGGSIIELLDRLADSGCIEASVACTHGLFTGRAAERLRGHPMIREMVTTDTVPPPLGWPELQVLSIAELFAEAIARIHAGKSVSKLFDGVDPTHGPPQTRLPFGELAPTLPTL
Bacillati	Actinomycetota	Actinomycetes	Actinomycetales	unclassified Actinomycetales				Actinomycetales bacterium isolate_REEB425_	MBU6311258.1	MSSHLTVPPNKRLVLLSGRAHPELGMEVADHLGTDLCPVSAYDFANGEIFVRFQESVRGCDAFVIQSHTTPINTWIMEQLIMVDALKRASAKRITVIAPFYGYSRQDKKHRGREPISARLMADLFKAAGADRLITVDLHTSQIQGFFDGPVDHLFALPLLAQHVASRVDRDRITVVSPDAGRVRVAEKWTDILGAPLAIIHKRRDPDTPNEVRVFEVVGDVKDRVCVVVDDMIDTGGTIVKASETLFDNGAADVIVAATHGILSPPAAERLAASRVSEVVVTNTLPIPLEHQFDKLTVLSIAPLLAKAIYEVFTDGSVTSMFEVDEQVSVAP
Bacillati	Actinomycetota	Actinomycetes	Actinomycetales	unclassified Actinomycetales				Actinomycetales bacterium isolate_SCN18_30_10_14_R1_B_73_20_	MBN9606327.1	MSAIKITGEKRMVLVTGRAHPQLAHDVARELGTELVGSDTRTFASGEIYARFEESVRGCDMFLIQSHTAPINEWLMEQLIMVDAAKRASAKRITVVAPYYPYSRQDKKGRGREPISARLVADLFKAAGADRIMSVDLHAAQIQGFFDGPVDHLFAMPVLLEHIQGLDVPKLTVVSPDMGRVRVADVWSDKLGAPLAIIHKRRDPMVMNQVTVHEIVGEVEGRTCLLVDDMIDSGRTIVKAAEALKKNGADGVIVAATHAIFSDPAAEILQHESIDRVVVTDTLPVPEEKRWDRLEVLSIAPLLARAIHEVFDDGSVTSMFDGAA
Bacillati	Actinomycetota	Actinomycetes	Actinomycetales	unclassified Actinomycetales				Actinomycetales bacterium isolate_SMAG_U10271_	HZI96088.1	MTGITTTGEKRLVLIAGRAHPDLAEEVSASIGSELVPTSAYDFANGEIYVRFGESVRGCDAFVLQSHCAPINHWLMEQMLMVDALKRASAKRVTVVAPFYGYARQDKKHRGREPISARLIADMFKTAGADRLMSVDLHTSQIQGFFDGPVDHLWALPLLADHVSKRVDRSKLTIVSPDAGRVRVADQWSDRLAAPLAIIHKRRDPSVPNQVKVHELVGDVDGRTCVLVDDMIDTGGTIVQAAQELKDNGAGDVLVASTHAVLSGPAVDRLKNSPISEVIVTNTLPIPEERQFPQLTVLSIAPLLARAIREVFDDGSVTSLFDGNS
Bacillati	Actinomycetota	Actinomycetes	Actinomycetales	unclassified Actinomycetales				Actinomycetales bacterium isolate_SMAG_U1545_	HEX5512041.1	MTGITTTGEKRLVLISGRAHPELAEEVAKELGVEMVPTSAYDFANGEIYVRFGESVRGCDAFVLQAHCAPINHWIMEQLLMVDALKRASAKRVTVVAPFYGYARQDKKHRGREPISARLVADMFGTAGADRLMSVDLHTAQIQGFFDGPVDHLWALPLLADYVRKRVDRNRLVVVSPDAGRVRLADQWSDKLGAPLAIIHKRRNPNVPNQVKVHELVGEVEGRTCVIVDDMIDTGGTIVQAAEALMENGAADVLVAATHAVLSGPASERLRKSPISEVIVTNTLPIPDEIRFDKLTVLSIAPLVARAIREVFDDGSVTSLFEGNA
Bacillati	Actinomycetota	Actinomycetes	Actinomycetales	unclassified Actinomycetales				Actinomycetales bacterium isolate_SMAG_U538_	HET8614537.1	MGDTGDVVVFTGSAHHELAEEICSDLGVELSPAHSQRFSNDCLQVQLRENCRQRDVYIVQPLVPPTQDHLVELLLMLDAARGASAAQITAVIPHYAYARSDKKDAPRISIGARLVADLIATSGANRVLTMALHAPQVHGFFSVPVDHLSAIPELAHHFKYRDVSNTVVVSPDLGNAKPATQFARLLGVPVAAGSKRRLADDTVVIDAIVGDVDGKDVVVLDDEIATGGSVCELLEVLGRHGARRISIACTHGLFTGPAIERLASRHDIDEIITTNTVPQGGHYALPHLEVRSIAPLFAEAIGRIHRGESISTLLSDTVTHG
Bacillati	Actinomycetota	Actinomycetes	Actinomycetales	unclassified Actinomycetales				Bifidobacteriaceae bacterium isolate_Hm464_bin88_	MDR0945074.1	MISHGSDKRLVLVSGRAHPELAEAVARELDCELVPMDAYTFANGELYVRYNESVRGAYAFCLQSHTAPINEAIMEHLIMVDALKRASARSITVIAPYYGYSRQDKKHRGREPISARLVADLFKTAGADRLMSVDLHTAQIQGFFDGPVDHLWAMPLLAHYIRGRVDRDRLTVVSPDAGRVRLADQWADKLGAPLAIIHKRRDPTVPNQVETHELVGDVHGRTCVIVDDMIDTGGTLVQAAQALVENGAAEVIAACTHAVLSGPAIERLRDSVISELVVTDTLPLPEEKRLDKITVLSIAPIIARAIREIFDDGSVTSLFDGNV
Bacillati	Actinomycetota	Actinomycetes	Actinomycetales	unclassified Actinomycetales				Bifidobacteriaceae bacterium isolate_Md513_bin114_	MDR1825159.1	MEKKLVLVSGRAHPELAEAVAAELGCELLPVTAYDFANGEIYVRFAESVRGAYAFCLQAHTAPINQWIMEHLLMCDALKRASARTVTAIAPFYGYARQDKKHRGREPISGRLMADLFQTAGADRFMSVDLHTAQIQGFFNGPVDHLMALPILASYVRTRVDRSKLTIVSPDAGRVRLADQWSDRLGAPLAIIHKRHDPTVANQVKVHELVGEVEGRTCVLVDDMIDTAGTIVQAAKALQDNGAASVIVAATHAVLSGPAVERLKNSGINEVVVTDTLPLSEEQRFEQLTVLSIAPLIARAIREVFDDGSVTSLFDGNS
Bacillati	Actinomycetota	Actinomycetes	Actinomycetales	unclassified Actinomycetales				Bifidobacteriaceae bacterium isolate_Nm470_bin95_	MDR2567537.1	MTSGIISHDTEKRMVLVSGRAHPELAEAVARELNCELVPTSAYDFANGEVYVRFAESVRGAFAFVLQSHTAPINQWIMEHLIMCDALKRASAKSITAIAPFYGYARQDKKHRGREPISARLVADLFETAGADRMMAVDLHTAQIQGFFNGPVDHLWALPILTNYVRTRVDRSRLTIVSPDAGRVRLADQWSDRLAAPLAIIHKRRDPKVANQVKVHELVGEVEGRTCVIVDDMIDTAGTIVQAAEALIANGAAQVIVAATHAVLSGPAIDRLKNSGIIEIVVTDTLPIEEEKRIDKLTVLSIAPLIARAIREVFDDGSVTSLFDGNS
Bacillati	Actinomycetota	Actinomycetes	Actinomycetales	unclassified Actinomycetales				Bifidobacterium bifidum	WP_349574608.1	MSAILEGTPDKRLALVTGRAYPELANEVAQYLGINVLPTTAYDFANGEMYVRFAEPVRGADVFVLQCHTNPINKWVMEQLLMIDALKRASAKSITVVAPFLGYSRQDKKHQGREPITARLMFDLFRTAGANRLVTVDLHAAQEQGFFDGPVDHLTAMPVLIDYVRSHVPMDKATIVSPDAGRIKVSEQWAAKLGGLPLAFIHKTRDITRPNHAEAHGIIGDVQGRDCVVVDDMIDTAGTICEAVRTLRNSGAASVTLVATHGLLSGPAVERLRDCGAREIILMDTVPVPQEKRLNNMTVLSVAPLLAAGIRSVFEEGSVATLLEGLPEDMRPRNIYA
Bacillati	Actinomycetota	Actinomycetes	Actinomycetales	unclassified Actinomycetales				Candidatus Planktophila limnetica GCF_002288365.1	WP_095697549.1	MSELRLASEKRLRLFSGRGFPELAEAVAQELGVPITPTSAYDFANGEIFVRFEESVRGCDAFVLQSHSAPVNKQIMEQLIMVDALKRASAKRITVVAPFYGYARQDKKHRGREPISARLMADLFKAAGADRLMVVDLHTSQIQGFFDGPVDHLFALPMLADYVGSKVDRSRLTIVSPDSGRVRVAERWSDLLGGCPIAFIHKTRDPRIPNESIVGRVVGDVEGQTCVVIDDMIDTAGTITKAVDALFEAGAKEVIIAATHAVLSGPAIERLRNSRASEVVVTNTLPITEEQKFDNLTVLSIAPLLGRAIREVFEDGSVTSLFDGHS
Bacillati	Actinomycetota	Actinomycetes	Actinomycetales	unclassified Actinomycetales				Gardnerella swidsinskii strain 0756_546_1_1_CBA7	WP_391495886.1	MVSIVLEGKPDKNLVLVTGRTHPKLARDVADQLGIDVLETTAYDFANGEMYVRYTQSVRGTDVFVIQSHSDPVNKSIMEQLIMIDALKRASARSITAVCPLLGYSRQDKKHRGREPISCRLMFDLLKTAGADRIMSVDLHAAQSQGFFDGPVDHLIAMPVLVDYVRDRFRDDLANVTVVSPDAGRIRVAEQWAQRLGGGPLAFVHKTRDITCPNKTVANRVVGDVAGRDCVMVDDLIDTAGTIAGACNVLKEAGAKSVTVVATHGVLSGPAVERLKSCGAREVVLTDTVPIPEEKRWDGLTVLSIAPLLASAIKAVFEDGSVAKLFDTYPEHHGQGFLFA
Bacillati	Actinomycetota	Actinomycetes	Actinomycetales	unclassified Actinomycetales				Gardnerella vaginalis strain PSS_7772B	WP_064347746.1	MSTILEGNPKKQMMLVTGRAYPELATETASYLGIDVLETTAYDFANGEMYVRFTQPVRGADVFVLQAHTNPINNWIMEQLLMVDSLRRASARSINVVAPFFGYSRQDKKHQGREPITARLMFDLFRAAGATRILTVDMHATQEQGFFDGPVDHLTAMPVLIDYVRNSMKLDNATIVSPDAGRIKVSEQWAAKLGNLPLAFIHKTRDITRPNHAEAHGIIGEIQGRDCIVVDDMIDTAGTICEAVRTLREAGAKSVTLVATHALLSGPAVERLKDAGVREIIVTDTVPVPEEKRLSNMTVLSIAPLLAAGIRSVFRSGSLVSLRNALPEDMKQHNIYA
Bacillati	Actinomycetota	Actinomycetes	Actinomycetes incertae sedis					Actinomycetota bacterium	MFM7491400.1	MSNELRLSSEKRLRIFTGRGYPELAEEVAGELGVPITPTSAYDFANGEIFIRFEESVRGCDAFVIQSHTTPVNKQIMEQLIMVDALKRASAKRITVIAPFYGYARQDKKHRGREPISARLMADLFKTAGADRLMTVDLHTSQIQGFFDGPVDHLFALPLLANYVGSKVDRSRLTIVSPDSGRVRVAERWSDLLGGTQIAFIHKTRDPRIPNEAVTGRVVGEVDGQTCVVIDDMIDTAGTITKAVDALYDAGAKEVIVAATHPVFSGPAADRLRNSRVSEVVVANTLPIPEESRFPNLTVLSIAPLLARAIREVFEDGSVTSLFDGHS
Bacillati	Actinomycetota	Actinomycetes	Actinomycetes incertae sedis					Candidatus Planktophila versatilis	WP_095674316.1	MSEIRLSSEKKLRLFSGRGFPELSEQVAQELGIPLTPTSAYDFANGEIFVRFEESVRGCDAFVIQSHSTPINKQIMEQLIMIDALKRASAKRITVVAPFYAYARQDKKSRGREPITARLMADLFKTAGADRLMVVDLHTSQIQGFFDGPVDHLFALPMLANYVGSKVDRSMLTIVSPDSGRVRVAERWSELLGGCPIAFIHKTRDPLVPNEAVVGKVVGDVTGRTCVVIDDMIDTAGTITKAVDALFEGGAKDVIVAATHAVFSGPAVDRLKESRAVEIVVTDSLPLSEDQKFDKLTILSIAPLLARAIREVFEDGSVTSLFDGHS
Bacillati	Actinomycetota	Actinomycetes	Actinopolysporales					Actinopolyspora mzabensis	WP_092625996.1	MTVSAMSATPKKSLKLFSGRSHPELAEEVAKHLDVTVTPQAAYEFANGEIFVRYDESVRGCDAFVIQSHSSPINEAVMEQLVMVDALKRGSAKRITVVLPFYGYARQDKKHKGREPISARLMADLFKTAGADRILTVDLHTDQIQGFFDGPVDHLLAQTVLSDYVRDAYSEERITVVSPDSGRVRVAEKWADNLGGTPLAFIHKTRDPSKPNEVVANRVVGDVENRLCVLVDDMIDTGGTIVKATEQLLEAGAKDVIIAATHGVLSGPAVERLSNSGAKQVVLTNTLPIPEEKRFEKLTVLSIAPLIAKAVHQVFEDGSVTGLFNGQA
Bacillati	Actinomycetota	Actinomycetes	Actinopolysporales					Saccharopolyspora antimicrobica	WP_218150541.1	MSATPKKSLKLFSGSSHPELAEEVAKQLDVTVTPQAAYKFANGEIFVRYDESVRGCDAFVIQSHCNPLNDAIMEQLIMVDALKRASAKRITVVMPFYGYARQDKKHKGREPISARLIADLFKTAGADRIMAIDLHTDQIQGFFDGPVDHLMAQKLLASYIRDTYTDEQITVVSPDSGRVRVAEKWADDLGGTPLAFIHKTRDPSKPNQVVANRVVGDVEGRLCVLVDDMIDTGGTITKATEQLLAAGAKDVIIAATHAVLSGPAVERLSSCGAKEVVLTNTLPIPEERRFPNLTVLSIAPLVAEAIHQVFEDGSVTSLFDGRA
Bacillati	Actinomycetota	Actinomycetes	Bifidobacteriales	Bifidobacteriaceae	Aeriscardovia			Aeriscardovia aeriphila	WP_094689444.1	MSVLLEGTPDKNLVLVTGRAYPKLAEDVAKQLGIDVLETTAYDFADGEIYCRYTQSVRGADAFVLQSHTQPINKWIMEQLIMIDAMKRASARSVTAVVPFLGYSRQDKKHLGREPITSRLIFDLFTAAGADRIMSVDLHAAQSQGFFNGPVDHLQAMPLLVSYIRSKMATDNLTVVSPDAGRIRVAEQWAAQLGGNPLAFVHKTRDIHHANQAVSHRVIGDVAGRDCVLVDDMIDTAGTIVGATRCLNEAGAKSVTIVATHAIFSDPAIERLRECGAKEIVVTDTVPVPQEKRLPNMTVLSIAPLLAAAMKSVFMDGSMAKLFEDYPQEHPDFLYA
Bacillati	Actinomycetota	Actinomycetes	Bifidobacteriales	Bifidobacteriaceae	Aeriscardovia			Aeriscardovia sp. isolate_RGIG556_	MBQ1425076.1	MLSSNAARKLVLVSGRSYPELARDIASYLGIDVLKTTLYDFANGEIYCRYTQSVRGTDAFVFQTHCQPINKWIMEQLIMIDALKRASVNSITAVIPFLGYSRQDKKHLGREPISCKLVMDILTAAGVDRVMSVDLHTAQIQGFFNGPVDHLQAMPTLVSYIKESMKGRDLAIVSPDAGRIKVSEQWSNRLGGVPLVFLHKTRDVTRPNVTVSKEVVGNVAGKDCVIVDDIIDTGGTIIGATHALQDAGAKSVTLVATHALLNGNASEALASCGAREVVVTDTVPVPEEKRFKNLTVLSIAPVLAKAIKAVFEHTSVAGIFEDGA
Bacillati	Actinomycetota	Actinomycetes	Bifidobacteriales	Bifidobacteriaceae	Aeriscardovia			Aeriscardovia sp. isolate_RGIG5680_	MBR2673198.1	MLGEPKVGVLLKGTPKKNLVLVTGRAYPKLADDVAKQLGIDVLKTTSYDFADGEIYCRYTESVRGTDAFVLQSHTQPINKWIMEQLIMIDAMKRASARSITAIVPFLGYSRQDKKHLGREPISSRLIFDLFTTAGADRIMSVDLHAAQSQGFFNGPVDALQAMPLLVSYVRDSMDISNVAIVSPDAGRIRVAEQWAARLNNCQLSYIHKTRDITCANHAVSKRVIGDVRGKDCIITDDMIDTGGTIIGAVECLKEQGAKSVTIVATHALFNGDAVENLKNCGAREVIVTDTVPVPQEKRFDNLVVLSIAPLIAAAMKAVFTDGSVAGLFANYPEHHGEEFLLA
Bacillati	Actinomycetota	Actinomycetes	Bifidobacteriales	Bifidobacteriaceae	Aeriscardovia			Aeriscardovia sp. isolate_RGIG8411_	MBO5632145.1	MSSLLKGAPKKNLVLVTGRAYPKLADDVAQQLGINVLKTTAYDFADGEIYCRYTESVRGADAFVLQSHTQPINKWIMEQLIMIDAMKRASARSVTAVVPFLGYSRQDKKHLGREPISCRLIFDLFASAGADRIMSVDLHAAQSQGFFNGPVDHLQAMPLLVSYVRDTMNTDNIAVVSPDAGRIRVAEQWAAQLGGCPLAYIHKTRDVTRANHAVSKRVIGDVAGRDCVITDDMIDTGGTIVGACACLKEAGAKSVTIVATHALFNGDAVKNLKECGAREVIVTDTVPVPKEKRFDNLTVLSIAPLLADAMKAIFSDGSVAGLFQNYDHSGQKYLKA
Bacillati	Actinomycetota	Actinomycetes	Bifidobacteriales	Bifidobacteriaceae	Alloscardovia			Alloscardovia omnicolens	WP_049227323.1	MSAVLEGKPDKNLILVTGRSHPKLAKDVAEELGVDVLETTQYDFANGEMYIRYTQSVRGADVFVLQTATQPTNKFIMEHLIMIDALKRASANSITAVCPLMPYSRQDKKHQGREPISSRLVFDLLHTAGADRIMSVDLHAAQSQGFFDGPVDHLQAMPVLVDYVRDCLDLSNVAVVSPDAGRIKVAEQWAQRLGGAPLSFVHKTRDITRPNHAVANRVVGEVEGKDCVLVDDLIDTGGTIVEACHVIMNAGAKSVTVVATHGVLSDPAVERLKNCGAREVVITNTVPVPQEKRWDGLTVLSIAPLLASGIRAVFEDTSMANVFNNYPTHHQGQFQFG
Bacillati	Actinomycetota	Actinomycetes	Bifidobacteriales	Bifidobacteriaceae	Alloscardovia			Alloscardovia theropitheci	WP_165496280.1	MSAVLEGKPDKNLILVTGRSHPKLAEDVAKKLGIDVLETTQYDFANGEMYVRYTQSVRGADVFVLQTATQPTNKYIMEHLIMIDALKRASANSITAVCPLMPYSRQDKKHQGREPISSRLVFDLLHTAGADRIMSVDLHAAQSQGFFDGPVDHLQAMPVLVDYVRDCLDLTNVAVVSPDAGRIKVAEQWAQRLGGAPLSFVHKTRDITRPNHAVANRVVGDVEGKDCVLVDDLIDTGGTIAEACHVIMAAGAKSVTVVATHGVLSEPAVERLKNCGAREVVITDTVPIPEEKRWAGLTVLSIAPLLASGIKAVFEDTSMAKVFDSYPTHHQGQFQFG
Bacillati	Actinomycetota	Actinomycetes	Bifidobacteriales	Bifidobacteriaceae	Bifidobacterium			Bifidobacterium aemilianum	WP_113860176.1	MSAILEGKSDKKMALVAGRSYPEQAIETAVCLGIEPLKTDAYDFANSEMYVRFSQPVRGADVFVLQAHTQPINTAIMEQLIMIDALKRASARSITVVAPFLGYSRQDKKHLGREPITARLIFDLFRTAGADRIMTVDLHAAQEQGFFDAPVDHLTAMPVLLNYVRSTMPLDDATIVSPDAGRIKVSEQWAAKLGGLPLAFIHKTRDVTRPNHAEAHGIIGQVEGRDCIVVDDMIDTAGTICEAVNTLKGAGAKSVTLVATHGILSGPAIERLQACVVREIILMDTVPVPKSKRLPNMTVLSIAPLLASGIRSVFESGSVSGLMNGLPEDMKPRSIYA
Bacillati	Actinomycetota	Actinomycetes	Bifidobacteriales	Bifidobacteriaceae	Bifidobacterium			Bifidobacterium animalis	WP_130080036.1	MSAVLEGTPDKRLALVTGRAYPEQATETAHYLGTEVLPTTAYDFANGEMYVRYTEPIRGADVFIMQAHTQPINKWIMEQLIMIDAAKRASARSITVVAPFFGYSRQDKKHLGREPITAKLMFTLMRAAGTDRVMTVDLHAAQEQGFFNGPVDHLTAMPILLDYMRDRLPLDNTTIVSPDAGRIKVSEQWAAKLGGLPLAFIHKTRDTTRPNHAEAHGIIGEVKDRDCVVIDDMIDTAGTICEAVRTLHDHGAKSVTLVATHGLLSGPAVERLKNSGVKEIVLTDTVPIPEEKRLPNMTVLSAAPLLAAGIRSVFESRSVSNLLNGLPEDMHTRHIYA
Bacillati	Actinomycetota	Actinomycetes	Bifidobacteriales	Bifidobacteriaceae	Bifidobacterium			Bifidobacterium bohemicum	WP_179855848.1	MVGAIFEGKPNKNLILVSGRSYPQLADNVASQLGIEVLKTTAYDFANGEMYVRYTESVRGADVFVLQSHAGDVNKAIMEQLIMIDALKRASARSISAVCPLLGYSRQDKKHLGREPISCRLVFDLLRSAGADRVMSVDLHAAQTQGFFDGPVDHLIAMPVLVDYIRDRFQGEFSNVAVVSPDAGRIRVAEQWAQRLGGGPLAFVHKTRDITTPNHAVANRVVGDVEGKDCVLVDDLIDTGGTIAGACEVLKKAGAKSVTIVATHGVLSDPAVERLKNCGAREVVLTDTVPIDESKRWDGLTVLSIAPLLASAIKAVFEDGSVAELFDNYPVHHGQGFLFA
Bacillati	Actinomycetota	Actinomycetes	Bifidobacteriales	Bifidobacteriaceae	Bifidobacterium			Bifidobacterium boum	WP_235341428.1	MSAILEGKPDKRLAVVTGRAYPQLAQETAEYLGTHLLETTAYDFANGEMYVRFTEPVRGADVFVIQSHTEPINKWLMEQLIMVDALKRASAKSITVVAPFMGYSRQDKKHQGREPITARLMFDLFRTAGADRIMTVDLHASQEQGFFNGPVDHLTAMPVLLDYVRNSMPMENATVVSPDAGRIKVSEQWAAKLGGLPLAFIHKTRDITRPNHAVAHGIIGEVEGRDCIVVDDMIDTAGTICEAVRTLRDAGAKSVTLVATHGLLSGPAIDRLKDCGAREIVLMDTVPVPQSKRLPNMTVLSVAPLLAAGIRSVFESGSVTTLLNGLPDDMRPRNIYA
Bacillati	Actinomycetota	Actinomycetes	Bifidobacteriales	Bifidobacteriaceae	Bifidobacterium			Bifidobacterium dolichotidis	WP_125963332.1	MSAILEGHPDKRLALVTGRAYPEQAEETAHFLGTEVLKTTAYDFANGEMYVRFTEPVRGSDIFIMQAHANDINKWIMEQLIMIDAAKRASARSITVVAPFLGYSRQDKKHQGREPITARLIFNLFRAAGADRVITVDLHAAQEQGFFNGPVDHLTAMPVLIDYMRNRIEPENTTIVSPDAGRIKVSEQWAAKLGGLPLAFIHKSRDITRPNHAVAHGIIGEVEGRDCIVIDDMIDTAGTICEAVRTLHEKGAKSVTLVATHGLFSGPAIERLKECGAKEIVVTDTVPIPEEKRLDNMTVLSIAPLLAAGIRSVFEASSVTNLLNGLPEDMKPRNIYA
Bacillati	Actinomycetota	Actinomycetes	Bifidobacteriales	Bifidobacteriaceae	Bifidobacterium			Bifidobacterium favimelis	WP_340469264.1	MVSTILKGRPGKNLILVTGRAHPRLAADVADQLGIELLETTAYDFANGEMYVRYTESVRGADVFVLQSHANPVNKSIMEQLIMIDALKRASARSITAVCPLLGYSRQDKKHLGREPISCRLMFDLLKTAGADRIMSVDLHAAQSQGFFDGPVDHLIAMPVLVDYVRDRMDLSNVAVVSPDAGRIRVAEQWAQRLGGVPLAFIHKTRDVTRPNQTTANRVVGDVSGLDCVLVDDLIDTGGTIAQACGVLREAGAKSITVVATHGVLSGPAVDRLKSCGAKEVVLTDTVPIPAEKRWDGLTVLSIAPLLASAIKAVFEDGSVAKLFDTYPAHHGQGFLFA
Bacillati	Actinomycetota	Actinomycetes	Bifidobacteriales	Bifidobacteriaceae	Bifidobacterium			Bifidobacterium jacchi	WP_151917488.1	MSAILEGKPDKRLALVTGRAYPQLAQEVAECLGTQVLETTAYDFANGEMYVRFTEPVRGADVFVLQCHTNPINKWIMEQLIMIDALKRASATSITVVAPFLGYSRQDKKHQGREPITARLVFDLFRAAGADRLVTVDLHAAQEQGFFDGPVDHLTATPVLLDYVRSHVPMDKATIVSPDAGRIKVSEQWAAKLGNLPLAFIHKTRDTTRPNHATAHGIIGDVVGRDCVVVDDMIDTAGTICEAVRTLREAGAASVTLVATHGLLSGPAVDRLAGCGAREIILTDTVPIPDSKRLPNMTVLSVAPLLAAGIRSVFESRSVTHLLEGLPSDMRPRNIYA
Bacillati	Actinomycetota	Actinomycetes	Bifidobacteriales	Bifidobacteriaceae	Bifidobacterium			Bifidobacterium lemurum	WP_072724605.1	MSTILEGTPDKRLALVTGRAYPELADEVASYLGVDILETTAYDFANGEMYVRFSEPVRGADVFVLQCHAGDLNKWIMEQLIMIDSLKRASARSITVVAPFLGYSRQDKKHQGREPITARLIFDLFKTAGADRIMTVDLHATQEQGFFDGPVDHLTATPVLIDYVRGALPLENTTVVSPDAGRIKVSEQWARKLGNLPLAFIHKQRDITRPNHAEAHGIIGDVNGRDCVVVDDMIDTAGTICEAVRTLKDSGAKSVTLVATHGLLSGPAIERLSQCGAREIVFMDTVPIAEEKRLPNMTVLSVAPLLAAGIRSVFEEGSVAILLDGLPEDMRPRNIYA
Bacillati	Actinomycetota	Actinomycetes	Bifidobacteriales	Bifidobacteriaceae	Bifidobacterium			Bifidobacterium longum	WP_131203066.1	MSAILEGTPDKRLVLVTGRAYPELAEKVAECLGTEILETTSYDFANGEMYVRFTEPVRGADVFVLQCHSGDINKWIMEQLIMIDALKRASAKSITVAAPFLGYSRQDKKHRGREPITARLIFDLFHAAGADRIMTVDLHAAQEQGFFDGPVDHLTAMPVLLDYVRSTLDLGNTTIVSPDAGRIKVSEQWAAKLGNLPLAFIHKQRDITRPNHAEAHGIIGDVDGRDCVVIDDMVDTAGTICEAVRTLNESGAKSVTLVATHGLLSGPAVERLSHCGAHEIVFMDTVPIPEEKRLPNMTVLSCAPLLAAGIRSVFEEGSVAILLDGLPEDMRPRNIYA
Bacillati	Actinomycetota	Actinomycetes	Bifidobacteriales	Bifidobacteriaceae	Bifidobacterium			Bifidobacterium magnum	WP_022860429.1	MSAILEGVPNKKLALVTGRAYPEQAEDTAKYLGTDVLETTAYDFANGEMYVRFTEPVRGSDIFIMQAHTEPINKWIMEQLIMIDAAKRASARSITVVAPFLGYSRQDKKHQGREPITARLVFNLFRTAGADRVMTVDLHAAQEQGFFNGPVDHLTAMPVLLDYMSKRIDPENTTIVSPDAGRIKVSEQWAAKLGGLPLAFIHKTHDITRPNHVEAHGIIGEVEGRDCVVIDDMIDTAGTITQAVKTLKDRGAKSVTLVATHGLLSGPAVERLRDSGAKEIVLTDTVPIPEEKRLDNMTILSIAPLLAAGIRSVFESRSVTTLLNGLPEDIRTRSIYA
Bacillati	Actinomycetota	Actinomycetes	Bifidobacteriales	Bifidobacteriaceae	Bifidobacterium			Bifidobacterium minimum	WP_022861766.1	MSAILEGIPDKRLAVVAGRAYPAQATETAECLGTSLLETTAYDFANGEMYVRFTEPVRGADVFVIQSHTDPINTWIMEQLLMVDSLKRASARSITVVAPFLGYSRQDKKHQGREPITARLMFDLFRTAGADRIMTVDLHASQEQGFFDGPVDHLTAMPVLLDYVRSSMDLSNATMVSPDAGRIKVSEQWAAKLGGLPLSFIHKTRDITRPNHATAHGIIGDVEGRDCIVVDDMIDTAGTICEAVRTLRNAGAASVTLVATHGLLSGPAVDRLRHCGAREIVLMDTVPIPQEKRLPNMTVLSVAPLLAAGIRSVFESGSVTGLLNGLPSDIRPRNIYA
Bacillati	Actinomycetota	Actinomycetes	Bifidobacteriales	Bifidobacteriaceae	Bifidobacterium			Bifidobacterium mongoliense	MGO1261015.1	MVSAILAGKPDKNLILVTGRVHSKLAADVAAQLGIDILKTTAYDFANGEMYVRYTQSVRGADVFVLQSHADPINKGIMEQLIMIDALKRASARSITAVCPLLGYSRQDKKHLGREPISCRLIFDLLRAAGADRIMSVDLHAAQSQGFFDGPVDHLIAMPVLVDYIRDRFSDHLDNIAVVSPDAGRIRVAEQWAARLGGGPLAFVHKTRDITRPNRAVANRIVGDVSGKDCVLVDDLIDTAGTIAGACTVLRESGAKSVTVVATHGVFSGPAVERLKACGAREIVVTDTVPIDESKRWDGLTVLSIAPLLASAIRAVFEDGSVAELFDTYPEHHGQGFLFA
Bacillati	Actinomycetota	Actinomycetes	Bifidobacteriales	Bifidobacteriaceae	Bifidobacterium			Bifidobacterium mongoliense	WP_340447212.1	MTAILQGTPHKQMALVTGRAYPEQAEATAACLHAEVLKSTAYDFANGEMYVRFTEPVRGADVFVMQSHTVPINKWIMEQLLMVDALKRASARSITVVAPFLGYSRQDKKHQGREPITARLMFDLFRKAGADRIMTVDLHASQEQGFFDGPVDHLTAMPVLLDYVRGSMNLGSTTVVSPDAGRIKVSEQWAAKLGGLPLAFIHKTRDITRPNHAEAHGIIGEVQDRDCVVVDDMIDTAGTICEAVRTLRSAGARSVTLVATHGILSGPAVERLRDADVREIVLMDTVPVPQAKRLPNMVVLSAAPLLAAGIRSVFESGSVTTLLNGLPTDIHPRNIYA
Bacillati	Actinomycetota	Actinomycetes	Bifidobacteriales	Bifidobacteriaceae	Bifidobacterium			Bifidobacterium moraviense	WP_169275950.1	MSAVLEGVPEKRLAVVTGRSYPELGQEVARCLGVELFPTTAYDFANGEMYVRFTQPVRGEDVFVIQSHYGDVNKWIMEQLIMIDALKRASARSITVVAPFFGYSRQDKKHQGREPITARLMFDLFRKAGADRIMTVDLHASQEQGFFDGPVDHLTATPVLLDYVRTHVPLENATMVSPDAGRIKVSEQWAARLGNLPLAFIHKSRDITRPNHAEAHGIIGDVIGRDCVVVDDMIDTAGTICEAVRTLRNAGAKSVTLVATHGLLSGPAVERLSQCGAREIVLMDTVPVPEEKRLPNMTVLSVAPLLAAGIRSVFESRSVTHLLEGLPADMRPRNIYA
Bacillati	Actinomycetota	Actinomycetes	Bifidobacteriales	Bifidobacteriaceae	Bifidobacterium			Bifidobacterium phasiani	WP_219083081.1	MSAILEGTPDKRLALVTGRAYPEQAAETATYLGTTVLETTAYDFANGEMYVRFTEPVRGADVFVMQSHTEPINTWVMEQLIMIDALKRASAKSITAVCPFMGYSRQDKKHQGREPITARLIFDLFRAAGADRIMTVDLHAAQEQGFFNGPVDHLTAMPVLLDYVRGHLPLENATIVSPDAGRIRVSEQWAAKLGGLPLAFIHKTRDTTRPNCAEAHGIIGEVEGRDCVVVDDMIDTAGTICEAVRTLTDAGAASVTLVATHGLLSGPAVERLRDCGAREIVLMDTVPVPESKRLPNMTVLSVAPLLAAGIRSVFESGSVTTLLNGLPEDMRPRNIYA
Bacillati	Actinomycetota	Actinomycetes	Bifidobacteriales	Bifidobacteriaceae	Bifidobacterium			Bifidobacterium pullorum	WP_204468855.1	MSAVLEGTPDKRLALVTGRAYPELAQETARFLGVDVFETTAYDFANGEMYVRFAQPVRGADVFALQCHSGDINEWIMEQLIMVDALKRASARSITVVAPFLGYSRQDKKHQGREPITARLIFDLFRTAGADRIVTVDLHASQEQGFFDGPVDHLTATPILIDYVRGSMPLENTTIVSPDAGRIKVSERWAAKLGNLPLAFIHKQRDITRPNHAEAHGIIGDVDGRDCVVVDDMIDTAGTICEAVRTLRDAGAKSVTLVATHGLFSGPAIERLRECGAREIVVTDTVPVPEEKRLPNMTVLSVAPLLAAGIRSVFEEGSVATLLEGLPEDMKARNIYA
Bacillati	Actinomycetota	Actinomycetes	Bifidobacteriales	Bifidobacteriaceae	Bifidobacterium			Bifidobacterium samirii	WP_125967579.1	MSAILEGTPDKRLALVTGRAYPELATEVAKYIGTEVLETTAYDFANGEMYVRFTEPVRGADVFVLQSHAESINKWIMEQLLMIDALKRASARSITVVAPFLGYSRQDKKHLGREPITSRLIFDLFRSAGADRMMTVDLHAAQEQGFFDGPVDHLTATPVLLDYVRGTLPLENATVVSPDAGRIKVSERWAAKLGNLPLAFIHKTRDTTRPNCATAHGIIGEVDGRDCIVVDDMIDTAGTICEAVRTLRNAGAASVTLVATHGLLSGPAIERLRDCGAREIIVTDTVPVPEEKRLPNMTVLSIAPLLAAGIRSVFESSSFTNLLEGLPSDMRPRNIYA
Bacillati	Actinomycetota	Actinomycetes	Bifidobacteriales	Bifidobacteriaceae	Bifidobacterium			Bifidobacterium santillanense	WP_214358544.1	MSTLLEGTPDKRMALVTGRAYPELADQVASCLGTEVLETTAYDFANGEMYVRYTEPVRGADVFVLQCHSGLINKWIMEQLIMVDALKRASARTITVVAPFMGYSRQDKKHQGREPITARLVYDLFRTAGADRIMTVDLHASQEQGFFNAPVDHLTATPVLLDYVRNHMPLENTTVVSPDAGRIKVSERWAAKLGGVPLAFIHKTRDITRPNHAVAHGIIGEVADRDCVVVDDMIDTAGTICEAVRALRGAGARSVTLVATHGLLSGPAVERLRDCGAKEIVLMDTVPIPQEKRLPNMTVLSVAPLLAAGIRSVFEEGSVATLLEGLPEDMRPRNIYA
Bacillati	Actinomycetota	Actinomycetes	Bifidobacteriales	Bifidobacteriaceae	Bifidobacterium			Bifidobacterium simiarum	WP_100512811.1	MSVLLEGTPERRLALVTGRAYPELAEETAKYLGIDVFPTNAYDFANGEMYVRFAKPVRGADVFVLQAHTDPINKWIMEQLIMLDALKRADARSITVVAPFFGYSRQDKKHQGREPITARLMFDLFRKAGADRIMTVDLHAAQEQGFFDKPVDHLTAMPILVDYVREHIELGNATIVSPDAGRIKVSEQWAAKLGGLPLAFIHKSRDITRPNHAEAHGIIGDVEGKDCVVVDDMIDTAGTICEAVKTLRNAGAKSVTLVATHGLLSGPAVERLKNCGAREIVLTDTVPVPDSKRFDGLTVLSVAPLLAAGIRSVFESRSVTTLLNGLPADMRTRNIYA
Bacillati	Actinomycetota	Actinomycetes	Bifidobacteriales	Bifidobacteriaceae	Bifidobacterium			Bifidobacterium sp.	WP_094694561.1	MVSTILEGNPDKNLILVAGRSHPKLAADVAEQLGIEVLETTAYDFANGEMYVRYTESVRGADVFVLQSHTTPINKSIMEQLIMIDALKRASARSITAVCPFLGYSRQDKKHRGREPISCRLMFDLLKTAGADRIMSVDLHAAQSQGFFDGPVDHLIAMPVLVDYVRDRLDLSNISVVSPDAGRIRVAEQWAQRLGGGPLAFIHKTRDITRPNQAVANRVVGDVKGKDCVLVDDMIDTGGTIIQAINVLHEAGANSITVVATHGILSGPAVERLKNCGAREVVLTDTVPIPEEKRWDGLTVLSIAPLLASAIKAVFDDGSVAELFDTYPEHHGQGFLFA
Bacillati	Actinomycetota	Actinomycetes	Bifidobacteriales	Bifidobacteriaceae	Bifidobacterium			Bifidobacterium sp.	WP_117789246.1	MVSAILEGKPDKNLILVTGRTHPKLAAEVAEQLGIDVLETTAYDFANGEMYVRYTESVRGADVFVLQSHAAPINQSIMEQLIMIDALKRASARSITAVCPLLGYSRQDKKHRGREPISCRLMFDLLKTAGADRIMSVDLHAAQSQGFFDGPVDHLIAMPVLVDYIRDRFANQLDNVAVVSPDAGRIRVAEQWAQRLGGGPLAFVHKTRDITRPNQVVANRVVGDVEGKDCVLVDDLIDTAGTIAGACSVLKDAGAKSVTVVATHGVLSGPAVERLKNSGAREVVLTDTVPIPEEKRWDGLTVLSIAPLLASAIRAVFEDGSVAELFDTYPEHHGQGFLFA
Bacillati	Actinomycetota	Actinomycetes	Bifidobacteriales	Bifidobacteriaceae	Bifidobacterium			Bifidobacterium sp. ESL0763	WP_277167742.1	MSAILKSKPKKRMALVTGRAYPEQAEATAECLGIEPLETTAYDFANGEMYVRYTQPVRGADVFVLQAHTDPINKWIMEQLLMLDALKRASARSITVVAPFLGYSRQDKKGQGREPITGRLMFDLFKTAGADRIMTVDLHASQEQGFFDGPVDHLTAMPVLLDYVKNSMPLENATIVSPDAGRIKVSERWAAKLGGLPLAFIHKTRDVTRPNHAVAHGIIGEVRGRDCVVVDDMIDTAGTICEAVRTLREAGAKSVTLVATHGLLSGPAIERLKTCGAREIVLMDTVPIPEEKRLPNMTVLSIAPLLAAGIRSVFESGSVSGLMDGLPDDMHPRNMYA
Bacillati	Actinomycetota	Actinomycetes	Bifidobacteriales	Bifidobacteriaceae	Bifidobacterium			Bifidobacterium sp. ESL0784	WP_277166081.1	MVSAILEGKPSKNLILVTGRAHPQLAADVANQLGIDVLKTTAYDFANGEMYVRYTESVRGADVFVLQSHAGDVNKAIMEQLIMIDALKRASARSITAVCPLLGYSRQDKKHLGREPISCRLVFDLLRTAGADRVMSVDLHAAQSQGFFDGPVDHLIAMPVLVDYIRDRFEDNLENVAVVSPDAGRIRVAEQWAQRLGGGPLAFVHKTRDINRPNHATSNRVVGDVVGKDCVLVDDLIDTGGTIVGACDVLKQAGAKSVTVVATHGVLSGPAVDRLKNCGAREVVLTDTVPIDESKRWDGLTVLSIAPLLASAVKAVFEDGSVAKLFDTYPEHHGQGFLFA
Bacillati	Actinomycetota	Actinomycetes	Bifidobacteriales	Bifidobacteriaceae	Bifidobacterium			Bifidobacterium sp. isolate_UW_AWMP_BIF5_2	MEE8738402.1	MSVIFKGNPEKRLIVVAGRAYPEQAQETAECLDTHLLETTAYDFANGEMYVRYTKPVRGADVFVLQAHTDPINKWIMEQLLMIDAMKRASARSITVVAPFLGYSRQDKKHQGREPITARLIFDLFRTAGADRIMTVDLHAAQEQGFFNGPVDHLTAMPILLDYVRNSVPLSQATIVSPDAGRIKVSEQWAAKLGGLPLAFIHKTRDITRPNHAQAHGIIGEVGGRDCIVVDDMIDTAGTICEAVRTLHDAGAKSVTLVATHGILSGPAVERLRACNAREIVLMDTVPIPQEKRLANMTVLSVAPLLAAGIRSVFESGSVSTLLNGLPEDIHPKNIYA
Bacillati	Actinomycetota	Actinomycetes	Bifidobacteriales	Bifidobacteriaceae	Bifidobacterium			Bifidobacterium sp. SO1	WP_214372697.1	MSAILEGTPDKRLVLVSGRAYPELAHEVARCMGIDVLETTAYDFANGEMYVRYTEPVRGADAFVLQCHTDPINKWIMEQLIMIDAMKRASARSVTVVAPFLGYSRQDKKHLGREPITARLIFDLFRAAGADRMMTIDLHAAQEQGFFNGPVDHLTATPVLLDYVRNNVPMEHATIVSPDAGRIKVSEQWAAKLGNLPLAFIHKTRDTTRPNHATAHGIIGEVAGRDCVVVDDMIDTAGTICEAVRTLRNAGAASVTLVATHGLLSGPAIERLRDCGAREIIVTNTVPVPEEKRLPNMTVLSVAPLLAAGIRSVFESRSVMHLLEGLPADMRPRNIYA
Bacillati	Actinomycetota	Actinomycetes	Bifidobacteriales	Bifidobacteriaceae	Bifidobacterium			Bifidobacterium sp. UBA6881	WP_291533168.1	MSAILEGTPDKKLALVTGRAYPEQAVETAKYLGTDVLETTAYDFANGEMYVRYTEPVRGADAFIMQAHTEPINKWIMEQLIMVDAMKRASARSITVVAPFLGYSRQDKKHQGREPITARLMFDLFRSAGADRIMTVDLHAAQEQGFFNGPVDHLTAMPILIDYVRGHMPLENTTIVSPDAGRIKVSEQWAAKLGGLPLAFIHKTRDITRPNHAVAHGIIGQVKGRDCVVVDDMIDTAGTICEAVRTLNNAGAKSVTLVATHGLLSGPAVERLRDCGAKEIVLTDTVPVPEAKRLPNMTVLSVAPLLAAGIRSVFESGSVSTLLNGLPEDMRPRNIYA
Bacillati	Actinomycetota	Actinomycetes	Bifidobacteriales	Bifidobacteriaceae	Bifidobacterium			Bifidobacterium tibiigranuli	WP_152581547.1	MSAILEGTPDRRLVVVTGRAYPEQAQATAACLGSKLVDTTAYDFANGEMYVRFTEPVRGADAFVIQAHTDPINTWIMEQLLMVDALKRASARSITVVAPFLGYSRQDKKHQGREPITARLMFDLFHAAGADRIMTVDLHAPQEQGFFDGPVDHLTAMPVLLDYVRGSVPLAEATVVSPDAGRIRVSEQWAAKLGGLPLAFIHKTRDITRPNHAEAHGIIGDVEARDCIVVDDMIDTAGTICEAVRTLHDAGAKSVTLVATHGLLSGPAVERLKDCGAREIVLMDTVPVPQEKRLPNMTVLSVAPLLAAGIRSVFESGSVSTLLDGLPNDIRPRNIYA
Bacillati	Actinomycetota	Actinomycetes	Bifidobacteriales	Bifidobacteriaceae	Bifidobacterium			Bifidobacterium tsurumiense	WP_026641671.1	MSAILEGRPDKRLAVVTGRAYPELAEETVKCLGTELLETTAYDFANGEMYVRFAQPVRGADAFVLQAHTEPINKWVMEQLLMLDALKRASARSITVVAPFLGYSRQDKKHQGREPITARLIFDLLRTAGADRIMTVDLHASQEQGFFNGPVDHLTAMPVLLDYVRNSMDLGEATVVSPDAGRIKVSEQWAAKLGGLPLAFIHKTRDITRPNHAEAHGIIGDIKGRDCIVVDDMIDTAGTICEAVRTLHEHGARSVTLVATHGLLSGPAIERLRDSGAREIVLMDTVPVPAEKRLPNMTVLSVAPLLAAGIRSVFESNSVSTLLNGLPEDMKPRNMYA
Bacillati	Actinomycetota	Actinomycetes	Bifidobacteriales	Bifidobacteriaceae	Bifidobacterium			uncultured Bifidobacterium sp. GCF_963540075.1	WP_314687044.1	MSAILEGRPGKRLCLVSGRAYPAQAEQTAANLGVKLVRTTAYDFANGELYVRFAEPVRGADVFVIQAHTSPINTWVMEQLLMVDALRRASARSITVVAPFLAYSRQDKKHQGREPITARLMFDLFRTAGADRIMTVDLHASQEQGFFDGPVDHLTAMPVLLDYVRSTMDLSDATMVSPDGGRIKVSEQWAAKLGGLPLAFIHKTRDITRPNHATAHGIVGNVRGRDCIVVDDMIDTAGTICEAVRTLNEAGARSVTLVATHGLLSGPAVERLRNIDVREIILMDTVPVPPEKRLPNMTVLSVAPLLAAGVRSVFEYGSVTGLLDGLPKDLRPRSIYA
Bacillati	Actinomycetota	Actinomycetes	Bifidobacteriales	Bifidobacteriaceae	Bifidobacterium			Bifidobacterium adolescentis strain_BIOML_A91_	KAB5911829.1	MSKHYFDPRLKIFALNSNRPLAEKIAAAVGVELGKSSVTQFSDGEIQVNIEESIRGSHVYVIQSTSSPVNDNLMELLIMIDALKRASAKTINVVMPYYGYARQDRKARAREPITAKLVANMIQKAGATRMLTLDLHAVQIQGFFDIPVDHLMGAPLIANYFLEKGIKGDDVVVVSPDHGGVTRARKLAEFLKAPIAIIDKRRPKANVAEVMNIIGQVEGKTCVLIDDMIDTAGTITLAANALKEAGAVSVYASCTHPVLSGPALQRIEDSAIERLVVTDSIYLPDDRKIEKIDEVSVGGLMGDAIKRIHENKPVSPLFETKK
Bacillati	Actinomycetota	Actinomycetes	Bifidobacteriales	Bifidobacteriaceae	Bifidobacterium			Bifidobacterium aquikefiri strain_LMG 28769_	OZG65408.1	MSTILEGNPDKNLILVAGRSHPKLAADVAEQLGIEVLETTAYDFANGEMYVRYTESVRGADVFVLQSHTTPINKSIMEQLIMIDALKRASARSITAVCPFLGYSRQDKKHRGREPISCRLMFDLLKTAGADRIMSVDLHAAQSQGFFDGPVDHLIAMPVLVDYVRDRLDLSNISVVSPDAGRIRVAEQWAQRLGGGPLAFIHKTRDITRPNQAVANRVVGDVKGKDCVLVDDMIDTGGTIIQAINVLHEAGANSITVVATHGILSGPAVERLKNCGAREVVLTDTVPIPEEKRWDGLTVLSIAPLLASAIKAVFDDGSVAELFDTYPEHHGQGFLFA
Bacillati	Actinomycetota	Actinomycetes	Bifidobacteriales	Bifidobacteriaceae	Bifidobacterium			Bifidobacterium primatium strain TRE 1 GCF_002802875.1_iso1	WP_100510639.1	MSTVLEETPKRKLAIVTGRAYPELGEEVAKCLGIEVLPTTAYDFANGEMYIRFKQPVRGADVFVLQSHTTPINKWIMEQLIMIDALKRASARSITVVAPFFGYSRQDKKHQGREPITARLVFDLFKTAGADRIVTVDLHATQEQGFFDNPVDHLTAMPILIDYVRSHMELDNVTIVSPDAGRIKVSERWAAKLNNRPLAFIHKSRDITRPNHAEAHGIIGDVDGRDCIVVDDMIDTAGTICEAVKVLRGAGAKSVTLVATHGLLSGPAVDRLKECGAREIILTDTVPVPAEKRFDGVTVLSIAPLLAAGIRSVFESDSVTHLLEGLPSDMRARNIYA
Bacillati	Actinomycetota	Actinomycetes	Bifidobacteriales	Bifidobacteriaceae	Bifidobacterium			Bifidobacterium primatium strain TRE 1 GCF_002802875.1_iso2	WP_100511246.1	MVSAILEGKPDKNLILVTGRAHPKLAADVAKQLGIDILETTAYDFANGEMYVRYTESVRGADVFVLQPHSTPVNKAIMEQLIMIDALKRASARSITAVCPMLGYSRQDKKHLGREPISCRLVFDLLATAGADRIMSVDLHASQSQGFFDGPVDHLIAMPVLVDYVRDRLDLSNIAVVSPDAGRIKVAEQWAQRLGGCPLAFVHKTRDITRPNHAVANRVVGEVKGKDCVLVDDLIDTAGTIASACHVLKEAGAKSITVAATHGVLSGPAVERLRDSGAREVVLTDTVPIPESKRWDGLTVLSIAPLLASAIKEVFSDGSVAELFDTYPTHHGQGFLFA
Bacillati	Actinomycetota	Actinomycetes	Bifidobacteriales	Bifidobacteriaceae	Bifidobacterium			Bifidobacterium sp. strain SMB2 GCF_010667695.1_iso1	WP_163199683.1	MVSAILEGKPDKNLILVTGRAHPKLAADVAKQLGIDILETTAYDFANGEMYVRYTESVRGADVFVLQPHSTPVNKAIMEQLIMIDALKRASARSITAVCPMLGYSRQDKKHLGREPISCRLVFDLLATAGADRIMSVDLHASQSQGFFDGPVDHLIAMPVLVDYVRDRLDLSNIAVVSPDAGRIKVAEQWAQRLGGCPLAFVHKTRDITRPNHAVANRVVGEVKGKDCVLVDDLIDTAGTIASACHVLKEAGAKSITVAATHGVLSGPAVERLRNSGAREVVLTDTVPIPESKRWDGLTVLSIAPLLASAIKEVFSDGSVAELFDTYPTHHGQGFLFA
Bacillati	Actinomycetota	Actinomycetes	Bifidobacteriales	Bifidobacteriaceae	Bifidobacterium			Bifidobacterium sp. strain SMB2 GCF_010667695.1_iso2	WP_163199958.1	MSTVLEETPKRKLAIVTGRAYPELGEEVAKCLGIEVLPTTAYDFANGEMYIRFTQPVRGADVFVLQSHTTPINKWIMEQLIMIDALKRASARSITVVAPFFGYSRQDKKHQGREPITARLVFDLFKTAGADRIVTVDLHATQEQGFFDNPVDHLTAMPILIDYVRSHMELDNVTIVSPDAGRIKVSERWAAKLNNRPLAFIHKSRDITRPNHAEAHGIIGDVDGRDCIVVDDMIDTAGTICEAVKVLRGAGAKSVTLVATHGLLSGPAVDRLKECGAREIILTDTVPVPAEKRFDGVTVLSIAPLLAAGIRSVFESDSVTHLLEGLPSDMRARNIYA
Bacillati	Actinomycetota	Actinomycetes	Bifidobacteriales	Bifidobacteriaceae	Bombiscardovia			Bombiscardovia apis	WP_317642254.1	MVSTILKGRPGKNLILVTGRTHPKLATEVAAQLGIEVLETTAYDFANGEMYVRYTESVRGADVFVLQSHADPINKSIMEQLIMIDALKRASARSITAVCPLLGYSRQDKKHLGREPISCRLMFDLLKTAGADRIMSVDLHASQSQGFFDGPVDHLIAMPVLVDYVRDRLDLSNVAVVSPDAGRIRVAEQWAQRLGGVPLAFIHKTRDITQPNKAVANRVVGDVKGLDCVLVDDLIDTGGTIAQACSVLREAGANSITIVATHGVLSGPAVERLKNCDAREVVLTDTVPIPEEKRWDNLTVLSIAPLLGSAIRAVFEDGSVAKLFDNYPSHHGQGFLFA
Bacillati	Actinomycetota	Actinomycetes	Bifidobacteriales	Bifidobacteriaceae	Bombiscardovia			Bombiscardovia coagulans strain_DSM 22924__iso1	OZG50949.1	MSTILKGMPGKNLILVTGRTHPKLASDVADQLGIEVLETTAYDFANGEMYVRYTESVRGADVFVLQSHADPINKSIMEQLIMIDALKRASARSITAVCPLMGYSRQDKKHLGREPISCRLMFDLFKTAGADRIMSVDLHAAQSQGFFDGPVDHLIAMPVLVDYVRDRFDLSKVAVVSPDAGRIRVAEQWAQRLGGVPLAFVHKTRDITQPNKAVANRVVGDVKGLDCVLVDDLMDTGGTIAEACSVLCEAGANSITVVATHGVLSGPAVERLKGCGAREVVITDTVPIPEEKRWDGLTVLSIAPLLASAIKAVFEDGSVARLFDTYPAHHGQGFLFA
Bacillati	Actinomycetota	Actinomycetes	Bifidobacteriales	Bifidobacteriaceae	Bombiscardovia			Bombiscardovia coagulans strain_DSM 22924__iso2	WP_094722191.1	MVSTILKGMPGKNLILVTGRTHPKLASDVADQLGIEVLETTAYDFANGEMYVRYTESVRGADVFVLQSHADPINKSIMEQLIMIDALKRASARSITAVCPLMGYSRQDKKHLGREPISCRLMFDLFKTAGADRIMSVDLHAAQSQGFFDGPVDHLIAMPVLVDYVRDRFDLSKVAVVSPDAGRIRVAEQWAQRLGGVPLAFVHKTRDITQPNKAVANRVVGDVKGLDCVLVDDLMDTGGTIAEACSVLCEAGANSITVVATHGVLSGPAVERLKGCGAREVVITDTVPIPEEKRWDGLTVLSIAPLLASAIKAVFEDGSVARLFDTYPAHHGQGFLFA
Bacillati	Actinomycetota	Actinomycetes	Bifidobacteriales	Bifidobacteriaceae	Bombiscardovia			Bombiscardovia nodaiensis strain_Kim37_2_	BDR53105.1	MVSTILKGRPGKNLILVTGRTHPKLATDVAEQLGIEVLETTAYDFANGEMYVRYTESVRGADVFVLQSHADPINKSIMEQLIMIDALKRASARSITAVCPLMGYSRQDKKHLGREPISCRLMFDLFKTAGADRIMSVDLHAAQSQGFFDGPVDHLIAMPVLVDYVRDRLDLSNVAVVSPDAGRIRVAEQWAQRLGGVPLAFVHKTRDITQPNKAVANRVVGDVKGLDCVLVDDLIDTGGTIAQACSVLREAGANSITVVATHGVLSGPAVERLKACDAREVVLTDTVPIPEEKRWDGLTVLSIAPLLGSAIRAVFEDGSVARLFDTYPAHHGQGFLFA
Bacillati	Actinomycetota	Actinomycetes	Bifidobacteriales	Bifidobacteriaceae	Candidatus Ancillula			Candidatus Ancillula glyptotermitis isolate_Gsp477_bin129_	MDR1447863.1	MGSHFRGTNHKELVLVSGRSHPQLAADIAEKLGITLLETSIYDFANGEIYVHFKESLRGCDVFVLESHTEPMNKWIMEQLIMVDALKRASAKSITVVCPFLGYSRQDKKHNGREPISARLIFDLFAAAGADRIMSIDLHSAQIQGFFDGPVDHLYAMPILTNYIKGRVDLDNVAVVSPDAGRIRVAENWAERFGGCPLVFVHKTRDISKPNVVKCGRVVGDVANKDCVITDDLIDTGGTIAGAVKVLYEAGAKSVIVAATHGILSDPAKERLLECNVTEVVVTNTLPINKEKKFENLTVLSVAPLLAKAIEAVFEAGSVTSLINDTNL
Bacillati	Actinomycetota	Actinomycetes	Bifidobacteriales	Bifidobacteriaceae	Candidatus Ancillula			Candidatus Ancillula hodotermitis isolate_Hm464_bin179_	MDR0950131.1	MGSHFKGSKENKRDLVLVTGRAHPELAKAVAENLGIELLKTKIYDFANGEIYVHFQESVRGCDVFVLQTHVTPMNKAIMEQLIMVDALKRASAKSITVVCPFLGYSRQDKKSNGREPISARLIFDLFTAAGADRIMSIDLHSAQLQGFFDGPLDHLYAMPILTEYIKTRVDLDNVTIVSPDAGRIRVAEQWADRIKRDGANASPLAFIHKTRDITRPNVVKHGRVVGDVEGRDCVISDDLIDTAGTIAGAVSALWDAGAKSVIVAATHGVLSDPAKERLSECGATEVIVTDTLPIPEEKRFDNLTILSVAPLLAEAMKAVFEAGSVTSLINAKNL
Bacillati	Actinomycetota	Actinomycetes	Bifidobacteriales	Bifidobacteriaceae	Candidatus Ancillula			Candidatus Ancillula kalotermitis isolate_Kf353_bin77_	MDR1862145.1	MSHNSHFSGKLTPELVLVAGRSHPELATAVAENLGINCLNTTIYDFANGELYVHYKESVRGCDVFVLQTHTDPMNKNIMEQLIMIDALKRASAKSINVICPFLGYSRQDKKHYGREPISARLIFDLFTAAGATRIMSIDLHSAQLQGFFNGPVDHLYGMPILTEYIRRRVDLENVVVVSPDAGRIRVAEQWAERFNNAPLAFIHKTRDISQPNVVKHGRVVGDVAGKECVITDDLIDTGGTIVGAVKALYENGAKSVIVAATHGILSDPARERLMNSGVTEVVVTDTLPISQEKRFEQLTILSVAPLLAQAARAVFESGSVTSLLNAHDVDVQNVIKSALKDLPGW
Bacillati	Actinomycetota	Actinomycetes	Bifidobacteriales	Bifidobacteriaceae	Candidatus Ancillula			Candidatus Ancillula trichonymphae isolate_Im510_bin94_	MDR2083140.1	MGSHFHGNVYKELVLVSGRSHPQLAADIAKKLRISLLETSIYDFANGEIYVHFKESLRGCDVFVLESHTEPMNKWVMEQLIMVDALKRASAKSITVVCPFLGYSRQDKKHNGREPISARLIFDLFAAAGADRIMSVDLHSAQIQGFFNGPVDHLYAMPILTNYIKRRVDINDVVVVSPDAGRIRVAENWAERFGGCPLAFIHKTRDIFRPNVVKVGRVVGDVVGKDCVITDDLIDTGGTIAGAVKVLYEVGAKSVIVAATHGILSAPARERLLECNVTEVVVTNTLPISQEKQFENLTVLSVAPLLAKAIEAVFEAGSVTSLINDTNL
Bacillati	Actinomycetota	Actinomycetes	Bifidobacteriales	Bifidobacteriaceae	Candidatus Nutricula			Candidatus Nutricula glyptotermitis isolate_Gx485_bin43_	MDR1034302.1	MTNRRTRSINVAKKSSLVLVSGRGYEQLAHEVAELLGIEVLPMKIYDFANGEIYAQISESIRGKDVFVIQSHTDPINKLIMEQLIMIDALKRASAHRVTAVMPSFGYARQDKKHKPREPITARLLCDFYKTAGADRIMTVDLHAPQIQGFFNGPVDHIEAMPLLVRYFKENHDLRNVTIVSPDAGRTKVAEQWSRRLDGCPIAFVHKTRDITTPNKVKTGRVVGDVKGRDCIITDDMIDTGGTIVGAANALKNAGASSISVAATHGIFSAPAVQRLSSASLREVVCTDTIPIPEEKRFKGLTVLSAATLLAPAIRGVFEGQSLGRVMMNNDNNLKFVQYTHLSDDIDIEETEV
Bacillati	Actinomycetota	Actinomycetes	Bifidobacteriales	Bifidobacteriaceae	Candidatus Opitulatrix			Candidatus Opitulatrix cubana isolate_Ncb351_bin81_	MDR2748627.1	MASKKLKIDQTKKLILTSGRASVYLAKEVAENLGVELLPTKAYNFANGEIYVRFNESVRGASVFVFQTHCDPINDNIMEQLIMIDALKRASARNITVVIPCLGYSRQDKKSLGREPITSRLIFDMFTAAGASRIVSIDMHAAQAQGFFDGPVDHLTAQDVLSEKVNQLVKSDKVTIVSPDAGRIRVSEEWVTKFPNAKLAFVHKTRDVTQPNVSKVGKIVGDVEGRDCIVVDDLIDTAGTIAKSVEAVKKAGAKNIYVVGTHAVFSPPAVEKLSECAAEKVIVTNSLPITDEKKFSKLEVVSIAPLLARALKAIFAEKSVASLFGPES
Bacillati	Actinomycetota	Actinomycetes	Bifidobacteriales	Bifidobacteriaceae	Candidatus Servula			Candidatus Servula neotermitis isolate_Nm470_bin85_	MDR2538759.1	MGEAIEFLRARKMLVCSGRAHPVLAEEVAYQLGIELLPIKVYDFANGEIYLRFLDSVRGSDVFVIQPHVNPINKSIMENLIMLDALKRASTKSITAVVPHFGYARQDKKHNSREPITARLMVDLLAAAGATRMVTVDLHSDQIQGFFNGPVDHLEAGPLLYKWVRRNVKDLTKVTVVSPDAGRTKASEKFATRIRGAKVAFIHKMRDVNQPNKTVSDVVVGDVRGRVCIVNDDLIDTGGTILSAINLLVEAGAKEIYVTATHGIFSKNAADKLEKSAAKAIVVTNTVPIPKRQQFKKLEILSIAPLIASAIDGIFHEEPLGALFQAS
Bacillati	Actinomycetota	Actinomycetes	Bifidobacteriales	Bifidobacteriaceae	Galliscardovia			Galliscardovia ingluviei strain CCM 8606_iso1	WP_188354602.1	MSVILEGKPDKNLILVTGRAHPKLATDVANQLGIDVLETTAYDFANGEMYVRYTESVRGADVFVLQSHAGSVNKAIMEQLIMIDALKRASARSITAVCPVLGYSRQDKKHRGREPISCRLVFDLLATAGADRIMSVDLHASQSQGFFNGPVDHLIAMPVLVDYVRDRLDLDNIAVVSPDAGRIRVAEQWAQRLGGGPLAFVHKTRDITRPNQAVANRVVGDVRGKDCVLVDDLIDTAGTIAGACKVLQEAGAKSITVAATHGVLSGPAIERLRNCGAREVVLTDTVPIAPEKRWDGLTVLSIAPLLASAIKAVFTDGSVAELFDTYPTHHGQGFLFA
Bacillati	Actinomycetota	Actinomycetes	Bifidobacteriales	Bifidobacteriaceae	Galliscardovia			Galliscardovia ingluviei strain CCM 8606_iso2	WP_188355037.1	MSVVLEGVPDKRMAVVSGRAYPELAQAVANCLGTELLPTQAYDFANGEMYVRFAQPVRGADVFVLQSHCEPINTWIMEQLLMIDSLKRASAASITVVAPFMGYSRQDKKHQGREPITARLMFDLFRTAGADRIVTVDLHASQEQGFFSGPVDHLTAMPILVDYVRGTLPLENVTIVSPDAGRIKVSERWAAKLNNRPLAFIHKSRDITRPNHAVAHGIIGEVEGRDCVVVDDMIDTAGTICEAVRVLRDAGANSVTIAATHGLLSGPAVERLQACGAREIILTDTVPVPEEKRFEGVTVLSVAPLLAAGIRSVFESRSVTHLLEGLPADMRARNIYA
Bacillati	Actinomycetota	Actinomycetes	Bifidobacteriales	Bifidobacteriaceae	Gardnerella			Gardnerella piotii strain 2050E	WP_415701630.1	MSTILEGTPKKQMMLVTGRAYPQLAEETANYLGIDVLETTAYDFANGEMYVRFTQPVRGADVFVLQAHTDPINNWIMEQLLMVDSLRRASARSINVVAPFFGYSRQDKKHQGREPITARLMFDLFRSAGATRILTVDMHATQEQGFFDGPVDHLTAMPVLIDYVRNTMSLENTTIVSPDAGRIKVSEQWAAKLGGLPLAFIHKTRDTTRPNHAEAHGIIGDIQGRDCIVVDDMIDTAGTICEAVRTLKGAGAKSVTLVATHALLSGPAVERLKNCGAREIILTDTVPVPEEKRLENMTVLSIAPLLAAGIRSVFRSGSLVSLRNALPEDMKHRNIYAH
Bacillati	Actinomycetota	Actinomycetes	Bifidobacteriales	Bifidobacteriaceae	Gardnerella			Gardnerella sp.	WP_103084087.1	MVSIILEGKPDKNLVLVTGRAHPKLARDVASQLGIEVLETTAYDFANGEMYVRYTQSVRGTDVFVLQSHCDPVNKSIMEQLIMIDALKRASARSITAVCPLLGYSRQDKKHRGREPISCRLMFDLLKTAGADRIMSVDLHAAQSQGFFDGPVDHLIAMPVLVDYVRDRFRDELDNVTVVSPDAGRIRVAEQWAQRLGGGPLAFVHKTRDITCPNKAVANRVVGDVYGRDCVMVDDLIDTAGTISGACNVLKEAGAKSVTVVATHGVLSGPAVERLKSCGAREVVLTDTVPIPEEKRWDGLTVLSIAPLLASAIKAVFEDGSVAKLFDTYPEHHGQGFLFA
Bacillati	Actinomycetota	Actinomycetes	Bifidobacteriales	Bifidobacteriaceae	Gardnerella			Gardnerella sp.	WP_116711884.1	MVSIVLEGKPDKNLVLVTGRAHPKLAHDVADQLGIDVLETTAYDFANGEMYVRYTQSVRGTDVFVLQSHCDPVNKSIMEQLIMIDALKRASARSITAVCPLLGYSRQDKKHRGREPISCRLMFDLLKTAGADRIMSVDLHAAQSQGFFDGPVDHLIAMPVLVDYVRDRFRDDLANVTVVSPDAGRIRVAEQWAQRLGGGPLAFVHKTRDITCPNKTVANRVVGDVAGRDCVMVDDLIDTAGTIAGACNVLKDAGAKSVTVVATHGVLSGPAVERLKSCGAREVVLTDTVPIPEEKRWDGLTVLSIAPLLASAIKAVFEDGSVAKLFDTYPEHHGQGFLFA
Bacillati	Actinomycetota	Actinomycetes	Bifidobacteriales	Bifidobacteriaceae	Gardnerella			Gardnerella sp. DNF01192	WP_421789605.1	MSTILEGNPKKQMMLVTGRAYPELANETAQYLGIDVLETTAYDFANGEMYVRFTQPVRGSDVFVLQAHTTPINNWIMEQLLMVDSLRRASARSINVVAPFFGYSRQDKKHQGREPITARLMFDLFRAAGATRILTVDMHATQEQGFFDGPVDHLTAMPVLIDYVRNSMKLDNATIVSPDAGRIKVSEQWAAKLGDLPLAFIHKTRDITRPNHAEAHGIIGEIKGRDCIVVDDMIDTAGTICEAVRTLREAGAKSVTLVATHALLSGPAVERLKAAGAREIIVTDTVPVPEEKRLDNMTVLSIAPLLAAGIRSVFRSGSLVSLRNALPEDMKQHNIYA
Bacillati	Actinomycetota	Actinomycetes	Bifidobacteriales	Bifidobacteriaceae	Gardnerella			Gardnerella sp. DNF01199S	WP_421781280.1	MVSIVLEGKPDKNLVLVTGRAHPKLAKDVANQLGIDVLETTAYDFANGEMYVRYTQSVRGTDVFVLQSHSDPVNKSIMEQLIMIDALKRASARSITAVCPLLGYSRQDKKHRGREPISCRLMFDLLKTAGADRIMSVDLHAAQSQGFFDGPVDHLIAMPVLVDYVRDRFSEDLGNVTVVSPDAGRIRVAEQWAQRLGGGSLAFVHKTRDITRPNQAVANRVVGDVAGRDCVMVDDLIDTAGTIAGACNVLKDAGAKSVTVVATHGVLSGPAVERLKNCGAREVVLTDTVPIPQEKRWDGLTVLSIAPLLASAIKAVFEDGSVAKLFDTYPEHHGKGFLFA
Bacillati	Actinomycetota	Actinomycetes	Bifidobacteriales	Bifidobacteriaceae	Gardnerella			Gardnerella sp. KA00255	WP_421776423.1	MSTILEGKPTKQLMLVTGRAYPQLADETAQYLGIDVLETTAYDFANGEMYVRFTQPVRGADVFVLQAHTNPINNWIMEQLLMVDSLRRASARSINVVAPFFGYSRQDKKHQGREPITARLMFDLFHAAGATRILTVDMHAAQEQGFFDGPVDHLTAMPVLIDYVRNTMNLDNATIVSPDAGRIKVSEQWAAKLGGLPLAFIHKTRDITRPNHAEAHGIIGDIQGRDCIVVDDMIDTAGTICEAVRTLSEAGAKSVTLVATHALLSGPAVERLKNCGAREIILTDTVPVPEEKRLKNMTVLSIAPLLAAGIRSVFRYGSLVSLRNALPEDMKQRNIYAH
Bacillati	Actinomycetota	Actinomycetes	Bifidobacteriales	Bifidobacteriaceae	Gardnerella			Gardnerella sp. KA00771	WP_421783448.1	MVSIVLEGKPDKNLVLVTGRAHPKLARDVADQLGIDVLETTAYDFANGEMYVRYTQSVRGTDVFVLQSHSNPVNKSIMEQLIMIDALKRASARSITAVCPLLGYSRQDKKHRGREPISCRLMFDLLKTAGADRIMSVDLHAAQSQGFFDGPVDHLIAMPVLVDYVRDRFRDDLANVTVVSPDAGRIRVAEQWAQRLGGGPLAFVHKTRDITCPNKTVANRVVGDVAGRDCVMVDDLIDTAGTIAGACNVLKEAGAKSVTVVATHGVLSGPAVERLKSCGAREVVLTDTVPIPEEKRWDGLTVLSIAPLLASAIKAVFEDGSVAKLFDTYPEHHGQGFLFA
Bacillati	Actinomycetota	Actinomycetes	Bifidobacteriales	Bifidobacteriaceae	Gardnerella			Gardnerella swidsinskii strain UMB1698	WP_174182550.1	MVSIVLEGKPDKNLVLVTGRAHPKLARDVADQLGIDVLETTAYDFANGEMYVRYTQSVRGADVFVLQSHSDPVNKSIMEQLIMIDALKRASARSITAVCPLLGYSRQDKKHRGREPISCRLMFDLLKTAGADRIMSVDLHAAQSQGFFDGPVDHLIAMPVLVDYVRDRFRDDLANVTVVSPDAGRIRVAEQWAQRLGGGPLAFVHKTRDITCPNKTVANRVVGDVAGRDCVMVDDLIDTAGTIAGACNVLKEAGAKSVTVVATHGVLSGPAVERLKSCGAREVVLTDTVPIPEEKRWDGLTVLSIAPLLASAIKAVFEDGSVAKLFDTYPEHHGQGFLFA
Bacillati	Actinomycetota	Actinomycetes	Bifidobacteriales	Bifidobacteriaceae	Gardnerella			Gardnerella vaginalis strain CMW7778B	WP_075523238.1	MVSIILEGKPDKNLVLVTGRAHPKLARDVASQLGIEVLETTAYDFANGEMYVRYTQSVRGTDVFVLQSHCDPVNKSIMEQLIMIDALKRASARSITAVCPLLGYSRQDKKHRGREPISCRLMFDLLKTAGADRIMSVDLHAAQSQGFFDGPVDHLIAMPVLVDYVRDRFRDDLDNVTVVSPDAGRIRVAEQWAQRLGGGPLAFVHKTRDITCPNKAVANRVVGDVRGRDCVMVDDLIDTAGTIAGACNVLKDAGAKSVTVVATHGVLSGPAIERLKSCGAREVVLTDTVPIPECKRWDGLTVLSIAPLLASAIKAVFEDGSVAKLFDTYPEHHGQGFLFA
Bacillati	Actinomycetota	Actinomycetes	Bifidobacteriales	Bifidobacteriaceae	Gardnerella			unclassified Gardnerella sp.	WP_103042981.1	MVSIILEGKPDKNLVLVTGRAHPKLARDVASQLGIEVLETTAYDFANGEMYVRYTQSVRGTDVFVLQSHCDPVNKSIMEQLIMIDALKRASARSITAVCPLLGYSRQDKKHRGREPISCRLMFDLLKTAGADRIMSVDLHAAQSQGFFDGPVDHLIAMPVLVDYVRDRFRDDLDNVTVVSPDAGRIRVAEQWAQRLGGGPLAFVHKTRDITCPNKAVANRVVGDVRGRDCVMVDDLIDTAGTIAGACNVLKDAGAKSVTVVATHGVLSGPAIERLKSCGAREVVLTDTVPIPEGKRWDGLTVLSIAPLLASAIKAVFEDGSVAKLFDTYPEHHGQGFLFA
Bacillati	Actinomycetota	Actinomycetes	Bifidobacteriales	Bifidobacteriaceae	Parascardovia			Parascardovia denticolens F0305	EFG32543.2	MSTVLEGNPDKNLILVTGRANPKLAQDVAKYLGVDVLETTAYDFANGEMYVRYTESVRGADVFVMQSHTDPINKWIMEQLIMIDALKRASARSITAVCPMLGYARQDKKHRGREPITCRLIFDLFKTAGADRVMSVDLHAAQSQGFFDGPVDHLQAMPVLVEYVRTRVPLDNVAVVSPDAGRIKVAEQWSQRLGGCPLAFVHKTRDITRPNHTVANRVVGDVAGKDCVLVDDLIDTGGTIAEATKIVLEAGAKSVIVVATHGVLSNPAVERLKNCGACEVVLTDTVPIPEEKRWDGLTVLSIAPLLAGAMKAIFNDGSVAELFANYPKYHGDEIPLAYPRSVCK
Bacillati	Actinomycetota	Actinomycetes	Bifidobacteriales	Bifidobacteriaceae	Parascardovia			Parascardovia denticolens GCF_938044075.1	WP_281667046.1	MVSTVLEGSPDKNLILVTGRANPKLAQDVAKYLGVDVLETTAYDFANGEMYVRYTESVRGADVFVMQSHTDPINKWIMEQLIMIDALKRASARSITAVCPMLGYARQDKKHRGREPITCRLIFDLFKTAGADRVMSVDLHAAQSQGFFDGPVDHLQAMPVLVEYVRTRVPLDNVAVVSPDAGRIKVAEQWSQRLGGCPLAFVHKTRDITRPNHTVANRVVGDVAGKDCVLVDDLIDTGGTIAEATKIVLEAGAKSVIVVATHGVLSNPAVERLKNCGACEVVLTDTVPIPEEKRWDGLTVLSIAPLLAGAMKAIFNDGSVAELFANYPKYHGDEIPLAYPRSVCK
Bacillati	Actinomycetota	Actinomycetes	Bifidobacteriales	Bifidobacteriaceae	Parascardovia			Parascardovia denticolens isolate_473_bin.3_	MFC2736078.1	MVSTVLEGNPDKNLILVTGRANPKLAQDVAKYLGVDVLETTAYDFANGEMYVRYTESVRGADVFVMQSHTDPINKWIMEQLIMIDALKRASARSITAVCPMLGYARQDKKHRGREPITCRLIFDLFKTAGADRVMSVDLHAAQSQGFFDGPVDHLQAMPVLVEYVRTRVPLDNVAVVSPDAGRIKVAEQWSQRLGGCPLAFVHKTRDITRPNHTVANRVVGDVAGKDCVLVDDLIDTGGTIAEATKIVLEAGAKSVIVVATHGVLSDPAVERLKNCGACEVVLTDTVPIPEEKRWDGLTVLSIAPLLAGAMKAIFNDGSVAELFANYPKYHGDEIPLAYPRSVCK
Bacillati	Actinomycetota	Actinomycetes	Bifidobacteriales	Bifidobacteriaceae	Parascardovia			Parascardovia denticolens isolate_809_bin.25_	MFC2373224.1	MVSTVLEGSPDKNLILVTGRANPKLAQDVAKYLGVDVLETTAYDFANGEMYVRYTESVRGADVFVMQSHTNPINKWIMEQLIMIDALKRASARSITAVCPMLGYARQDKKHRGREPITCRLIFDLFKTAGADRVMSVDLHAAQSQGFFDGPVDHLQAMPVLVEYVRTRVPLDNVAVVSPDAGRIKVAEQWSQRLGGCPLAFVHKTRDITRPNHTVANRVVGDVAGKDCVLVDDLIDTGGTIAEATKIVLEAGAKSVIVVATHGVLSNPAVERLKNCGACEVVLTDTVPIPEEKRWDGLTVLSIAPLLAGAMKAIFNDGSVAELFANYPKYHGDEIPLAYPRSVCK
Bacillati	Actinomycetota	Actinomycetes	Bifidobacteriales	Bifidobacteriaceae	Parascardovia			Parascardovia denticolens strains (IPLA 20019 JCM 12538 DSM 10105 F0305)	WP_006289894.1	MVSTVLEGNPDKNLILVTGRANPKLAQDVAKYLGVDVLETTAYDFANGEMYVRYTESVRGADVFVMQSHTDPINKWIMEQLIMIDALKRASARSITAVCPMLGYARQDKKHRGREPITCRLIFDLFKTAGADRVMSVDLHAAQSQGFFDGPVDHLQAMPVLVEYVRTRVPLDNVAVVSPDAGRIKVAEQWSQRLGGCPLAFVHKTRDITRPNHTVANRVVGDVAGKDCVLVDDLIDTGGTIAEATKIVLEAGAKSVIVVATHGVLSNPAVERLKNCGACEVVLTDTVPIPEEKRWDGLTVLSIAPLLAGAMKAIFNDGSVAELFANYPKYHGDEIPLAYPRSVCK
Bacillati	Actinomycetota	Actinomycetes	Bifidobacteriales	Bifidobacteriaceae	Pseudoscardovia			Pseudoscardovia radai (strain M51A & M569A & DSM 24742)	WP_094660199.1	MSAVLAGKPDKNLILVSGRCHPKLAADVAKQLGIDVMGTTEYDFSNGEIYVRYTESVRGADVFVLQTHAGETINKFIMEQLIMIDAAKRASARSITAVCPFLGYSRQDKKHLGREPISCRLMFDLLKAAGADRIMSVDLHAAQSQGFFDGPVDHLVAMPVLVDYVRDRLDLSNVAVVSPDAGRIRVAEQWAQRLGGGPLAFVHKTRDITRPNKAVANRVVGDVAGKDCVLVDDLIDTGGTIAEACKVLRDAGANSITVVATHGVFSGPAVDRLKACGAREVVVTDTVPIPQEKRWDGLTVLSIAPLLASAIQAVFNDSSVAELFDKYPTHHGQGFLFA
Bacillati	Actinomycetota	Actinomycetes	Bifidobacteriales	Bifidobacteriaceae	Pseudoscardovia			Pseudoscardovia suis (strain LCP21S3_C10 & DSM 24744)	WP_094691135.1	MSAVLAGKPDKNLILVTGRCHPKLAADVAKQLGIDVLETTEYDFANGEMYVRYTESVRGADVFVLQTHAGETINKFIMEQLIMIDAAKRASARSITAVCPLLGYSRQDKKHRGREPISCRLMFDLLKAAGADRIMSVDLHAAQSQGFFDGPVDHLIAMPVLVDYVRDRLDLSNVAVVSPDAGRIRVAEQWAQRLGGGPLAFVHKTRDITRPNKAVANRVVGEVEGKDCVLVDDLIDTGGTIAEACKVLRAAGAKSITVVATHGVFSGPAVERLKNCGAREVVVTDTVPIPQEKRWDGLTVLSIAPLLASAIQAVFNDGSVAELFDTYPTHHGQGFLFA
Bacillati	Actinomycetota	Actinomycetes	Bifidobacteriales	Bifidobacteriaceae	Scardovia			Scardovia inopinata (strains JCM 12537 F0304 NCTC12937)	WP_040591531.1	MVSVVLEGQPDKNLILVTGRANPKLAQDVAKYLGIDVLETTAYDFANGEMYVRYTESVRGADVFVMQSHTDPINKWIMEQLIMIDALKRASARSITAVCPMLGYARQDKKHRGREPITCRLIFDLFKTAGADRVMSVDLHAAQSQGFFDGPVDHLQAMPVLVEYVRTRVPLDNVAVVSPDAGRIRVAEQWAQRLGGCPLAFIHKTRDITRPNHTVANRVVGDVSGKDCVLVDDLIDTGGTIAEATKIILEAGAKSVIVVATHGVLSDPAVERLKNCGASEVVLTDTVPIPEEKRWKGLTVLSIAPLLAGAMKAVFSDGSVAELFENYPRYHGNDIPLAYPRALDE
Bacillati	Actinomycetota	Actinomycetes	Bifidobacteriales	Bifidobacteriaceae	Scardovia			Scardovia inopinata F0304	EFG26350.2	MSVVLEGQPDKNLILVTGRANPKLAQDVAKYLGIDVLETTAYDFANGEMYVRYTESVRGADVFVMQSHTDPINKWIMEQLIMIDALKRASARSITAVCPMLGYARQDKKHRGREPITCRLIFDLFKTAGADRVMSVDLHAAQSQGFFDGPVDHLQAMPVLVEYVRTRVPLDNVAVVSPDAGRIRVAEQWAQRLGGCPLAFIHKTRDITRPNHTVANRVVGDVSGKDCVLVDDLIDTGGTIAEATKIILEAGAKSVIVVATHGVLSDPAVERLKNCGASEVVLTDTVPIPEEKRWKGLTVLSIAPLLAGAMKAVFSDGSVAELFENYPRYHGNDIPLAYPRALDE
Bacillati	Actinomycetota	Actinomycetes	Bifidobacteriales	Bifidobacteriaceae	Scardovia			Scardovia inopinata strain JCM 12537	BAR07017.1	MCPLPVNMEKFHNTANNGDMVSVVLEGQPDKNLILVTGRANPKLAQDVAKYLGIDVLETTAYDFANGEMYVRYTESVRGADVFVMQSHTDPINKWIMEQLIMIDALKRASARSITAVCPMLGYARQDKKHRGREPITCRLIFDLFKTAGADRVMSVDLHAAQSQGFFDGPVDHLQAMPVLVEYVRTRVPLDNVAVVSPDAGRIRVAEQWAQRLGGCPLAFIHKTRDITRPNHTVANRVVGDVSGKDCVLVDDLIDTGGTIAEATKIILEAGAKSVIVVATHGVLSDPAVERLKNCGASEVVLTDTVPIPEEKRWKGLTVLSIAPLLAGAMKAVFSDGSVAELFENYPRYHGNDIPLAYPRALDE
Bacillati	Actinomycetota	Actinomycetes	Bifidobacteriales	Bifidobacteriaceae	Scardovia			Scardovia wiggsiae isolate_788_bin.15_	MFC2496503.1	MVSVVLEGQPDKNLILVTGRADPKLAQDVAKYLGIDVLETTAYDFANGEMYVRYTESVRGADVFVMQSHTDPINKWIMEQLIMIDALKRASARSITAVCPMLGYARQDKKHRGREPITCRLVFDLFKTAGADRVMSVDLHAAQSQGFFDGPVDHLQAMPVLVEYVRTRVPLDNVALVSPDAGRIRVAEQWALRLGGCPLAFIHKTRDITRPNHTVANRVVGDVSGKDCVLVDDLIDTGGTIAEATKIVLEAGAKSVIVVATHGVLSDPAVERLKGCGACEVVLTDTVPISPEKRWKGLTVLSIAPLLAGAMKAVFSDGSVARLFENYPRYHGADIPLAYPRSE
Bacillati	Actinomycetota	Actinomycetes	Bifidobacteriales	Bifidobacteriaceae	Scardovia			Scardovia wiggsiae strain F0424	EJD64612.1	MSVVLEGQPDKNLILVTGRADPKLAQDVAKYLGIDVLETTAYDFANGEMYVRYTESVRGADVFVMQSHTDPINKWIMEQLIMIDALKRASARSITAVCPMLGYARQDKKHRGREPITCRLVFDLFKTAGADRVMSVDLHAAQSQGFFDGPVDHLQAMPVLVEYVRTRVPLDNVALVSPDAGRIRVAEQWALRLGGCPLAFIHKTRDITRPNHTVANRVVGDVSGKDCVLVDDLIDTGGTIAEATKIVLEAGAKSVIVVATHGVLSDPAVERLKNCGACEVVLTDTVPISPEKRWKGLTVLSIAPLLAGAMKAVFSDGSVARLFENYPRYHGADIPLAYPRSE
Bacillati	Actinomycetota	Actinomycetes	Bifidobacteriales	Bifidobacteriaceae	Scardovia			Scardovia wiggsiae strains (DSM 22547 CCUG 58090 QA1611 GCF_042642885.1)	WP_381000560.1	MVSVVLEGQPDKNLILVTGRADPKLAQDVAKYLGIDVLETTAYDFANGEMYVRYTESVRGADVFVMQSHTDPINKWIMEQLIMIDALKRASARSITAVCPMLGYARQDKKHRGREPITCRLVFDLFKTAGADRVMSVDLHAAQSQGFFDGPVDHLQAMPVLVEYVRTRVPLDNVALVSPDAGRIRVAEQWALRLGGCPLAFIHKTRDITRPNHTVANRVVGDVSGKDCVLVDDLIDTGGTIAEATKIVLEAGAKSVIVVATHGVLSDPAVERLKNCGACEVVLTDTVPIPPEKRWKGLTVLSIAPLLAGAMKAVFSDGSVARLFENYPRYHGADIPLAYPRSE
Bacillati	Actinomycetota	Actinomycetes	Bifidobacteriales	Bifidobacteriaceae	Scardovia			Scardovia wiggsiae strains (F0424 QA1684 QA1612)	WP_017147385.1	MVSVVLEGQPDKNLILVTGRADPKLAQDVAKYLGIDVLETTAYDFANGEMYVRYTESVRGADVFVMQSHTDPINKWIMEQLIMIDALKRASARSITAVCPMLGYARQDKKHRGREPITCRLVFDLFKTAGADRVMSVDLHAAQSQGFFDGPVDHLQAMPVLVEYVRTRVPLDNVALVSPDAGRIRVAEQWALRLGGCPLAFIHKTRDITRPNHTVANRVVGDVSGKDCVLVDDLIDTGGTIAEATKIVLEAGAKSVIVVATHGVLSDPAVERLKNCGACEVVLTDTVPISPEKRWKGLTVLSIAPLLAGAMKAVFSDGSVARLFENYPRYHGADIPLAYPRSE
Bacillati	Actinomycetota	Actinomycetes	Bifidobacteriales	Bifidobacteriaceae	Scardovia			Scardovia wiggsiae strains (GCF_902373505.1 GCF_938045375.1 GCF_963534925.1 GCF_015259795.1 GCA_042643125.1)	WP_394905999.1	MVSVVLEGQPDKNLILVTGRADPKLAQDVAKYLGIDVLETTAYDFANGEMYVRYTESVRGADVFVMQSHTDPINKWIMEQLIMIDALKRASARSITAVCPMLGYARQDKKHRGREPITCRLVFDLFKTAGADRVMSVDLHAAQSQGFFDGPVDHLQAMPVLVEYVRTRVPLDNVALVSPDAGRIRVAEQWALRLGGCPLAFIHKTRDITRPNHTVANRVVGDVSGKDCVLVDDLIDTGGTIAEATKIVLEAGAKSVIVVATHGVLSDPAVERLKGCGACEVVLTDTVPIPPEKRWKGLTVLSIAPLLAGAMKAVFSDGSVARLFENYPRYHGADIPLAYPRSE
Bacillati	Actinomycetota	Actinomycetes	Bifidobacteriales	Bifidobacteriaceae	Scardovia			Scardovia wiggsiae strains (QA1685 QA0149 QA0132 GCF_905373165.1 GCF_963512815.1 GCF_963525305.1 GCF_963553055.1 GCF_963554955.1)	WP_394953210.1	MVSVVLEGQPDKNLILVTGRADPKLAQDVAKYLGIDVLETTAYDFANGEMYVRYTESVRGADVFVMQSHTDPINKWIMEQLIMIDALKRASARSITAVCPMLGYARQDKKHRGREPITCRLVFDLFKTAGADRVMSVDLHAAQSQGFFDGPVDHLQAMPVLVEYVRTRVPLDNVALVSPDAGRIRVAEQWALRLGGCPLAFIHKTRDITRPNHTVANRVVGDVSGKDCVLVDDLIDTGGTIAEATKIVLDAGAKSVIVVATHGVLSDPAVERLKNCGACEVVLTDTVPIPPEKRWKGLTVLSIAPLLAGAMKAVFSDGSVARLFENYPRYHGADIPLAYPRSE
Bacillati	Actinomycetota	Actinomycetes	Bifidobacteriales	Bifidobacteriaceae	unclassified Bifidobacteriaceae			Bifidobacteriaceae bacterium MCC01946	GDY92394.1	MSAILEGTPDKRLALVTGRAYPELANEVAQYLGINVLPTTAYDFANGEMYVRFAEPVRGADVFVLQCHTNPINKWVMEQLLMIDALKRASAKSITVVAPFLGYSRQDKKHQGREPITARLMFDLFRTAGANRLVTVDLHAAQEQGFFDGPVDHLTAMPVLIDYVRSHVPMDKATIVSPDAGRIKVSEQWAAKLGGLPLAFIHKTRDITRPNHAEAHGIIGDVQGRDCVVVDDMIDTAGTICEAVRTLRNSGAASVTLVATHGLLSGPAVERLRDCGAREIILMDTVPVPQEKRLDNMTVLSVAPLLAAGIRSVFEEGSVATLLEGLPEDMRPRNIYA
Bacillati	Actinomycetota	Actinomycetes	Bifidobacteriales	Bifidobacteriaceae	unclassified Bifidobacteriaceae			Bifidobacteriaceae bacterium MCC01953	GDZ19250.1	MVSAILEGKPDKNLILVTGRVHPKLAQDVADQLGIDILETTTYDFANGEMYVRYTESVRGADVFVLQSHYKPINKAIMEQLIMIDALKRASARSITAVCPLLGYSRQDKKHRGREPISCRLVFDLLKTAGADRIMSVDLHAAQSQGFFDGPVDHLIAMPVLVDYIRDRFQGHLDNVAVVSPDAGRIRVAEQWAQRLGGGPLAFVHKTRDITRPNQAVANRVVGDVAGKDCVLVDDLIDTAGTIAGACHVLQEAGAKSVTVVATHGVLSGPAIDRLKESGAREVVLTDTVPIPEEKRWDGLTVLSIAPLLASAIRAVFEDGSVAELFDTYPEHHGQGFLFA
Bacillati	Actinomycetota	Actinomycetes	Bifidobacteriales	Bifidobacteriaceae	unclassified Bifidobacteriaceae			Bifidobacteriaceae bacterium NR002	MBF9314635.1	MFGDMVSIVLEGKPDKNLVLVTGRAHPKLARDVADQLGIDVLETTAYDFANGEMYVRYTQSVRGTDVFVLQSHCDPVNKSIMEQLIMIDALKRASARSITAVCPLLGYSRQDKKHRGREPISCRLMFDLLKTAGADRIMSVDLHAAQSQGFFDGPVDHLIAMPVLVDYVRDRFRDDLANVTVVSPDAGRIRVAEQWAQRLGGGPLAFVHKTRDITCPNKTVANRVVGDVVGRDCVMVDDLIDTAGTIAGACNVLKEAGAKSVTVVATHGVLSGPAVERLKSCGAREVVLTDTVPIPEEKRWDGLTVLSIAPLLASAIKAVFEDGSVAKLFDTYPEHHGQGFLFA
Bacillati	Actinomycetota	Actinomycetes	Bifidobacteriales	Bifidobacteriaceae	unclassified Bifidobacteriaceae			Bifidobacteriaceae bacterium NR047	MDZ7549469.1	MVSIVLEGKPDKNLVLVTGRAHPKLARDVADQLGIDVLETTAYDFANGEMYVRYTQSVRGTDVFVLQSHCDPVNKSIMEQLIMIDALKRASARSITAVCPLLGYSRQDKKHRGREPISCRLMFDLLKTAGADRIMSVDLHAAQSQGFFDGPVDHLIAMPVLVDYVRDRFRDDLANVTVVSPDAGRIRVAEQWAQRLGGGPLAFVHKTRDITCPNKTVANRVVGDVVGRDCVMVDDLIDTAGTIAGACNVLKEAGAKSVTVVATHGVLSGPAVERLKSCGAREVVLTDTVPIPEEKRWDGLTVLSIAPLLASAIKAVFEDGSVAKLFDTYPEHHGQGFLFA
Bacillati	Actinomycetota	Actinomycetes	Bifidobacteriales	Bifidobacteriaceae	unclassified Bifidobacteriaceae			Bifidobacteriaceae bacterium VN003	RFT30280.1	MFGDMVSIVLEGKPDKNLVLVTGRAHPKLARDVADQLGIDVLETTAYDFANGEMYVRYTQSVRGTDVFVIQSHSDPVNKSIMEQLIMIDALKRASARSITAVCPLLGYSRQDKKHRGREPISCRLMFDLLKTAGADRIMSVDLHAAQSQGFFDGPVDHLIAMPVLVDYVRDRFRDDLANVTVVSPDAGRIRVAEQWAQRLGGGPLAFVHKTRDITCPNKTVANRVVGDVAGRDCVMVDDLIDTAGTIAGACNVLKEAGAKSVTVVATHGVLSGPAVERLKSCGAREVVLTDTVPIPEEKRWDGLTVLSIAPLLASAIKAVFEDGSVAKLFDTYPEHHGQGFLFA
Bacillati	Actinomycetota	Actinomycetes	Bifidobacteriales	Bifidobacteriaceae				Bifidobacterium vansinderenii	WP_093960743.1	MATVLEETPIRKLAVVTGRAYPELSEAVAKCLGLDILPTTAYDFANGEMYVRFTQPVRGADVFVIQSHTDPINKWIMEQLIMIDALKRASARSITAVVPFLGYSRQDKKHQGREPITARLVFDLFKTAGADRIMTVDLHASQEQGFFDGVVDHLTAMPILIDYVRNHCELDNVTIVSPDAGRIKVSERWAAKLDNRPLAFIHKSRDITRPNHAEAHGIIGEVEGRDCIVVDDMIDTAGTICEAVKVLRGAGAKSVTLVATHGLLSGPAVERLKACGAREIILTDTVPVPAEKRFDGVTVLSIAPLLAAGIRSVFESDSVTHLLEGLPSDMRARNIYA
Bacillati	Actinomycetota	Actinomycetes	Bifidobacteriales	unclassified Bifidobacteriales				Bifidobacteriales bacterium isolate_GUT_bin.15_	MCT6877719.1	MVSAILEGRPGKNLILVTGRTHPKLAADVADQLGIDVLETTAYDFANGEMYVRYTESVRGADVFVLQSHADPINKSIMEQLIMIDALKRASARSITAVCPLLGYSRQDKKHLGREPISCRLMFDLLKAAGADRIMSVDLHASQSQGFFDGPVDHLIAMPVLVDYVRDRMDLSKVAVVSPDAGRIRVAEQWAQRLGGVPLAFIHKTRDVTQPNKAVAHRVVGEVKGLDCVLVDDLIDTGGTIAEACNVLRDAGANSITIVATHGVMSGPAVQRLRDCQAKEVVVTDTVPIPSEKRWDGLTVLSIAPLLSSAIRAVFEDGSVAKLFDTYPAHHGQGFLFA
Bacillati	Actinomycetota	Actinomycetes	Candidatus Actinomarinidae					Candidatus Actinomarina sp. HD9_500m_PIT_SAG01	RDX32989.1	MIERAGKKKMLIFSGSSNPELADKVAKELGTELAEVDKTQFANGEIYIRLQESVRGADCFVMQSHSGQVNFTIMEQLLLVDALKRASAKRITAVLPFYPYSRQDKKALPREPISARLVADLFIAAGADRIVSIDLHTQQIQGFVDQPFDHLTAMPLFVNYFKEKFQEPITIISPDAGGVRRATTFAKNMEAYVGFVHKKRDPKIHNEVKAFTVIGEVEDRHAILFDDIIDTGGTIAAASRALIERGAKSVSVAATHGIFSDESVEKLKDTPIEEIVVTDTLKQNGNIEKIGNVNILSVSSIIATALTSIFADDSVSAIFMGENVL
Bacillati	Actinomycetota	Actinomycetes	Candidatus Actinomarinidae					Candidatus Actinomarina sp. isolate_139537_S33_metabat_bins_2.tsv.007_sub_	MEL0239532.1	MIEQPGKKKMLLFSGSSNVELAQKVASNLGTELSEVERKEFASGEIYLRLGESVRGADCFVMQSHSGDINRTIMEQLLMIDALKRASAKRITAVLPFYPYSRQDKKALPREPISARLISDMYVAAGVNRMVSIDLHTQQIQGFIDQPFDHLTAMPLFVEYFKDKFDGPISIISPDAGGVKRATIFAKHLDAYVGFVHKKRDPKIHNEVKSFTIIGEVEDRHAILLDDIIDTGGTIAAASRILKERGALSVNVAATHGIFSEGSVEKLQDAPVDKIVVTDTLLQNGNPEKLGNVESLSVSPIIANALTSIFTDDSVSALFMGENVL
Bacillati	Actinomycetota	Actinomycetes	Candidatus Actinomarinidae					Candidatus Actinomarina sp. isolate_AH_779_F19_	MDA9655576.1	MIEQPSKKKMLLFAGSSNPELAEKVAGELGTSLALVNKKQFASGEIYIRLEESARGADCFVLQSHSGGVNFTIMEQLLLVDALQRASAKRITAVLPFYPYSRQDKKALPREPISAKLIGDLFVTAGADRLVSIDLHTQQIQGFIDQPFDHLTALPLFVNYFKDKFEEPVSVISPDAGGVKRATTFAKHLEAYVGFVHKKRDPKLHNVVEALTVIGEVENRHAILVDDIIDTGGTIAAAANILKEKGAITISVVATHGVFSEPSVEKLKNAPIDEIITTDTLSQNGNADAIGNVKVLSVSSIIANALTSIFADDSVSALFMGENVL
Bacillati	Actinomycetota	Actinomycetes	Candidatus Actinomarinidae					Candidatus Actinomarina sp. isolate_AH_779_K05_	MDA9602024.1	MIEQPSKKKMLLFAGSSNPELAEKVAGELGTTLALVDKKQFASGEIYIRLEESARGADCFVMQSHSNEVNFTIMEQLLLVDALKRASAKRITAVLPFYPYSRQDKKALPREPISARLIGDLFITAGADRLVSIDLHTQQIQGFIDEPFDHLTALPLFVNYFKDKFKEPVSIISPDAGGVKRATTFAKHLEAYVGFVHKKRDPKIHNVVEAFTVIGEVEDRHAILVDDIIDTGGTIAAAAKILKEKGAKTVSVVATHGIFSDLSVENLKNAPIDEIITTDTLSQNGNIQELGNVKVLSVSSIIANALTSIFADDSVSALFMGENVL
Bacillati	Actinomycetota	Actinomycetes	Candidatus Actinomarinidae					Candidatus Actinomarina sp. isolate_AH_779_L02_	MDA9607803.1	MIEQPSKKKMLLFAGSSNPELAEKVAGELGTTLALVDKKQFASGEIYIRLEESARGADCFVMQSHSNGVNFTIMEQLLLVDALKRASAKRITAVLPFYPYSRQDKKALPREPISARLIGDLFITAGADRLVSIDLHTQQIQGFIDEPFDHLTALPLFVNYFKDKFKEPVSIISPDAGGVKRATTFAKHLEAYVGFVHKKRDPKIHNVVEAFTVIGEVEDRHAILVDDIIDTGGTIAAAAKILKEKGAKTVSVVATHGIFSDLSVENLKNAPIDEIITTDTLSQNGNIQELGNVKVLSVSSIIANALTSIFADDSVSALFMGENVL
Bacillati	Actinomycetota	Actinomycetes	Candidatus Actinomarinidae					Candidatus Actinomarina sp. isolate_AM_382_E06_	MDB2326433.1	MLLFTGSSNPKLAEKVAGELGTTLALVDKKQFASGEIYIRLEESARGADCFVMQSHSGEVNFTIMEQLLLVDALKRASAKRITAVLPFYPYSRQDKKALPREPISARLIGDLFVTAGADRLVSIDLHTQQIQGFIDEPFDHLTALPLFVDYFHNKFQEPVSVISPDAGGVKRATTFAKHLEAYVGFVHKKRDPKIHNVVEAFTVIGEVEGRHAILVDDIIDTGGTIAAAANILKEKGAKTVNVVATHGIFSDHSIENLKNAPIDEIITTDTLSQNGNIEALGNVTVLSVSTIIANALTSIFADDSVSALFMGENVL
Bacillati	Actinomycetota	Actinomycetes	Candidatus Actinomarinidae					Candidatus Actinomarina sp. isolate_AM_382_P09_	MDA8719746.1	MIEQPSKKKMLLFAGSSNPELAEKVAAELGTSLALVDKKQFASGEIYIRLEESARGADCFVMQSHSNEINFTIMEQLLLVDALKRASAKRITAVLPFYPYSRQDKKALPREPISARLIGDLFITAGADRLVSIDLHTQQIQGFIDEPFDHLTAVPLFVNYFNEKFKEPVSIISPDAGGVKRATIFAKHLDAYVGFVHKKRDPKIHNVVEAFTVIGEVEDRHAILVDDIIDTGGTIAAAAKILKEKGAKTVSVVATHGIFSDLSVENLKNAPIDEIITTDTLSQNGNIKEIGNVKVLSVSSIIANALTSIFADDSVSALFMGENVL
Bacillati	Actinomycetota	Actinomycetes	Candidatus Actinomarinidae					Candidatus Actinomarina sp. isolate_AM_384_E19_	MDA8667638.1	MIEQPSKKKMLLFAGSSNPELAEKVAAELGTSLALVDKKQFASGEIYIRLEESARGADCFVMQSHSNEINFTIMEQLLLVDALKRASAKRITAVLPFYPYSRQDKKALPREPISARLIGDLFITAGADRLVSIDLHTQQIQGFIDEPFDHLTAVPLFVNYFNEKFKEPVSIISPDAGGVKRATIFAKHLDAYVGFVHKKRDPKIHNVVEAFTVIGEVEDRHAILVDDIIDTGGTISAAAKILKEKGAKTVSVVATHGIFSDLSVENLKNAPIDEIITTDTLSQNGNIKEIGNVKVLSVSSIIANALTSIFADDSVSALFMGENVL
Bacillati	Actinomycetota	Actinomycetes	Candidatus Actinomarinidae					Candidatus Actinomarina sp. isolate_AM_384_F16_	MDA8653455.1	MIEQPSKKKMLLFAGSSNPELAEKVAAELGTSLALVDKKQFASGEIYIRLEESARGADCFVMQSHSNEINFTIMEQLLLVDALKRASAKRITAVLPFYPYSRQDKKALPREPISARLIGDLFITAGADRLVSIDLHTQQIQGFIDEPFDHLTAVPLFVNYFNEKFKEPVSIISPDAGGVKRATIFAKHLDAYVGFVHKKRDPKIHNVVEAFTVIGEVEDRHAILVDDIIDTGGTISAAAKILKEKGAKTVSVVATHGIFSDLSVENLKNAPIDEIITTDTLSQNGNIKEIGDVKVLSVSSIIANALTSIFADDSVSALFMGENVL
Bacillati	Actinomycetota	Actinomycetes	Candidatus Actinomarinidae					Candidatus Actinomarina sp. isolate_BS301_5m_G7_	MBL6628381.1	MLLFSGSSNKELASKVAVNLGTELSTVESKEFASGEIYIRLNESVRGADCFVLQSHSGDINKTIMEQLVLVDALKRASAKRITAVLPFYPYSRQDKKALPREPITARLIADMYIAAGIDRLVSIDLHTQQIQGFVDQPFDHLTAMPLFVDYFKEKFDAPISVISPDAGGVGRATTFAKHLEAYVGFVHKKRDPKIHNEVKSFTVIGEVEDRHVIILDDIIDTGGTIAAASRIIKEKGVKSVNVVATHGIFSDGSVEQLKDAPIDKIIVTDTLTQNGNSKEIGKVEVLSVSTIIGNALTSIFTDDSVSALFMGENVL
Bacillati	Actinomycetota	Actinomycetes	Candidatus Actinomarinidae					Candidatus Actinomarina sp. isolate_BS30m_G2_	MBL6832842.1	MLLFTGSSNPKLAEKVAGEIGTTLALVDKKQFASGEIYIRLEESARGADCFVMQSHSGEVNFTIMEQLLLVDALKRASAKRITAVLPFYPYSRQDKKALPREPISARLIGDLFVTAGADRLVSIDLHTQQIQGFIDEPFDHLTALPLFVDYFHNKFQEPVSVISPDAGGVKRATTFAKHLEAYVGFVHKKRDPKIHNVVEAFTVIGEVEGRHAILVDDIIDTGGTIAAAANILKEKGAKTVNVVATHGIFSDHSIENLKNAPIDEIITTDTLSQNGNIEALGNVTVLSVSTIIANALTSIFADDSVSALFMGENVL
Bacillati	Actinomycetota	Actinomycetes	Candidatus Actinomarinidae					Candidatus Actinomarina sp. isolate_LRMED_045_	MFL2688916.1	MIEQAGKKKMLLFSGSSNQELAEKVAKELGTDLAEVDKTQFANGEIYIRLQESVRGADCFVMQSHSGQVNFTIMEQLLLVDALKRASAKRITAVLPFYPYSRQDKKALPREPISARLVADLFISAGADRIVSIDLHTQQIQGFISQPFDHLTAMPLFVNYFKDKYKEPITIISPDAGGVRRATTFAKNMEAYVGFVHKKRDPKIHNEVKAFTVIGEVEDRHAILFDDIIDTGGTIAAASRALIERGAKSVSVAATHGIFSDESVEKLKDTPIDEIIVTDTLKQNGNIEQIGNVKILSVSSIIATALTSIFADDSVSAIFMGENVL
Bacillati	Actinomycetota	Actinomycetes	Candidatus Actinomarinidae					Candidatus Actinomarina sp. isolate_LRMED_051_	MFL2694043.1	MIEQSTKKRMLIYSGSSNTELAKKVSKELGTELAEVEKEQFASGEIYIRLADSARGADCFVLQSHSGGINFTIMEQLLIVDALKRASAKRITAVLPFYPYSRQDKKALPREPISARLIGDLFLAAGANRLVSIDLHTQQIQGFIHAPFDHLTAMPLFVDYFKNKYDESVSVISPDAGGVKRATTFAKHLEAYVGFVHKKRDPSKHNEVKAFTVIGEVEDRHAILIDDIIDTGGTIAAAARILKERGAKTVSVVATHGIFSDGSVETLKDAPIDEIVVTDTLEQNGNSEALGNVAVLSVSGIIANALTSIFADDSVSALFMGENVL
Bacillati	Actinomycetota	Actinomycetes	Candidatus Actinomarinidae					Candidatus Actinomarina sp. isolate_LRMED_052_	MFL2658830.1	MIEQPGKKKMLIFSGSSNTELAQKVSSNLGTELSEVEKKLFASGEIYLRLGDSVRGADCFVMQSHSGDINKTIMEQLLLVDALKRASAKRITAVLPFYPYSRQDKKALPREPISARLIGDMFVAAGVDRLVSIDLHTQQIQGFVDQPFDHLTALPLFVEYFKEKFESPISIISPDAGGVKRATTFAKHLEAYVGFVHKKRDPKIHNEVKSFTVIGEVEDRHAILLDDIIDTGGTISAAARILKERGAKSVNVAATHGIFSDGAVENLQDAPIDNIVVTDTLLQNGNSAKLGNVEVLSVSTIIANALTSIFTDDSVSALFMGENVL
Bacillati	Actinomycetota	Actinomycetes	Candidatus Actinomarinidae					Candidatus Actinomarina sp. isolate_LRMED_054_	MFL2671012.1	MIEQAGKKKMLLFSGSSNVELASKVASNLGTELSTVESKEFASGEIYIRLNESVRGADCFVLQSHSGDVNKTIMEQLVLVDALKRASAKRITAVLPFYPYSRQDKKALPREPITARLIGDMFIAAGVDRLVSIDLHTQQIQGFVDQPFDHLTAMPLFVDYFKEKYDGPISIISPDAGGVGRATTFAKHLEAYVGFVHKKRDPKIHNEVKSFTVIGEVEDRHVIILDDIIDTGRTIAAASRIIKEKGVKSLSVAATHGIFSDGSIEELKDAPIDNIIVTDTLTQNGNSKEIGNVEALSVSTIIANALTSIFTDDSVSALFMGENVL
Bacillati	Actinomycetota	Actinomycetes	Candidatus Actinomarinidae					Candidatus Actinomarina sp. isolate_LRMED_058_	MFL2681793.1	MLLFAGSSNPELAEKVAAELGTSLALVDKKQFASGEIYIRLEESARGADCFVMQSHSGGVNFTIMEQLLLVDALKRASAKRITAVLPFYPYSRQDKKALPREPISARLIGDLFVTAGADRLVSIDLHTQQIQGFIDEPFDHLTALPLFVNYFQDKFQEPVSVISPDAGGVKRATTFAKHLEAYVGFVHKKRDPKLHNVVQAFTVIGEVEDRHAILVDDIIDTGGTIAAAANILKEKGAKTVSVVATHGIFSEDAIENLKNAPIDEIVTTDTLSQNGNIDAIGNVKVLSVSSIIANALTSIFADDSVSALFMGENVL
Bacillati	Actinomycetota	Actinomycetes	Candidatus Actinomarinidae					Candidatus Actinomarina sp. isolate_LRMED_060_	MFL2647708.1	MIEQSTKKRMLIYSGSSNAELANKVAKELGTELAEVEKEQFASGEIYIRLADSARGADCFVLQSHSGGINFTIMEQLLIVDALKRASAKRITAVLPFYPYSRQDKKALPREPISARLVGDLFIAAGANRLVSIDLHTQQIQGFIHAPFDHLTAMPLFVDYFKNKYDESVSVISPDAGGVKRATIFAKHLEAYVGFVHKKRDPSKHNEVKAFTVIGEVEDRHAILIDDIIDTGGTIAAAARILKERGAKTVSVVATHGIFSEGSVETLKDAPIDEIVVTDTLEQNGNSESLGNVEVLSVSGIIATALTSIFADDSVSALFMGENVL
Bacillati	Actinomycetota	Actinomycetes	Candidatus Actinomarinidae					Candidatus Actinomarina sp. isolate_MOX_bin48_	MCH1525615.1	MIEQPSKKKMLLFAGSSNPELAEKVAGELGTSLALVNKKQFASGEIYIRLEESARGADCFVLQSHSGGVNFTIMEQLLLVDALQRASAKRITAVLPFYPYSRQDKKALPREPISAKLIGDLFVTAGADRLVSIDLHTQQIQGFIDQPFDHLTALPLFVNYFKDKFEEPVSVISPDAGGVKRATTFAKHLEAYVGFVHKKRDPKLHNVVEALTVIGEVENRHAILVDDIIDTGGTIAAAANILKEKGARTVSVVATHGVFSEPSVEKLKNAPIDEIITTDTLSQNGNADAIGNVKVLSVSSIIANALTSIFADDSVSALFMGENVL
Bacillati	Actinomycetota	Actinomycetes	Candidatus Actinomarinidae					Candidatus Actinomarina sp. isolate_MOX_bin97_	MCH1415253.1	MIEQPSKKKMLLFAGSSNPELAEKVAAELGTSLALVDKKQFASGEIYIRLEESARGADCFVMQSHSGGVNFTIMEQLLLVDALKRASAKRITAVLPFYPYSRQDKKALPREPISARLIGDLFVTAGADRLVSIDLHTQQIQGFIDEPFDHLTALPLFVNYFQDKFQEPVSVISPDAGGVKRATTFAKHLEAYVGFVHKKRDPKLHNVVQAFTVIGEVEDRHAILVDDIIDTGGTIAAAANILKEKGAKTVSVVATHGIFSEDAIENLKNAPIDEIVTTDTLSQNGNIDVIGNVKVLSVSSIIANALTSIFADDSVSALFMGENVL
Bacillati	Actinomycetota	Actinomycetes	Candidatus Actinomarinidae					Candidatus Actinomarinales bacterium isolate_MCMED_G03_	MBA4811481.1	MIEQPGKKKMLIFSGSSNTDLAQKVATNLGTELAEVERKSFASGEIYLRLADSVRGADCFVMQSHSGDINKTIMEQLLLVDALKRASAKRITAVLPFYPYSRQDKKALPREPISARLIGDMFVAAGVDRLVSIDLHTQQIQGFVDQPFDHLTAMPLFVDYFKEKFKDPISIISPDAGGVKRATTFAKHLEAYVGFVHKKRDPKIHNEVKSFTVIGEVEDRHAILLDDIIDTGGTIAAASRILKERGAKSVNVAATHGIFSDGSVEKLQDAPIDKIIVTDTLLQNGNSSQLGNVEVLSVSTIIANALTSIFTDDSVSALFMGENVL
Bacillati	Actinomycetota	Actinomycetes	Candidatus Nanopelagicales	Candidatus Nanopelagicaceae	Candidatus Nanopelagicus			Candidatus Nanopelagicus abundans	WP_026371326.1	MNEIRLASEKSLRLFTGRAYPELADEVAYELGIPITPTSAYDFANGEIFIRFEESVRGSDAFVLQSHSAPVNKQIMEQLIMVDALKRASAKRITVILPFYGYARQDKKHRGREPISARLMADLFKTAGADRLMCVDLHTSQIQGFFDGPVDHLFALPLLTNYVGSKVDRKNLVIVSPDSGRVRVAERWSELLGGCSIAFIHKTRDPKVPNEATVGKVVGDVKGMTCVVIDDMIDTAGTVTKAVDALIEEGAKDVIIAATHAVLSGPAVDRLKKSRVSEVVVTNTLPISEENRFDNLTVLSIAPLLARAIKEVFEDGSVTSLFDGHS
Bacillati	Actinomycetota	Actinomycetes	Candidatus Nanopelagicales	Candidatus Nanopelagicaceae	Candidatus Nanopelagicus			Candidatus Nanopelagicus hibericus	WP_095672698.1	MNEIRLTSEKSLRLFTGRAYPELADAVAAELGIPITPTSAYDFANGEIFIRFEESVRGSDAFVLQSHAAPINKQIMEQLIMVDALKRASAKRITVVLPFYGYARQDKKHRGREPISARLMADLFKTAGADRLMCVDLHTSQIQGFFDGPVDHLFALPLLANYVGSKVDRKNLVIVSPDSGRVRVAERWSELLGGCSIAFIHKTRDPKVPNEATTGKVVGDVKGMTCVVIDDMIDTAGTVTKAVDALIEDGAKDVIIAATHAVLSGPAIDRLKKSRVSEVVVTNTLPIAEENRFDNLTVLSIAPLLARAIKEVFEDGSVTSLFDGHS
Bacillati	Actinomycetota	Actinomycetes	Candidatus Nanopelagicales	Candidatus Nanopelagicaceae	Candidatus Nanopelagicus			Candidatus Nanopelagicus limnae	WP_095681078.1	MNEIRLSSEKSLRLFSGRAYPELADEVAAELGIPITPTSAYDFANGEIFIRFEESVRGSDAFVLQSHSAPVNKQIMEQLIMVDALKRASAKRITVVLPFYGYARQDKKHRGREPISARLMADLFKTAGADRLMCVDLHTSQIQGFFDGPVDHLFALPLLTNYVGSKVDRKNLVIVSPDSGRVRVAERWSELLGGCSIAFIHKTRDPRIPNETTVGKVVGDVKGMTCVVIDDMIDTAGTVTKAVDALIDAGAKDVIIAATHAVLSGPAIDRLKKSRVSEVVVTNTLPIAEENRFDNLTVLSIAPLLGRAIKEVFEDGSVTSLFDGHS
Bacillati	Actinomycetota	Actinomycetes	Candidatus Nanopelagicales	Candidatus Nanopelagicaceae	Candidatus Nanopelagicus			Candidatus Nanopelagicus sp. GCA_051006855.1	MGI9194947.1	MNEIRLSSEKSLRLFSGRAYPELADEVAAELGIPITPTSAYDFANGEIFIRFEESVRGSDAFVLQSHSAPVNKQIMEQLIMVDALKRASAKRITVVLPFYGYARQDKKHRGREPISARLMADLFKTAGADRLMCVDLHTSQIQGFFDGPVDHLFALPLLTNYVGSKVDRKNLVIVSPDSGRVRVAERWSELLGGCSIAFIHKTRDPRIPNEATVGKVVGDVKGMTCVVIDDMIDTAGTVTKAVDALIDAGAKDVIIAATHAVLSGPAIDRLKKSRVSEVVVTNTLPIAEENRFDNLTVLSIAPLLGRAIKEVFEDGSVTSLFDGHS
Bacillati	Actinomycetota	Actinomycetes	Candidatus Nanopelagicales	Candidatus Nanopelagicaceae	Candidatus Nanopelagicus			Candidatus Nanopelagicus sp. isolate_GLSM_26849_	MFY8231575.1	MNEIRLSSEKSLRLFSGRAYPELADEVAAELGIPITPTSAYDFANGEIFIRFEESVRGSDAFVLQSHSAPVNKQIMEQLIMVDALKRASAKRITVVLPFYGYARQDKKHRGREPISARLMADLFKTAGADRLMCVDLHTSQIQGFFDGPVDHLFALPLLTNYVGSKVDRKNLVIVSPDSGRVRVAERWSELLGGCSIAFIHKTRDPRVPNEATVGKVVGDVEGMTCVVIDDMIDTAGTVTKAVDALIEAGAKDVIIAATHAVFSGPAIDRLKKSRVSEVVVTNTLPIPEENRFDNLTVLSIAPLLGRAIKEVFEDGSVTSLFDGHS
Bacillati	Actinomycetota	Actinomycetes	Candidatus Nanopelagicales	Candidatus Nanopelagicaceae	Candidatus Nanopelagicus			Candidatus Nanopelagicus sp. isolate_GLSM_46760_	MFY8168842.1	MNELRLSSEKRLRLFTGRAYPELADEVAAELGIPITPTSAYDFANGEIFVRFEESVRGSDAFVIQSHSAPVNKQIMEQLIMVDALKRASAKRITVVAPFYGYARQDKKHRGREPISARLMADLFKTAGADRLMCVDLHTSQIQGFFDGPVDHLFALPLLTNYVGSKVDRKNLVIVSPDSGRVRVAERWSELLGGCSIAFIHKTRDPRVPNEATVGKVVGDVKGMTCVVIDDMIDTAGTVTKAVDALIDAGAKDVIIAATHAVLSGPAVDRLKKSRVSEVVVTNTLPIPEENRFDNLTVLSIAPLLGRAIREVFEDGSVTSLFDGHS
Bacillati	Actinomycetota	Actinomycetes	Candidatus Nanopelagicales	Candidatus Nanopelagicaceae	Candidatus Nanopelagicus			Candidatus Nanopelagicus sp. isolate_LE_89356_	MFY7762946.1	MNEIRLTSEKSLRLFTGRAYPELADAVALELGIPITPTSAYDFANGEIFVRFEESVRGSDAFVLQSHSAPVNKQIMEQLIMVDALKRASAKRITVILPFYGYARQDKKHRGREPISARLMADLFKTAGADRLMCVDLHTSQIQGFFDGPVDHLFALPLLANYVGSKVDRKNLVIVSPDSGRVRVAERWSELLGGCSIAFIHKTRDPKIPNEATVGKVVGDVKGMTCVVIDDMIDTAGTVTKAVDALIDAGAKDVIISATHAVLSGPAIDRLKKSRVSEVVVTNTLPIAEESKFDNLTVLSIAPLLARAIKEVFEDGSVTSLFDGHS
Bacillati	Actinomycetota	Actinomycetes	Candidatus Nanopelagicales	Candidatus Nanopelagicaceae	Candidatus Nanopelagicus			Candidatus Nanopelagicus sp. isolate_LKB_V10_S21_50percent_par_metabat.30_	MGA0079960.1	MNEIRLTSEKSLRLFTGRAYPELADAVASELGIPITPTSAYDFANGEIFVRFEESVRGSDAFVLQSHSAPVNKQIMEQLIMVDALKRASAKRITVILPFYGYARQDKKHRGREPISARLMADLFKTAGADRLMCVDLHTSQIQGFFDGPVDHLFALPLLANYVGSKVDRKNLVIVSPDSGRVRVAERWSELLGGCSIAFIHKTRDPKIPNEATVGKVVGDVKGMTCVVIDDMIDTAGTVTKAVDALIDAGAKDVIISATHAVLSGPAIDRLKKSRVSEVVVTNTLPIAEDSKFDNLTVLSIAPLLARAIKEVFEDGSVTSLFDGHS
Bacillati	Actinomycetota	Actinomycetes	Candidatus Nanopelagicales	Candidatus Nanopelagicaceae	Candidatus Nanopelagicus			Candidatus Nanopelagicus sp. isolate_samp_4320_metadecoder_671_	MFM8824504.1	MNEIRLTSEKSLRLFSGRAYPELADEVAAELGIPITPTSAYDFANGEIFIRFEESVRGSDAFVIQSHSAPVNKQIMEQLIMVDALKRASAKRITVVLPFYGYARQDKKHRGREPISARLMADLFKSAGADRLMCVDLHTSQIQGFFDGPVDHLFALPLLTNYVGSKVDRKNLVIVSPDSGRVRVAERWSELLGGCSIAFIHKTRDPRVPNEATVGKVVGDVKGMTCVVIDDMIDTAGTVTKAVDALIDAGAKDVIISATHAVFSGPAIDRLKKSRVSEVVVTNTLPITEENRFDNLTVLSIAPLLGRAIKEVFEDGSVTSLFDGHS
Bacillati	Actinomycetota	Actinomycetes	Candidatus Nanopelagicales	Candidatus Nanopelagicaceae	Candidatus Nanopelagicus			Candidatus Nanopelagicus sp. isolate_samp_4325_VAMB_299_	MFM8673135.1	MNEIRLTSEKSLRLFTGRAYPELADAVASELGIPITPTSAYDFANGEIFVRFEESVRGSDAFVLQSHSAPVNKQIMEQLIMVDALKRASAKRITVILPFYGYARQDKKHRGREPISARLMADLFKTAGADRLMCVDLHTSQIQGFFDGPVDHLFALPLLANYVGSKVDRKNLVIVSPDSGRVRVAERWSELLGGCSIAFIHKTRDPKIPNEATVGKVVGDVKGMTCVVIDDMIDTAGTVTKAVDALIDAGAKDVIISATHAVLSGPAIDRLKKSRVSEVVVTNTLPIAEESKFDNLTVLSIAPLLARAIKEVFEDGSVTSLFDGHS
Bacillati	Actinomycetota	Actinomycetes	Candidatus Nanopelagicales	Candidatus Nanopelagicaceae	Candidatus Nanopelagicus			Candidatus Nanopelagicus sp. isolate_samp_4326_concoct_146_	MFM8628329.1	MNEIRLTSEKSLRLFSGRAYPELADEVAAELGIPITPTSAYDFANGEIFIRFEESVRGSDAFVIQSHSAPVNKQIMEQLIMVDALKRASAKRITVVLPFYGYARQDKKHRGREPISARLMADLFKSAGADRLMCVDLHRSQIQGFFDGPVDHLFALPLLTNYVGSKVDRKNLVIVSPDSGRVRVAERWSELLGGCSIAFIHKTRDPRVPNEATVGKVVGDVKGMTCVVIDDMIDTAGTVTKAVDALIDAGAKDVIISATHAVFSGPAIDRLKKSRVSEVVVTNTLPITEENRFDNLTVLSIAPLLARAIKEVFEDGSVTSLFDGHS
Bacillati	Actinomycetota	Actinomycetes	Candidatus Nanopelagicales	Candidatus Nanopelagicaceae	Candidatus Nanopelagicus			Candidatus Nanopelagicus sp. isolate_samp_4331_metabat2_148_iso1	MFM8632790.1	MNEIRLTSEKSLRLFSGRAYPELADEVAAELGIPITPTSAYDFANGEIFIRFEESVRGSDAFVIQSHSAPVNKQIMEQLIMVDALKRASAKRITVVLPFYGYARQDKKHRGREPISARLMADLFKSAGADRLMCVDLHTSQIQGFFDGPVDHLFALPLLTNYVGSKVDRKNLVIVSPDSGRVRVAERWSELLGGCSIAFIHKTRDPRVPNEATAGKVVGDVKGMTCVVIDDMIDTAGTVTKAVDALIDAGAKDVIISATHAVFSGPAIDRLKKSRVSEVVVTNTLPITEENRFDNLTVLSIAPLLGRAIKEVFEDGSVTSLFDGHS
Bacillati	Actinomycetota	Actinomycetes	Candidatus Nanopelagicales	Candidatus Nanopelagicaceae	Candidatus Nanopelagicus			Candidatus Nanopelagicus sp. isolate_samp_4331_metabat2_148_iso2	MFM8673122.1	MNEIRLTSEKSLRLFSGRAYPELADEVAAELGIPITPTSAYDFANGEIFIRFEESVRGSDAFVIQSHSAPVNKQIMEQLIMVDALKRASAKRITVVLPFYGYARQDKKHRGREPISARLMADLFKSAGADRLMCVDLHTSQILGFFVGPVDHLFALPLLTNYVGSKVDRKNLVIVSPDSGRVRVAERWSELLGGCSIAFIHKTRDPRVPNEATVGKVVGDVKGMTCVVIDDMIDTAGTVTKAVDALIDAGAKDVIISATHAVFSGPAIDRLKKSRVSEVVVTNTLPITEENRFDNLTVLSIAPLLGRAIKEVFEDGSVTSLFDGHS
Bacillati	Actinomycetota	Actinomycetes	Candidatus Nanopelagicales	Candidatus Nanopelagicaceae	Candidatus Nanopelagicus			Candidatus Nanopelagicus sp. isolate_samp_4436_maxbin_65_	MFM8191167.1	MNEIRLTSEKSLRLFTGRAYPELADAVASELGIPITPTSAYDFANGEIFVRFEESVRGSDAFVLQSHSAPVNKQIMEQLIMVDALKRASAKRITVILPFYGYARQDKKHRGREPISARLMADLFRTAGADRLMCVDLHTSQIQGFFDGPVDHLFALPLLANYVGSKVDRKNLVIVSPDSGRVRVAERWSELLGGCSIAFIHKTRDPKIPNEATVGKVVGDVKGMTCVVIDDMIDTAGTVTKAVDALIDAGAKDVIISATHAVLSGPAIDRLKKSRVSEVVVTNTLPIAEESKFDNLTVLSIAPLLARAIKEVFEDGSVTSLFDGHS
Bacillati	Actinomycetota	Actinomycetes	Candidatus Nanopelagicales	Candidatus Nanopelagicaceae	Candidatus Nanopelagicus			Candidatus Nanopelagicus sp. isolate_samp_4445_metadecoder_886_	MFM7496284.1	MNEIRLTSEKSLRLFTGRAYPELADAVASELGIPITPTSAYDFANGEIFVRFEESVRGSDAFVLQSHSAPVNKQIMEQLIMVDALKRASAKRITVILPFYGYARQDKKHRGREPISARLMADLFKTAGADRLMCVDLHTSQIQGFFDGPVDHLFALPLLANYVGSKVDRKNLVIVSPDSGRVRVAERWSELLGGCSIAFIHKTRDPKIPNEATAGKVVGDVKGMTCVVIDDMIDTAGTVTKAVDALIDAGAKDVIISATHAVLSGPAIDRLKKSRVSEVVVTNTLPIAEESKFDNLTVLSIAPLLARAIKEVFEDGSVTSLFDGHS
Bacillati	Actinomycetota	Actinomycetes	Candidatus Nanopelagicales	Candidatus Nanopelagicaceae	Candidatus Nanopelagicus			Candidatus Nanopelagicus sp. isolate_SupBloom_Metag_032_	MBJ7286704.1	MNEIRLTSEKSLRLFTGRAYPELADEVAAELGIPITPTSAYDFANGEIFIRFEESVRGSDAFVLQSHSAPVNKQIMEQLIMVDALKRASAKRITVVLPFYGYARQDKKHRGREPISARLMADLFKTAGADRLMCVDLHTSQIQGFFDGPVDHLFALPLLTNYVGSKVDRKNLVIVSPDSGRVRVAERWSELLGGCSIAFIHKTRDPKVPNEATVGKVVGDVKGMTCVVIDDMIDTAGTVTKAVDALIEEGAKDVIIAATHAVLSGPAVDRLKKSRVSEVVVTNTLPIPEENRFDNLTVLSIAPLLGRAIKEVFEDGSVTSLFDGHS
Bacillati	Actinomycetota	Actinomycetes	Candidatus Nanopelagicales	Candidatus Nanopelagicaceae	Candidatus Planktophila			Candidatus Planktophila dulcis GCF_002287965.1	WP_095675695.1	MSEIRLSSEKKLRLFSGRGFPELSEQVATELGIPLTPTSAYDFANGEIFVRFEESVRGCDAFVIQSHSTPINKQIMEQLIMIDALKRASAKRITVVAPFYGYARQDKKSRGREPITARLMADLFKAAGADRLMVVDLHTSQIQGFFDGPVDHLFALPMLANYVGSKVDRSKLTIVSPDSGRVRVAERWSELLGGCPIAFIHKTRDPLVPNEAVVGKVVGDVEGRTCVVIDDMIDTAGTITKAVDALFEGGAKDVIVAATHAVFSGPAVDRLKESRAVEVVVTDSLPLSEDQKFDKLTVLSIAPLLARAIREVFEDGSVTSLFDGHS
Bacillati	Actinomycetota	Actinomycetes	Candidatus Nanopelagicales	Candidatus Nanopelagicaceae	Candidatus Planktophila			Candidatus Planktophila dulcis GCF_965268605.1	WP_426871172.1	MSEIRLSSEKKLRLFSGRGFPELSEQVATELGIPLTPTSAYDFANGEIFVRFEESVRGCDAFVIQSHSTPINKQIMEQLIMIDALKRASAKRITVVAPFYGYARQDKKSRGREPITARLMADLFKAAGADRLMVVDLHTSQIQGFFDGPVDHLFALPMLANYVGSKVDRSKLTIVSPDSGRVRVAERWSELLGGCPIAFIHKTRDPLVPNEAVVGKVVGDVEGRTCVVIDDMIDTAGTIIKAVDALFEGGAKDVIVAATHAVFSGPAVDRLKESRAVEVVVTDSLPLSEDQKFDKLTVLSIAPLLARAIREVFEDGSVTSLFDGHS
Bacillati	Actinomycetota	Actinomycetes	Candidatus Nanopelagicales	Candidatus Nanopelagicaceae	Candidatus Planktophila			Candidatus Planktophila dulcis GCF_965268635.1	WP_426825843.1	MSEIRLSSEKKLRLFSGRGFPELSEQVATELGIPLTPTSAYDFANGEIFVRFEESVRGCDAFVIQSHSSPINKQIMEQLIMIDALKRASAKRITVVAPFYAYARQDKKSRGREPITARLMADLFKTAGADRLMVVDLHTSQIQGFFDGPVDHLFALPMLANYVGSKVDRSKLTIVSPDSGRVRVAERWSELLGGCPIAFIHKTRDPLVPNEAVVGKVVGDVEGRTCVVIDDMIDTAGTITKAVDALFEGGAKDVIVAATHAVFSGPAVDRLKESRAVEVVVTDSLPLSEDQKFDKLTVLSIAPLLARAIREVFEDGSVTSLFDGHS
Bacillati	Actinomycetota	Actinomycetes	Candidatus Nanopelagicales	Candidatus Nanopelagicaceae	Candidatus Planktophila			Candidatus Planktophila sp. isolate_BS7_	GBL25168.1	MRLFSGRAYPELADEVAAELGIPITPTSAYDFANGEIFIRFEESVRGSDAFVLQSHSAPVNKQIMEQLIMVDALKRASAKRITVVLPFYGYARQDKKHRGREPISARLMADLFKTAGADRLMCVDLHTSQIQGFFDGPVDHLFALPLLTNYVGSKVDRKNLVIVSPDSGRVRVAERWSELLGGCSIAFIHKTRDPRIPNEATVGKVVGDVKGMTCVVIDDMIDTAGTVTKAVDALIDAGAKDVIIAATHAVLSGPAIDRLKKSRVSEVVVTNTLPIAEENRFDNLTVLSIAPLLGRAIKEVFEDGSVTSLFDGHS
Bacillati	Actinomycetota	Actinomycetes	Candidatus Nanopelagicales	Candidatus Nanopelagicaceae	Candidatus Planktophila			Candidatus Planktophila sp. isolate_samp_4451_semibin_119_	MFM6941222.1	MSEIRLSSEKKLRLFSGRGFPELSQAVAEELGIPLTPTSAYDFANGEIFVRFEESVRGCDAFVIQSHATPINKQIMEQLIIVDALKRASAKRITVVTPFYGYARQDKKSRGREPITARLMADLFKTAGADRLMVVDLHTSQIQGFFDGPVDHLFALPMLADYVGSKVDRNSLTIVSPDSGRVRVAERWSELLGGCPIAFIHKTRDPLIPNEAVVGKVVGEVEGRTCVVIDDMIDTAGTITKAVDALFEAGARDVIVAATHAVFSGPAVERLKNSRAVEVVVTDSLPLSDDQKFEKLTVISIAPLLARAIREVFEDGSVTSLFDGHS
Bacillati	Actinomycetota	Actinomycetes	Candidatus Nanopelagicales	Candidatus Nanopelagicaceae	Candidatus Planktophila			Candidatus Planktophila sp. isolate_samp_4452_semibin_128_	MFM6841357.1	MSEIRLSSEKKLRLFSGRGFPELSQAVAEELGIPLTPTSAYDFANGEIFVRFEESVRGCDAFVIQSHATPINKQIMEQLIMVDALKRASAKRITVVTPFYGYARQDKKSRGREPITARLMADLFKTAGADRLMVVDLHTSQIQGFFDGPVDHLFALPMLADYVGSKVDRNSLTIVSPDSGRVRVAERWSELLGGCPIAFIHKTRDPLIPNEAVVGKVVGEVEGRTCVVIDDMIDTAGTITKAVDALFEAGARDVIVAATHAVFSGPAVERLKNSRAVEVVVTDSLPLSDDQKFDKLTVISIAPLLARAIREVFEDGSVTSLFDGHS
Bacillati	Actinomycetota	Actinomycetes	Candidatus Nanopelagicales	Candidatus Nanopelagicaceae	Candidatus Planktophila			Candidatus Planktophila versatilis GCF_965194415.1	WP_422688535.1	MSEIRLSSEKKLRLFSGRGFPELSEQVAQELGIPLTPTSAYDFANGEIFVRFEESVRGCDAFVIQSHSTPINKQIMEQLIMIDALKRASAKRITVVAPFYAYARQDKKSRGREPITARLMADLFKTAGADRLMVVDLHTSQIQGFFDGPVDHLFALPMLANYVGSKVDRSMLTIVSPDSGRVRVAERWSELLGGCPIAFIHKTRDPLVPNEAVVGKVVGDVTGRTCVVIDDMIDTAGTITKAVDALFEGGAKDVIVAATHAVFSGPAVDRLKESRAVEIVVTDSLPLSEDQKFDKLTVLSIAPLLARAIREVFEDGSVTSLFDGHS
Bacillati	Actinomycetota	Actinomycetes	Candidatus Nanopelagicales	Candidatus Nanopelagicaceae	unclassified Candidatus Nanopelagicaceae			Candidatus Nanopelagicaceae bacterium isolate_MFD12003_ilm_asm_bin60_	MFZ2227985.1	MSELKLASEKRLRIFSGRAFPELADQVASELGIPITPTAAYDFANGEIFVRFEESVRGCDAFVIQSHSAPINKQIMEQLIMIDALKRASAKRITVVAPFYGYARQDKKHRGREPITARLMADLFKTAGADRLMVVDLHTSQIQGFFDGPVDHLFALPLLANYVGSKVDRSRLTIVSPDSGRVRVAERWSDLLGGCPIAFIHKTRDPRVPNEAVVGKVVGDVEGQTCVVIDDMIDTAGTITKAIDALFDDGAKEVIVAATHAVLSGPATERLKNSRVSEVVVTDTLPIPEESRFDRLTVLPIAPLLARAIREVFEDGSVTSLFDGMS
Bacillati	Actinomycetota	Actinomycetes	Candidatus Nanopelagicales	Candidatus Nanopelagicaceae	unclassified Candidatus Nanopelagicaceae			Candidatus Nanopelagicaceae bacterium isolate_SMAG_U14063_iso1	HUY55049.1	MRGSDGPLMLLCGTANPELGRRISEEVGVPLAPMEITRFADGEFDVRIGESVRGHDVFVIQPTSPPVNDNYMELFVILDALRRASASRINAVLPYYGYQRKEKKTRARDPISAKLMANFLQVAGAERMIVLDLHAEAIQGFFDIPVDALTASKILATHIRARHGREPIVVVSPDVGGTARARAIARLLESPLAIIDKRRPRDDDIEVLNVIGDVRDSRCVVVDDLISTASTLAGAAKALRDEGAVSVDVLATHGVLSAGALQRVADAFVDEVVVTDSIPLSPEAAKNPKVAQVSVAPLIAEAIVRIHEGRSVSALFR
Bacillati	Actinomycetota	Actinomycetes	Candidatus Nanopelagicales	Candidatus Nanopelagicaceae	unclassified Candidatus Nanopelagicaceae			Candidatus Nanopelagicaceae bacterium isolate_SMAG_U14063_iso2	HUY55545.1	MNGSEGPLMLLCGTSNPDLGRRISEEVGVPLAPMEVTRFADGEFDVKIGESVRGHDVFLIQSTCPPVNDNYMELFVILDALRRASAARINAVLPYYGYARKEKKTQARDPISAKLMANFLQVAGAERMIVLDLHAEAIQGFFDIPVDALTASKILAAHVRGRHGRQPLVVVSPDVGGTARARAIARRLDSPLAIIDKRRPRDDDIEILNVIGEVEGSRCVLVDDLISTASTLAGAAHALISKGATSVDVLATHGVLSNGALAKLEEAPVDEVVVTDSIPLAKEMADSPKVTQVSVAPLIAEAIVRVHEGRSVSALFR
Bacillati	Actinomycetota	Actinomycetes	Candidatus Nanopelagicales	Candidatus Nanopelagicaceae	unclassified Candidatus Nanopelagicaceae			Candidatus Nanopelagicaceae bacterium isolate_SMAG_U14096_	HUW77559.1	MSEIRLTPEKRLRVFSGRGYPDLAQEVVDELGIELTPTSAFDFANGEIFVRFEESVRGCDAFVIQSHSSPLNKQIMEQLIMVDALKRASAKRITVVVPFYGYARQDKKHRGREPISARLLADLFKTAGADRLMTVDLHTAQIQGFFDGPVDHLFALPLLANYVGSKVDRSRLTIVSPDSGRVRVAERWSDLLGGCPIAFIHKTRDPLVPNESTVGRVVGDVKGRTCVVIDDMIDTAGTIVKAVDALFEDGASEVIVAATHGVLSGPAADRLSKSRVAEVVITNTLPIPTDRRFDKLTVLSIAPLIARAITEVFSDGSVTSLFDGQS
Bacillati	Actinomycetota	Actinomycetes	Candidatus Nanopelagicales	Candidatus Nanopelagicaceae	unclassified Candidatus Nanopelagicaceae			Candidatus Nanopelagicaceae bacterium isolate_ZLKRG08_	MBU3643166.1	MSELRLSSEKRLRIFTGRAFPELAESVASELGITITPTSAYDFANGEIFVRFEESVRGSDAFVIQSHAAPVNKQIMEQLIMIDALKRASAKRITVVAPFYGYARQDKKHRGREPISARLMADLFKTAGADRLMVVDLHTSQIQGFFDGPVDHLFALPLLANYVGSKVDRSQLTIVSPDSGRVRVAERWSDLLGGCPVAFIHKTRDPLIPNESTTGRVVGEVAGRTCVVIDDMIDTAGTITKAVDALFNEGAKDVIIAATHAVFSGPAIDRLKNSKASEVVVCDTLPIPLENRFDGLTVLSIAPLIARAIREVFEDGSVTSLFDGHS
Bacillati	Actinomycetota	Actinomycetes	Candidatus Nanopelagicales	Candidatus Nanopelagicaceae	unclassified Candidatus Nanopelagicaceae			Candidatus Nanopelagicaceae bacterium isolate_Baikal_deep_G27_	MSO25377.1	MNEIRLTSEKSLRLFTGRAYPELADAVAAELGIPITPTSAYDFANGEIFIRFEESVRGSDAFVLQSHAAPINKQIMEQLIMVDALKRASAKRITVVLPFYGYARQDKKHRGREPISARLMADLFKTAGADRLMCVDLHTSQIQGFFDGPVDHLFALPLLANYVGSKVDRKNLVIVSPDSGRVRVAERWSEILGGCSIAFIHKTRDPKVPNEATTGKVVGDVKGMTCVVIDDMIDTAGTVTKAVDALIEAGAKDVIIAATHAVLSGPAIDRLKKSRVSEVVVTNTLPIAEENRFDNLTVLSIAPLLARAIKEVFEDGSVTSLFDGHS
Bacillati	Actinomycetota	Actinomycetes	Candidatus Nanopelagicales	Candidatus Nanopelagicaceae	unclassified Candidatus Nanopelagicaceae			Candidatus Nanopelagicaceae bacterium isolate_MRE_182_	CAN2175852.1	MSEIRLSSEKKLRLFSGRGFPELSQAVAEELGIPLTPTSAYDFANGEIFVRFEESVRGCDAFVIQSHANPINKQIMEQLIMVDALKRASAKRITVVTPFYGYARQDKKSRGREPITARLMADLFKTAGADRLMVVDLHTSQIQGFFDGPVDHLFALPMLADYVGSKVDRNSLTIVSPDSGRVRVAERWSELLGGCPIAFIHKTRDPLIPNEAVVGKVVGEVEGRTCVVIDDMIDTAGTITKAVDALFEAGARDVIVAATHAVFSGPAVERLKNSRAVEVVVTDSLPLTDDQKFEKLTVISIAPLLARAIREVFEDGSVTSLFDGHS
Bacillati	Actinomycetota	Actinomycetes	Candidatus Nanopelagicales	Candidatus Nanopelagicaceae	unclassified Candidatus Nanopelagicaceae			Candidatus Nanopelagicaceae bacterium isolate_MRE_196_	CAN2173127.1	MSEIRLSSEKKLRLFSGRGFPELSQAVAEELGIPLTPTSAYDFANGEIFVRFEESVRGCDAFVIQSHANPINKQIMEQLIMVDALKRASAKRITVVTPFYGYARQDKKSRGREPITARLMADLFKTAGADRLMVVDLHTSQIQGFFDGPVDHLFALPMLADYVGSKVDRNSLTIVSPDSGRVRVAERWSELLGGCPIAFIHKTRDPLVPNEAVVGKVVGEVEGRTCVVIDDMIDTAGTITKAVDALFEAGARDVIVAATHAVFSGPAVERLKNSRAVEVVVTDSLPLTDDQKFEKLTVISIAPLLARAIREVFEDGSVTSLFDGHS
Bacillati	Actinomycetota	Actinomycetes	Candidatus Nanopelagicales	Candidatus Nanopelagicaceae	unclassified Candidatus Nanopelagicaceae			Candidatus Nanopelagicaceae bacterium isolate_RoE_11_	CAN2174636.1	MSEIRLSSEKKLRLFSGRGFPELSEQVATELGIPLTPTSAYDFANGEIFVRFEESVRGCDAFVIQSHSTPINKQIMEQLIMIDALKRASAKRITVVAPFYGYARQDKKSRGREPITARLMADLFKTAGADRLMVVDLHTSQIQGFFDGPVDHLFALPMLANYVGSKVDRSKLTIVSPDSGRVRVAERWSELLGGCPIAFIHKTRDPLVPNEAVVGKVVGEVEGRTCVVIDDMIDTAGTITKAVEALFEAGAKDVIIAATHAVFSGPAVERLRESRAVEIVVTDSLPLSEDQKFDKLTVLSIAPLLARAIREVFEDGSVTSLFDGHS
Bacillati	Actinomycetota	Actinomycetes	Catenulisporales	Actinospicaceae	Actinocrinis			Actinocrinis puniceicyclus GCF_018283645.1	WP_312886731.1	MTGILATGQKKLMLFSGRAHPELARQVARELGVELAPTRAFDFANGEIYVRFEESVRGCDAFVLQSHTAPINQWIMEQLIMVDALKRASAKRITVIMPFYGYARQDKKHRGREPISARLMADLFKQAGADRLMAIDLHTDQIQGYFDGPVDHLWAMPLLVKYIRENIDISRMTIVSPDAGRVKVADKWSDKLGAPIAIVHKRRDINVANQVSVHEIVGDIRGRVCVLVDDMIDTAGTICAAAEALYENGAAEVIIVSTHAVFSGPAIDRLKNSRVSQVIVTDTLPLAEEQRFDKLTVLSVAPIVARAISEVFEDGSVTSMFEGDA
Bacillati	Actinomycetota	Actinomycetes	Catenulisporales	Actinospicaceae	Actinocrinis			Actinocrinis puniceicyclus strain_DSM 45618_	MBS2962171.1	MPGRPGFAPPRAAGSDRGSDPWGVRAVTGILATGQKKLMLFSGRAHPELARQVARELGVELAPTRAFDFANGEIYVRFEESVRGCDAFVLQSHTAPINQWIMEQLIMVDALKRASAKRITVIMPFYGYARQDKKHRGREPISARLMADLFKQAGADRLMAIDLHTDQIQGYFDGPVDHLWAMPLLVKYIRENIDISRMTIVSPDAGRVKVADKWSDKLGAPIAIVHKRRDINVANQVSVHEIVGDIRGRVCVLVDDMIDTAGTICAAAEALYENGAAEVIIVSTHAVFSGPAIDRLKNSRVSQVIVTDTLPLAEEQRFDKLTVLSVAPIVARAISEVFEDGSVTSMFEGDA
Bacillati	Actinomycetota	Actinomycetes	Catenulisporales	Actinospicaceae	Actinocrinis			Actinocrinis sp. GCF_035605935.1	WP_325722154.1	MTGILATGQKKLMLFSGRAHPELARQVAKELGVELAPTRAFDFANGEIYVRFEESVRGCDAFVLQSHTAPINQWIMEQLIMVDALKRASAKRITVIMPFYGYARQDKKHRGREPISARLMADLFKQAGADRLMAIDLHTDQIQGYFDGPVDHLWAMPLLIKYIRENIDISRMTIVSPDAGRVKVADKWSDKLGAPIAIVHKRRDINVANQVSVHEIVGDIRGRVCVLVDDMIDTAGTICAAAEALYENGAAEVIIVSTHAVFSGPAIDRLKNSRVSQVIVTDTLPLAEERRFDKLTVLSVAPIVARAISEVFEDGSVTSMFEGDA
Bacillati	Actinomycetota	Actinomycetes	Catenulisporales	Actinospicaceae	Actinocrinis			Actinocrinis sp. GCF_035653575.1	WP_324841445.1	MTGILATGQKKLMLFSGRAHPELARQVAAELGVDLAPTRAFDFANGEIYVRFEESVRGCDAFVLQSHTAPINQWIMEQLIMVDALKRASAKRITVIMPFYGYARQDKKHRGREPISARLMADLFKQAGADRLMAIDLHTDQIQGYFDGPVDHLWAMPLLIKHIRENIDISRMTIVSPDAGRVKVADKWSDKLGAPIAIVHKRRDINVANQVSVHEIVGDIRGRVCVLVDDMIDTAGTICAAAEALYENGAAEVIIVSTHAVFSGPAIDRLKNSRVSQVIVTDTLPLSEERRFDKLTVLSVAPIVARAISEVFEDGSVTSMFEGDA
Bacillati	Actinomycetota	Actinomycetes	Catenulisporales	Actinospicaceae	Actinocrinis			Actinocrinis sp. GCF_035938995.1	WP_326886872.1	MTAPSQKKLMLFGGRAFPELAAEVADCMEIEVAPAKLYDFANGEIMVRFLESVRGCDAFVLQSHTAPINQWIMEQLIMIDALKRASAKRITVITPFYGYARQDKKHRGREPISARLMADLFKRAGADRLMAIDLHTDQIQGYFDGPVDHLWAMPLLINHIRENIDTSRLTIVSPDAGRVKVADKWSDKLGAPIAIVHKRRDINVANQVSVHEIVGDIKGRICVLVDDMIDTAGTICAAADALFENGAAEVVIVATHAVFSGPAVDRLKNSRVSQVIVTDTLPLPPERQFDKLTVLSVAPIVARAIFEVFEDGSVTSMFEGDE
Bacillati	Actinomycetota	Actinomycetes	Catenulisporales	Actinospicaceae	Actinocrinis			Actinocrinis sp. GCF_035946395.1	WP_349262244.1	MTGIMATGQKKLMLFSGRAHPELARQVARELDVELAPTRAFDFANGEIYVRFEESVRGCDAFVLQSHTAPINQWIMEQLIMVDALKRASAKRITVITPFYGYARQDKKHLGREPISARLMADLFKQAGADRLMAIDLHTDQIQGYFDGPVDHLWAMPLLIRYIRENTDLSRLTIVSPDVGRVKVADKWSDRLGAPIAIVHKRRDINVANQVSVHEIVGDIGGRVCVLVDDMIDTAGTICAAAEALYENGAAEVIVVSTHAVFSGPAIDRLKNSRVSQVIVTDTLPLTQGQRFDKLTVLSVAPIVARAISEVFEDGSVTSMFEGDD
Bacillati	Actinomycetota	Actinomycetes	Catenulisporales	Actinospicaceae	Actinocrinis			Actinocrinis sp. isolate_SMAG_U2500_	HEU5427589.1	MTGILATGQKKLMLFSGRAHPELARQVARELGVELAPTRAFDFANGEIYVRFEESVRGCDAFVLQSHTAPINQWIMEQLIMVDALKRASAKRITVIMPFYGYARQDKKHRGREPISARLMADLFKQAGADRLMAIDLHTDQIQGYFDGPVDHLWAMPLLIKYIRENIDISRMTIVSPDAGRVKVADKWSDKLGAPIAIVHKRRDINVANQVSVHEIVGDIRGRVCVLVDDMIDTAGTICAAAEALYENGAAEVIIVSTHAVFSGPAIDRLKNSRVSQVIVTDTLPLAEERHFDKLTVLSVAPIVARAISEVFEDGSVTSMFEGDA
Bacillati	Actinomycetota	Actinomycetes	Catenulisporales	Actinospicaceae	Actinocrinis			Actinocrinis sp. isolate_SMAG_U2502_	HEU5354731.1	MTGILATGQKKLMLFSGRAHPELARQVAGELGVELAPTRAFDFANGEIYVRFEESVRGCDAFVLQSHTAPINQWIMEQLIMVDALKRASAKRITVIMPFYGYARQDKKHRGREPISARLMADLFKQAGADRLMAIDLHTDQIQGYFDGPVDHLWAMPLLIQYIRENIDISRMTIVSPDAGRVKVADKWSDKLGAPIAIVHKRRDINVANQVSVHEIVGDIRGRVCVLVDDMIDTAGTICAAAEALYENGAAEVIIVSTHAVFSGPAIDRLKNSRVSQVIVTDTLPLAEERRFDKLTVLSVAPIVARAISEVFEDGSVTSMFEGDA
Bacillati	Actinomycetota	Actinomycetes	Catenulisporales	Actinospicaceae	Actinocrinis			Actinocrinis sp. isolate_SMAG_U4871_iso1	HEY3869905.1	MATGQKKLMLFSGRAHPELAARVAAQLGVELAPTRAFDFANGEIYVRFEESVRGCDAFVLQSHTAPINQWIMEQLIMVDALKRASAKRITVITPFYGYARQDKKHRGREPISARLMADLFKQAGADRLMAIDLHTDQIQGFFDGPVDHLWAMPLLIQHIRETIDADRLTIVSPDAGRVKVADKWSDKLGAPIAIVHKRRDVNVANQVSVHEIVGDIKDRVCVLVDDMIDTAGTVCAAAEALYDNGAAEVVIVSTHAVFSGPAIDRLKNSRVSQVIVTDTLPIPVERQFDKLTVLSVAPIVARAISEVFEDGSVTSMFEGDG
Bacillati	Actinomycetota	Actinomycetes	Catenulisporales	Actinospicaceae	Actinocrinis			Actinocrinis sp. isolate_SMAG_U4871_iso2	HEY3872964.1	MRDIAVFSGSAHPELAAEVCAHLKVPLRPVRLTRFANDCLEVQLQANCRERDVFLIQPLVQPVQEHLVELLLMLDAARGASAARTTVVMPHYSYARSDKKDAPRISIGGRLVADLLVTAGATRVLAMTLHSPQVHGFFSVPVDHLHALRELAAHFRERDLRNAVVVSPDLGNAKEAAAFARLLGVPVAAGAKQRFGEDRVSISSVIGEVTGRDVIVLDDEIAKGSTVLELLERLRELKANTVRVACTHGLFASGALKRLSDQRDVLEIVCTNTVPIPVEDRTDKLTILSIAPALAEAMRRIHNGESVSALFDPPTT
Bacillati	Actinomycetota	Actinomycetes	Catenulisporales	Actinospicaceae	Actinocrinis			Actinocrinis sp. isolate_SMAG_U6427_iso1	HEV2636069.1	MLFSGRAHPELAQEVARELGVELAPTTARDFANGEIYVRFEESVRGSDAFVLQSHTAPINQWIMEQLIMVDALKRASAKRITVIMPFYGYARQDKKHRGREPISARLMADLFKQAGADRLIAVDLHTDQIQGYFDGPVDHLWAMPLLVDYIRNNIDHDRLTIVSPDAGRVKVADKWSDKLAAPLAIVHKRRDLKVANQVSVHEVVGEIKDRVCVLVDDMIDTAGTICAAAEALHDAGAAEVIVVSTHAVLSGPAVDRLKNSSITRVVVTDTLPIPSDRRFDKLTVLSIAPIVARAITEVFEDGSVTSMFENDE
Bacillati	Actinomycetota	Actinomycetes	Catenulisporales	Actinospicaceae	Actinocrinis			Actinocrinis sp. isolate_SMAG_U6427_iso2	HEV2640641.1	MRDIAVFSGSAHPHLAAEVCAHLEVPLYPVRVTRFANDCLEVQLQANCRERDVFLVQPLVQPVQENLVELLLMLDAARGASAARTTVVMPHYAYARSDKKDAPRISIGGRLVADLLIAAGANRVLAMTLHSPQVHGFFSVPVDHLHALRELAVHFKQLDLRNTTVVSPDLGNAKEAAAFARMLGVPVAAGAKQRFGDDRVAISSVIGEITGRHVIVLDDEIAKGSTVMELLERLRELGAASVRVACTHGLFSSGALKRLSDQEDVLEIVCTNTVPIPVSERTEKLTILSIAPALAEAMRRIHNGESVSALFDEPS
Bacillati	Actinomycetota	Actinomycetes	Catenulisporales	Actinospicaceae	Actinocrinis			Actinocrinis sp. isolate_TC_S_metawrap_bin.10_	MGH6654552.1	MTGILATGQKKLMLFSGRAHPELATQVARELGVDLAPTRAFDFANGEIYVRFEESVRGSDAFVLQSHTAPINQWIMEQLIMVDALKRASAKRITVIMPFYGYARQDKKHLGREPISARLMADLFKQAGADRLMAIDLHADQIQGYFDGPVDHLWAMPLLIKYIRENVDQSRLTIVSPDVGRVKVADKWSDRLGAPIAIVHKRRDANVANEVSVHEIVGDIRDRVCVLVDDMIDTAGTICAAAEAMYENGAAEVIVVATHAVFSGPAIDRLKNSRISQVVVTDTLPLGEERRFDKLTVLSVAPIVARAISEVFEDGSVTSMFEDEV
Bacillati	Actinomycetota	Actinomycetes	Catenulisporales	Actinospicaceae	Actinospica			Actinospica acidithermotolerans strain MGRD01_02 GCA_018139625.1_iso3	MBR7827412.1	MNGITPDASPAFDTGSGKGSSTPQGASRVTGIETTGQKKLMLFSGRAHPELAAAVAAELGVELAPTQARDFANGEIYVRFEESVRGSHAFVLQSHTAPINQWIMEQLIMVDALKRASAKNITVIMPFYGYARQDKKHRGREPISARLMADLFKQAGADRLMAIDLHTDQIQGYFDGPVDHLWAMPLLIDYIRENIDRDRLTIVSPDAGRVKVADKWCDKLGAPLAIVHKRRDANIANQVSVHEIVGDIKGRVCVLVDDMIDTAGTICAASDALFEHGAAEVIIVATHAVFSGPAVDRLKNSRVTKVIVTDTLPLSDERRFDKLTVLSVAPIVAQAISEVFEDGSVTSMFEGADD
Bacillati	Actinomycetota	Actinomycetes	Catenulisporales	Actinospicaceae	Actinospica			Actinospica acidithermotolerans strain MGRD01_02 GCF_018139625.1_iso1	WP_307844347.1	MTGIETTGQKKLMLFSGRAHPELAAAVAAELGVELAPTQARDFANGEIYVRFEESVRGSHAFVLQSHTAPINQWIMEQLIMVDALKRASAKNITVIMPFYGYARQDKKHRGREPISARLMADLFKQAGADRLMAIDLHTDQIQGYFDGPVDHLWAMPLLIDYIRENIDRDRLTIVSPDAGRVKVADKWCDKLGAPLAIVHKRRDANIANQVSVHEIVGDIKGRVCVLVDDMIDTAGTICAASDALFEHGAAEVIIVATHAVFSGPAVDRLKNSRVTKVIVTDTLPLSDERRFDKLTVLSVAPIVAQAISEVFEDGSVTSMFEGADD
Bacillati	Actinomycetota	Actinomycetes	Catenulisporales	Actinospicaceae	Actinospica			Actinospica acidithermotolerans strain MGRD01_02 GCF_018139625.1_iso2	WP_212519110.1	MRDIAVFSGSAHPELAAEVCAHLGVPLHPVRVSRFSTDCLEVQLQESCRERDVFLIQPLVAPVQENLVELLLMADAARGASAARTTVVMPYFAYARSDKKDAPRISIGARLVADLLVTAGADRVLAMSMHSPQVHGFFSVPVDHLHALRELAAHFGRYDLANAVVVSPDLGNIKEAAAFGRMLGIPAAAGAKERYADDRVAISSVIGDVAGRDVIVLDDEIARGSTVLELLDRLREQKVNSVRVACTHGLFAAGALKRLSDQPDVEEIVCTNTVPVPVGERTSKLTVLSIAPALAEAMRRIHNGESVSELFHAPK
Bacillati	Actinomycetota	Actinomycetes	Catenulisporales	Actinospicaceae	Actinospica			Actinospica durhamensis strain CSCA 57_iso1	WP_212526532.1	MTGIEAAGQKKLMLFSGRAHPELAEAVARELGVELAPTQARDFANGEIYVRFEESVRGSDAFVLQSHTAPINQWIMEQLIMVDALKRASAKTITVIMPFYGYARQDKKHRGREPISARLMADLFKQAGAHRMMAIDLHTDQIQGYFDGPVDHLWAMPLLIDYIRENIDRDRLTIVSPDAGRVKVADKWCDKLGAPLAIVHKRRDVNVANQVSVHEIVGDIKDRVCVLVDDMIDTAGTICAAADALYENGAAEVVIVATHAVFSGPAVDRLKNSRVSKVIVTDTLPLPDERRFDKLTVLSVAPIVAQAISEVFDNGSVTSMFEGVA
Bacillati	Actinomycetota	Actinomycetes	Catenulisporales	Actinospicaceae	Actinospica			Actinospica durhamensis strain CSCA 57_iso2	WP_212533005.1	MRDIAVFSGSAHHDLAAEVCSHLGVPLHPVRVSRFATDCLEVQLQENCRERDVFLIQPLVAPVQEHLVELLLMLDAARGASAARTTVVMPYYAYARSDKKDAPRISIGARLVADLLVTAGADRVLAMALHSPQVHGFFSVPVDHLHALRELALHFRQYDLSNAVVVSPDLGNVKEAAAFGRLLGLPVAAGAKQRLADDRVVISSVIGEVGGRDVIVLDDEIARGSTVLEVLERLRELGARTIRVACTHGLFADGALKRLGDQPDVLEIVCTNTVPIPASEGQTDKLTVLSIAPALAEAVRRIHNGESVSALFQAPLG
Bacillati	Actinomycetota	Actinomycetes	Catenulisporales	Actinospicaceae	Actinospica			Actinospica robiniae strain DSM 44927_iso1	WP_034265022.1	MRDIAVFSGSAHRELAAEVCSHLGVPLHPVRVSRFSTDCLEVQLQENCRERDVFLIQPLVTPVQEHLVELLLMLDAARGASAARTTVVMPYYAYARSDKKDAPRISIGARLVADLLVTAGAGRVLAMALHSPQVHGFFSVPVDHLHALRELALHFRQYDLGNAVVVSPDLGNVKEAAAFGRLLGLPVAAGAKQRLADDRVVITSVIGEIAGRDVIVLDDEIAKGSTVLEVLDRLRDLGAASVRVACTHGLFASGALKRLSDQPDVLEIVCTNTVPLPPVEERTEKLTVLSVAPALAEAVRRIHNGESVSALFQAPLG
Bacillati	Actinomycetota	Actinomycetes	Catenulisporales	Actinospicaceae	Actinospica			Actinospica robiniae strain DSM 44927_iso2	WP_034267555.1	MTGIEATGQKKLMLFSGRAHPDLAEAVADQLGIELAPTQARDFANGEIYVRFEESVRGSDAFVLQSHAAPINQWIMEQLIMVDALKRASAKTITVIMPFYGYARQDKKHRGREPISARLMADLFKQAGANRLMAIDLHTDQIQGYFDGPVDHLWAMPLLVDYIRENIDRERLTIVSPDAGRVKVADKWCDKLAAPLAIVHKRRDVNVANQVSVHEIVGDIKDRVCVLVDDMIDTAGTICAAADALYENGAAEVVIVATHAVFSGPAVDRLKNSRVSKVIVTDTLPLPDERRFDKLTVLSVAPIVAQAISEVFDNGSVTSMFEGVA
Bacillati	Actinomycetota	Actinomycetes	Catenulisporales	Actinospicaceae	Actinospica			Actinospica sp. GCF_035552695.1	WP_325563114.1	MTGIETTGQKKLMLFSGRAHPELAEAVASELGVELAPTQARDFANGEIYVRFEESVRGSHAFVLQSHTSPINQWIMEQLIMVDALKRASAKNITVIMPFYGYARQDKKHRGREPISARLMADLFKQAGADRLMAIDLHTDQIQGYFDGPVDHLWAMPLLIDYIRENIDQERLTIVSPDAGRVKVADKWCDKLSAPLAIVHKRRDTNMANRVSVHEIVGDIKGRVCVLVDDMIDTAGTICAASEALFEHGAAEVVIVATHAVFSGPAVDRLKNSRVSKVIVTDTLPLPDDRRFDKLAVLSIAPIIAKAISEVFEDGSVTSMFEGADD
Bacillati	Actinomycetota	Actinomycetes	Catenulisporales	Actinospicaceae	Actinospica			Actinospica sp. GCF_035552695.1	WP_325571714.1	MRDIAVFSGSAHPELAAEVCAHLDVPLHPIRVSRFSTDCLEVQLQESCRERDVFLIQPLVAPVQENLVELLLMADAARGASAARTTVVMPYFAYARSDKKDAPRISIGARLVADLLVTAGANRVLAMAMHSPQVHGFFSVPVDHLHALRELAAYFGRYDLGNAVVVSPDLGNIKEAAAFGRMLGIPAAAGAKERFADDRVAISSVIGDVAGRDVIVLDDEIARGSTVLELLERLRELKVNSVRVACTHGLFASGALKRLSDQQDVAEIVCTNTVPVPAGERTDKLTVLSIAPALAEAMRRIHNGESVSELFHAAK
Bacillati	Actinomycetota	Actinomycetes	Catenulisporales	Actinospicaceae	Actinospica			Actinospica sp. isolate_SMAG_U15531_iso1	HTJ71528.1	MRDIAVFSGSAHPELAAEVCAHLDVPLHPVRVSRFSTDCLEVQLQESCRERDVFLVQPLVAPVQENLVELLLMLDAARGASAARTTVVMPYFAYARSDKKDAPRISIGARLIADLLVTAGANRVLAMSMHSPQVHGFFSVPVDHLHALRELAAYFGRYDLDNAVVVSPDLGNIKEAAAFGRMLGVPAAAGAKERLADDRVAISSVIGDVAGRDVIVLDDEIASGGTVLELLERLREQNVKSVRVACTHGLFASGALKRLSDQPDVQEIVCTNTVPVGPADDRTDKLTVLSVAPALAEAMRRIHNGESVSELFHAPK
Bacillati	Actinomycetota	Actinomycetes	Catenulisporales	Actinospicaceae	Actinospica			Actinospica sp. isolate_SMAG_U15531_iso2	HTJ72317.1	MTGIETTGQKKLMLFSGRAHPELAEAVAGELGVELAPTQARDFANGEIYVRFEESVRGSHAFVLQSHTAPINQWIMEQLIMVDALKRASAKNITVIMPFYGYARQDKKHRGREPISARLMADLFKQAGADRLMAIDLHTDQIQGYFDGPVDHLWAMPLLIDYIRANIDRERLTIVSPDAGRVKVADKWCDKLGAPLAIVHKRRDVNIANQVSVHEIVGDIKGRVCVLVDDMIDTAGTICAASEALFEHGAAEVVIVATHAVFSGPAVDRLKNSRVSKVIVTDTLPLPDDRRFDKLTVLSVAPIVAQAISEVFEDGSVTSMFEGADD
Bacillati	Actinomycetota	Actinomycetes	Catenulisporales	Actinospicaceae	Actinospica			Actinospica sp. isolate_SMAG_U5835_iso1	HEX4789562.1	MRDIAVFSGSAHPRLAAEMCARLKVPLHPVRVSRFSTDCLEVQLMESCRERDVFLVQPLVTPVQEHLVELLLMLDAARGASAARTTVVMPYFAYARSDKKDAPRISIGARLVADLLVTAGANRVLAMAMHSPQVHGFFSVPVDHLHARRELADHFRSYDLGNAVVVSPDLGNVKEAAAFGRLLGIPWAAGAKQRFADDRVAITSVIGDVAGRDVIVLDDEIAKGSTMLELLNRLREQKVRSVRLACTHGLFAADALERLANQPDVVEIVCTNTVPVPSAEHGGKLTVLSVAPALAEAVSRIHNGESVSALFHDEG
Bacillati	Actinomycetota	Actinomycetes	Catenulisporales	Actinospicaceae	Actinospica			Actinospica sp. isolate_SMAG_U5835_iso2	HEX4789647.1	MTGIEATGQKKLMLFSGRAHPELAEAVATELGVELAPTQARDFANGEIYVRFEESVRGSDAFVLQSHAAPINQWIMEQLIMVDALKRASAKNITVIMPFYGYARQDKKHRGREPISARLMADLFKQAGAHRLMAIDLHTDQIQGYFDGPVDHLFATPLLSAYVGKRVDRANLTIVSPDAGRVKVADKWCDKLGAPLAIVHKRRDVNVANQVSVHEIVGDIKGRVCVLVDDMIDTAGTICAASDALYENGAAEVVIVATHAVFSGPAVDRLKNSRVSKVIVTDTLPLSDDRRFDKLTVLSVAPIVAQAISEVFEDGSVTSMFEGTV
Bacillati	Actinomycetota	Actinomycetes	Catenulisporales	Actinospicaceae	Actinospica			Actinospica sp. isolate_SMAG_U727_	HET9172030.1	MRDIAVFSGSAHPELAAEVCARLDVPLHPVRVSRFSTDCLEVQLQESCRERDVFLIQPLVAPVQENLVELLLMADAARGASAARTTVVMPYFAYARSDKKDAPRISIGARLVADLLVTAGADRVLAMAMHSPQVHGFFSVPVDHLHALRELAAHFSTYDLSNAVVVSPDLGNIKEAAAFGRMLGIPAAAGAKERLADDKVAISSVIGDVAGRDVIVLDDEIASGGTVLELLERLREQKVNSVRVACTHGLFASGALKRLGDQSDVDEIVCTNTVPVPAENRTDKLTVLSVAPALAEAMSRIHNGESVSELFHAPK
Bacillati	Actinomycetota	Actinomycetes	Catenulisporales	Catenulisporaceae				Catenulispora acidiphila strain DSM 44928_iso1	WP_012784419.1	MTGLKTTGEKKLMLFTGRAYPELAQEVAEELGVEIAPMKAHDFANGEIYTRFEESVRGSDAFVIQCHSAPINHSIMEQLIMVDALKRASSKRITVITPFYGYARQDKKHKGREPISARLMADFFATAGADRLMAVDLHTDQIQGYFDGPVDHLFALPVLVDYIKGKYDTSKLTVVSPDAGRVRTADRWTDRLNTPLAIVHKRRDPNIPNTVSVHEIVGEVKGRTCVLVDDMVDTAGTICAAAEALFENGAAEVIIAATHAVLSDPATDRLKNSRISEVIFTNTLPIPDEKRFDKMTVLSIAPMLARAIREVFEDGSVTSMFDDHKH
Bacillati	Actinomycetota	Actinomycetes	Catenulisporales	Catenulisporaceae				Catenulispora acidiphila strain DSM 44928_iso2	WP_012785944.1	MRDIAVFSGSAHPTLAAEICAHLETPLSPVRVSRFANDCLEVQLQANCRERDVFLVQPLVAPVQEHLVELLLMCDAARGASAARITAVVPHYSYARSDKKDAPRISIGGRLVADLMVAAGANRVLAMTLHSPQVHGFFSVPVDHLNALRELALHFRDYDLSHTTVVSPDLGNAKEAAAFARLLGVPVAAGAKQRFAGDTVAISSVIGDVAGRDVIVLDDEIAKGSTVMELLERLRELGARSVRVACTHGLFAAGALKRLADHPDVEEIVCTNTVPIPSTEQTDTDKLTVLSIAPALAEAMRRIHNGESVSALFEGL
Bacillati	Actinomycetota	Actinomycetes	Catenulisporales	Catenulisporaceae				Catenulispora pinisilvae strain NF3_iso1	WP_194893561.1	MRDIAVFSGSAHPTLAAEICAHLETPLSPVRVSRFANDCLEVQLQANCRERDVFLVQPLVAPVQEHLVELLLMCDAARGASAARITAVVPHYAYARSDKKDAPRISIGGRLVADLMVAAGADRVLAMTLHSPQVHGFFSVPVDHLHALRELAKHFRGSDLSNTTVVSPDLGNAKEAAAFARLLGVPVAAGAKQRFANDKVAISSVIGDVAGRDVIVLDDEIAKGSTVIELLERLRDLGARKVRVACTHGLFAAGALKRLSDQPEVEEIVCTNTVPIAPTEESDNGKLTVLSIAPALAEAMRRIHNGESVSALFES
Bacillati	Actinomycetota	Actinomycetes	Catenulisporales	Catenulisporaceae				Catenulispora pinisilvae strain NF3_iso2	WP_194894639.1	MTGLKTTGEKKLMLFTGRAYPELAQEVAEELGVEIAPMKAHDFANGEIYTRFEESVRGSDAFVIQCHSAPINHSIMEQLIMVDALKRASAKRITVITPFYGYARQDKKHKGREPISARLMADFFETAGADRLMAVDLHTDQIQGYFDGPVDHLFALPLLVDYIRGKYDTAKLTVVSPDAGRVRTADRWTDRLNTPLAIVHKRRDPNIPNTVSVHEIVGDVKGRTCVLVDDMVDTAGTICAAAEALFDNGAAEVIIAATHAVLSDPAVDRLKNSRISEVIFTNTLPIPDEKRFDKMTVLSIAPMLARAIREVFEDGSVTSMFDDHSH
Bacillati	Actinomycetota	Actinomycetes	Catenulisporales	Catenulisporaceae				Catenulispora pinistramenti strains NL8 & NF23	WP_212010891.1	MRDIAVFSGSAHPTLAAEICAHLETPLSPVRVSRFANDCLEVQLQANCRERDVFLVQPLVAPVQEHLVELLLMCDAARGASAARITAVVPHYAYARSDKKDAPRISIGGRLVADLMVAAGADRVLAMTLHSPQVHGFFSVPVDHLHALRELAEHFHGSDLSNTTVVSPDLGNAKEAAAFARLLGVPVAAGAKQRFAGDKVAISSVIGDVAGRDVIVLDDEIAKGSTIIELLERLRDLGARKVRVACTHGLFAAGALKRLSDQPEVEEIVCTNTVPIAPTEDSDNGKLTVLSIAPALAEAMRRIHNGESVSALFEA
Bacillati	Actinomycetota	Actinomycetes	Catenulisporales	Catenulisporaceae				Catenulispora rubra strain DSM 44948_iso1	WP_194916147.1	MTGLKTTGEKKLMLFTGRAYPELAQEVAEELGVEIAPMKAHDFANGEIYTRFEESVRGSDAFVIQCHSAPINHSIMEQLIMVDALKRASSKRITVITPFYGYARQDKKHKGREPISARLMADFFATAGADRLMAVDLHTDQIQGYFDGPVDHLFALPLLLDYIRGKYDTSKLTVVSPDAGRVRTADRWTDRLNTPLAIVHKRRDPNIPNTVSVHEIVGDVKGRTCVLVDDMVDTAGTICAAAEALFENGAAEVIIAATHAVLSDPAVDRLKNSRISEVIFTNTLPIPDEKRFDKMTVLSIAPMLARAIREVFEDGSVTSMFDDHNH
Bacillati	Actinomycetota	Actinomycetes	Catenulisporales	Catenulisporaceae				Catenulispora rubra strain DSM 44948_iso2	WP_194919819.1	MRDIAVFSGSAHPTLAAEICAHLETSLNPVRTIRFANDCLEVQLQANCRERDVFLVQPLVAPVQEHLVELLLMCDAARGASAARITAVVPHYSYARSDKKDAPRISIGGRLVADLMVAAGADRVLAMTLHSPQVHGFFSVPVDHLNALRELAKHFRDYDLTNTTVVSPDLGNAKEAAAFARLLGVPVAAGAKQRFAGDTVAISSVIGDVKGRDVIVLDDEIAKGSTVMELLERLRDLGARSVRVACTHGLFASGALKRLSDQPDVEEIVCTNTVPIPATEESDKLTVLSIAPALAEAMRRIHNGESVSALFEGL
Bacillati	Actinomycetota	Actinomycetes	Catenulisporales	Catenulisporaceae				Catenulispora sp.	WP_194925457.1	MTGLKTTGEKKLMLFTGRAYPELAQEVAEELGVEIAPMKAHDFANGEIYTRFEESVRGSDAFVIQCHSAPINHSIMEQLIMVDALKRASAKRITVITPFYGYARQDKKHKGREPISARLMADFFATAGADRLMAVDLHTDQIQGYFDGPVDHLFALPLLVDYIRGKYDTAKLTVVSPDAGRVRTADRWTDRLNTPLAIVHKRRDPNIPNTVSVHEIVGDVKGRTCVLVDDMVDTAGTICAAAEALFDNGAAEVIIAATHAVLSDPAVDRLKNSRISEVIFTNTLPIPDEKRFDKMTVLSIAPMLARAIREVFEDGSVTSMFDDHSH
Bacillati	Actinomycetota	Actinomycetes	Catenulisporales	Catenulisporaceae				Catenulispora sp. 13_1_20CM_3_70_7	OLE27171.1	MRDIAVFSGSAHPTLAAEICTHLATPLNPVRVSRFANDCLEVQLQANCRERDVFLVQPLVAPVQEHLVELLMMCDAARGASAARITVVVPHYAYARSDKKDAPRISLGGRLVADLLVAAGADRVLAMTLHSPQVHGVFSIPVDHLHALRELAKHFRHYDLTNTTVVSPDLGNAKEAAAFARLLGVPVAAGAKQRFAGDSVAISSVIGEVRGRDVIVLDDEIAKGSTVIELLDRLRELGVRSVRVACTHGLFAAGALKRLSDQPDVVEIVCTNTVPTPGGESRENTGKLAVLSIAPALAEAMRRIHNGESVSALFEGP
Bacillati	Actinomycetota	Actinomycetes	Catenulisporales	Catenulisporaceae				Catenulispora sp. EB89	WP_370348766.1	MRDIAVFSGSAHPTLAAEICAHLETSLNPVRTIRFANDCLEVQLQANCRERDVFLVQPLVAPVQEHLVELLLMCDAARGASAARITAVVPHYSYARSDKKDAPRISIGGRLVADLMVAAGADRVLAMTLHSPQVHGFFSVPVDHLNALRELAKHFRDYDLSNTTVVSPDLGNAKEAAAFARLLGVPVAAGAKQRFAGDTVAISSVIGDVTGRDVIVLDDEIAKGSTVMELLDRLRDLGARSVRVACTHGLFASGALKRLSDQPDVEEIVCTNTVPIPATEESDKLTVLSIAPALAEAMRRIHNGESVSALFEGV
Bacillati	Actinomycetota	Actinomycetes	Catenulisporales	Catenulisporaceae				Catenulispora sp. GAS73	WP_370379313.1	MRDIAVFSGSAHPTLAAEICAHLETSLNPVRTIRFANDCLEVQLQANCRERDVFLVQPLVAPVQEHLVELLLMCDAARGASAARITAVVPHYSYARSDKKDAPRISIGGRLVADLMVAAGADRVLAMTLHSPQVHGFFSVPVDHLNALRELAKHFRDYDLSNTTVVSPDLGNAKEAAAFARLLGVPVAAGAKQRFAGDTVAISSVIGDVKGRDVIVLDDEIAKGSTVMELLDRLRDLGARSVRVACTHGLFAAGALKRLSDQPDVEEIVCTNTVPIPATEESDKLTVLSIAPALAEAMRRIHNGESVSALFEGL
Bacillati	Actinomycetota	Actinomycetes	Catenulisporales	Catenulisporaceae				Catenulispora sp. GP43_iso1	WP_370364754.1	MTGLKTTGEKKLMLFTGRAYPELAQEVAEELGVEIAPMKAHDFANGEIYTRFEESVRGSDAFVIQCHSAPINHSIMEQLIMVDALKRASAKRISVITPFYGYARQDKKHKGREPISARLMADFFATAGADRLMAVDLHTDQIQGYFDGPVDHLFALPILVDYIKGKYDASKLTVVSPDAGRVRTADRWTDRLNTPLAIVHKRRDPNIPNTVSVHEIVGDVKGRTCVLVDDMVDTAGTICAAAEALFENGAAEVIIAATHAVLSDPATDRLKNSRISEVIFTNTLPIPEEKRFDKMTVLSIAPMLARAIREVFEDGSVTSMFDDHNH
Bacillati	Actinomycetota	Actinomycetes	Catenulisporales	Catenulisporaceae				Catenulispora sp. GP43_iso2	WP_370367272.1	MRDIAVFSGSAHPTLAAEICAHLETPLSPVRVSRFANDCLEVQLQANCRERDVFLVQPLVAPVQEHLVELLLMCDAARGASAARITAVVPHYSYARSDKKDAPRISIGGRLVADLMVAAGADRVLAMTLHSPQVHGFFSVPVDHLNALRELAKHFRGSDLSNTTVVSPDLGNAKEAAAFARLLGVPVAAGAKQRFAGDTVAISSVIGDVGGRDVIVLDDEIAKGSTVMELLERLRELGARGVRVACTHGLFAAGALKRLSDQPEVEEIVCTNTVPIPPTELTDSGKLTVLSIAPALAEAMRRIHNGESVSALFEGL
Bacillati	Actinomycetota	Actinomycetes	Catenulisporales	Catenulisporaceae				Catenulispora sp. isolate_Bin1.32_	NUR62097.1	MTGLKTTGEKKLMLFTGRAYPELAQEVADELGVEIAPTKAHDFANGEIYTRFEESVRGSDAFVIQCHAAPINHSIMEQLIMVDALKRASAKRITVITPFYGYARQDKKHKGREPISARLMADFFATAGADRLMSVDLHTDQIQGYFDGPVDHLFALPLLVDYIRGKYDTSKLTVVSPDAGRVRTADRWTDRLNTPLAIVHKRRDPNIPNTVSVHEIVGEVKGRVCVLVDDMVDTAGTICAAAEALFENGAAEVIIAATHAVLSDPATDRLKNSRISEVIFTNTLPIPEEKRFDKMTVL
Bacillati	Actinomycetota	Actinomycetes	Catenulisporales	Catenulisporaceae				Catenulispora sp. isolate_Bin4.6.1_iso1	NUR25655.1	MRALAAEICAHLGTPLNPVRLSRFANDCLEVQLQANCRERDVFLVQPLVAPVQEHLVELLLMCDAARGASAARITVVIPHYAYARSDKKDAPRISLGGRLVADLLVAAGADRVLAMTLHSPQVHGFFSVPVDHLHALRELARHFSRHDLSNTTVVSPDLGNAKEAAAFARLLGVPVAAGAKQRFAGDSVAISSVIGEVAGRDVIVLDDEIAKGSTVIELLDRLRELGARSVRVACTHGLFAAGALKRLSDQPDVVEIVCTNTVPMPGGDDEESAEKLTVLSIAPALAEAMRRIHNGESVSALFDNV
Bacillati	Actinomycetota	Actinomycetes	Catenulisporales	Catenulisporaceae				Catenulispora sp. isolate_Bin4.6.1_iso2	NUR30197.1	MTGLKTTGEKKLMLFTGRAYPELAQEVADELGVEIAPTKAHDFANGEIYTRFEESVRGSDAFVIQCHSAPINHSIMEQLIMVDALKRASAKRVTVVTPFYGYARQDKKHKGREPISARLMADFFATAGANRLMAVDLHTDQIQGFFDGPVDHLFALPLLVEYIKGKYDTSKLTVVSPDAGRVRTADRWTDRLNTPLAIVHKRRDPNIPNTVSVHEIVGEVKGRVCVLVDDMVDTAGTICAAAEALFENGAAEVIIAATHAVLSDPATDRLKNSRISEVIFTNTLPIPVEKRFDKMTVLSIAPMLARAIREVFEDGSVTSMFDDHKH
Bacillati	Actinomycetota	Actinomycetes	Catenulisporales	Catenulisporaceae				Catenulispora sp. isolate_Bin6.9_iso1	NUP47585.1	MTGLKTTGEKKLMLFTGRAYPELAQEVADELGVEIAPTKAHDFANGEIYTRFEESVRGSDAFVIQCHSAPINHSIMEQMIMVDALKRASAKRITVITPFYGYARQDKKHKGREPISARLMADFFATAGADRLMAVDLHTDQIQGYFDGPVDHLFALPLLVDYIRGKYDTSKLTVVSPDAGRVRTADRWTDRLNTPLAIVHKRRDPNIPNTVSVHEIVGEVKGRVCVLVDDMVDTAGTICAAAEALFENGAAEVIIAATHAVLSDPATDRLKNSRISEVIFTNTLPIPEEKRFDKMTVLSIAPMLARAIREVFEDGSVTSMFDDHKP
Bacillati	Actinomycetota	Actinomycetes	Catenulisporales	Catenulisporaceae				Catenulispora sp. isolate_Bin6.9_iso2	NUP50036.1	MRDIAVFSGSAHPSLAAEICSHLGTPLNPVRVSRFANDCLEVQLQANCRERDVFLVQPLVAPVQENLVELLLMCDAARGASAARITVVIPHYSYARSDKKDAPRISIGGRLVADLMVAAGADRVLAMTLHSPQVHGFFSVPVDHLHALRELAKHFRRYDLTHTTVVSPDLGNAKEAAAFARMLGVPVAAGAKQRFANDAVTINSVIGDVAARDVIVLDDEIAKGSTVLELLERLREQGARSVRVACTHGLFAAGALKRLADQPDVLEIVCTNTVPTPSGADPESTGKLTVLSIAPALAEAMRRIHNGESVSALFEGP
Bacillati	Actinomycetota	Actinomycetes	Catenulisporales	Catenulisporaceae				Catenulispora sp. isolate_H3_16_all_fractions_metab_147_71_0_iso1	MFL6113405.1	MGAKSLKLFAGRGHPELAEQVARHLDAALAPQSMYEFANGETFVRFHESVRGCDAFVLQSHPRPVNQWIMEQLIMVDALKRASADRITVVMPFYPYARQDKKHKGREPISARLVADLFKTAGADRIMTVDLHTAQIQGFFDGPVDHLLAQSLLADHIGARYGGGEITVVSPDSGRVRLAEKWAQQLGGRPMAFIHKTRDPDKPNQAVANRVVGVVGGRLCVLIDDMIDTGGTIVAATEALLDEGASDVVVAATHGVLSGPAVERLAGSKAREVVFTDTLPIPQDKRFPAMTVLSIAPLLAEAIRQVFEDGSVTNLFDGNA
Bacillati	Actinomycetota	Actinomycetes	Catenulisporales	Catenulisporaceae				Catenulispora sp. isolate_H3_16_all_fractions_metab_147_71_0_iso2	MFL6114637.1	MRDIAVFSGSAHPTLAAEICTHLATPLNPVRVSRFANDCLEVQLQANCRERDVFLVQPLVAPVQEHLVELLLMCDAARGASAARITVVVPHYAYARSDKKDAPRISIGGRLVADLLVAAGADRMLAMTLHSPQVHGFFSVPVDHLHALRELAKHFRRYDLTDTTVVSPDLGNAKEAAAFARLLGVPVAAGAKQRFAGDSVAISSVIGDVRGRDVIVLDDEIAKGSTVIELLDRLRELGVRSVRVACTHGLFAAGALKRLSDQPDVVEIVCTNTVPTPGGEPGETTGKLTVLSIAPALAEAMRRIHNGESVSALFEGP
Bacillati	Actinomycetota	Actinomycetes	Catenulisporales	Catenulisporaceae				Catenulispora sp. isolate_H3_16_all_fractions_metab_147_71_0_iso3	MFL6116239.1	MTGLKTTGEKKLMLFTGRAYPELAQEVAEELGVEIAPTKAHDFANGEIYTRFEESVRGSDAFVIQCHSAPINHSIMEQLIMVDALKRASAKRITVITPFYGYARQDKKHKGREPISARLMADFFATAGADRLMAVDLHTDQIQGYFDGPVDHLFALPQLVDYIRGKYDTAKLTVVSPDAGRVRTADRWTDRLNTPLAIVHKRRDPNIPNTVSVHEIVGEVKGRTCVLVDDMVDTAGTICAAAEALFENGAAEVIIAATHAVLSDPATDRLKNSRISEVIFTNTLPIPEEKRFDKMTVLSIAPMLARAIREVFEDGSVTSMFDDHDH
Bacillati	Actinomycetota	Actinomycetes	Catenulisporales	Catenulisporaceae				Catenulispora subtropica strain JCM 16013	WP_344655063.1	MTGLKTTGEKKLMLFTGRAYPELAQEVADELGVEIAPTKAHDFANGEIYTRFEESVRGSDAFVIQCHASPINHSIMEQLIMVDALKRASAKRITVITPFYGYARQDKKHKGREPISARLMADFFATAGADRLMAVDLHTDQIQGYFDGPVDHLFALPVLVDYIKGKYDTSKLTVVSPDAGRVRTADRWTDRLNTPLAIVHKRRDPNIPNTVSVHEIVGEVRGRVCVLVDDMVDTAGTICAAAEALFENGAAEVIIAATHAVLSDPATDRLKNSRISEVIFTNTLPIPEDKRFDKMTVLSIAPMLARAIREVFEDGSVTSMFDDHKH
Bacillati	Actinomycetota	Actinomycetes	Catenulisporales	Catenulisporaceae				Catenulispora yoronensis strain JCM 16014_iso1	WP_344666105.1	MRDIAVFSGSAHPALAAEICAHLETPLNPVRVSRFANDCLEVQLQANCRERDVFLVQPLVAPVQEHLVELLLMCDAARGASAARITVVIPHYAYARSDKKDAPRISLGGRLVADLLVAAGADRVLAMTLHSPQVHGFFSVPVDHLHALRELARHFRRHDLTNTTVVSPDLGNAKEAAAFARLLGVPVAAGAKQRFAGDTVAISSVIGDVSGRDVIVLDDEIAKGSTVIELLDRLRELGARKVRVACTHGLFASGALKRLADQPDVVEIVCTNTVPISAQADTESTEKLKVLSIAPALAEAMRRIHNGESVSALFDGL
Bacillati	Actinomycetota	Actinomycetes	Catenulisporales	Catenulisporaceae				Catenulispora yoronensis strain JCM 16014_iso2	WP_344672144.1	MTGLKTTGEKKLMLFTGRAYPELAQEVADELGVEIAPTKAHDFANGEIYTRFEESVRGSDAFVIQSHSAPINHSIMEQLIMVDALKRASAKRITVITPFYGYARQDKKHKGREPISARLMADFFATAGTDRLMAVDLHTDQIQGYFDGPVDHLFALPLLVDYIRGKYDTSKLTVVSPDAGRVRTADRWTDRLDTPLAIVHKRRDPNIPNTVSVHEIVGEVRGRTCVLVDDMVDTAGTICAAAEALFENGAAEVIIAATHAVLSDPATDRLKNSRISEVIFTNTLPIPDEKRFDKMTVLSIAPMLARAIREVFEDGSVTSMFDDHKH
Bacillati	Actinomycetota	Actinomycetes	Catenulisporales	Catenulisporaceae				unclassified Catenulispora sp.	WP_370340558.1	MRDIAVFSGSAHPTLAAEICAHLETSLNPVRVSRFANDCLEVQLQANCRERDVFLVQPLVAPVQEHLVELLLMCDAARGASAARITAVVPHYSYARSDKKDAPRISIGGRLVADLMVAAGADRVLAMTLHSPQVHGFFSVPVDHLNALRELAGHFRDSDLSHTTVVSPDLGNAKEAAAFARLLGVPVAAGAKQRFAGDKVAISSVIGDVGGRDVIVLDDEIAKGSTVMELLDRLRDLGARSVRVACTHGLFASGALKRLADQPEVEEIVCTNTVPIPPNEQIDSGKLTVLSIAPALAEAMRRIHNGESVSALFEGL
Bacillati	Actinomycetota	Actinomycetes	Catenulisporales	Catenulisporaceae				unclassified Catenulispora sp.	WP_370346190.1	MTGLKTTGEKKLMLFTGRAYPELAQEVAEELGVEIAPMKAHDFANGEIYTRFEESVRGSDAFVIQCHSAPINHSIMEQLIMVDALKRASAKRITVITPFYGYARQDKKHKGREPISARLMADFFATAGADRLMAVDLHTDQIQGYFDGPVDHLFALPLLVDYIRGKYDTSKLTVVSPDAGRVRTADRWTDRLNTPLAIVHKRRDPNIPNTVSVHEIVGDVKGRTCVLVDDMVDTAGTICAAAEALFENGAAEVIIAATHAVLSDPAVDRLKNSRISEVIFTNTLPIPDEKRFKMTVLSIAPMLARAIREVFEDGSVTSMFDDHKH
Bacillati	Actinomycetota	Actinomycetes	Catenulisporales	unclassified Catenulisporales				Catenulisporales bacterium isolate_SH_70_18_iso1	MBW8805938.1	MRDIAVFSGSAHPTLAAEICTHLATPLNPVRVSRFANDCLEVQLQANCRERDVFLVQPLVAPVQEHLVELLMMCDAARGASAARITVVVPHYAYARSDKKDAPRISLGGRLVADLLVAAGADRVLAMTLHSPQVHGFFSIPVDHLHALRELAKHFRHYDLTNTTVVSPDLGNAKEAAAFARLLGVPVAAGAKQRFAGDSVAISSVIGEVRGRDVIVLDDEIAKGSTVIELLDRLRELGVRSVRVACTHGLFAAGALKRLSDQPDVVEIVCTNTVPTPGGESRENTGKLAVLSIAPALAEAMRRIHNGESVSALFEGP
Bacillati	Actinomycetota	Actinomycetes	Catenulisporales	unclassified Catenulisporales				Catenulisporales bacterium isolate_SH_70_18_iso2	MBW8806181.1	MTGLKTTGEKKLMLFTGRAYPELAQEVAEELGVEIAPTKAHDFANGEIYTRFEESVRGSDAFVIQCHSAPINHSIMEQLIMVDALKRASAKRITVIMPFYGYARQDKKHKGREPISARLMADFFATAGADRLMAVDLHTDQIQGYFDGPVDHLFALPQLVDYIRGKYDTSKLTVVSPDAGRVRTADRWTDRLNTPLAIVHKRRDPNIPNTVSVHEIVGEVKGRTCVLVDDMVDTAGTICAAAEALFENGAAEVIIAATHAVLSDPATDRLKNSRISEVIFTNTLPIPDEKRFDKMTVLSIAPMLARAIREVFEDGSVTSMFDDTH
Bacillati	Actinomycetota	Actinomycetes	Cryptosporangiales					Cryptosporangiaceae bacterium isolate_BP_176_iso1	MDQ1644923.1	MGSIHSENRKSLLVLSGRGYPELAEQIASELGTQVTPTTAYDFASGEIFVRFKESVRGSDAFVIQSMTTPVNQWLVEALLMVDALKRGSAKRTTVVLPFYPYARQDKKHRGREPISARLMADLFKTAGANRILTVDLHTAQIQGFFNGPVDHLFAMPLLTEYIKGKYAADNLTVVAPDSGRVRVAERWTDDLGGTPLAFIHKTRDPLIPNEAVANRVVGDVAGRVCIVVDDMIDTGGTITKAADALFDAGAADVIVAATHGVLSDPATERLKNSRISEVVLTNTLPVPPERHLDKLTVLPIAPLIARAIREVFDDGSVTSLFGGAS
Bacillati	Actinomycetota	Actinomycetes	Cryptosporangiales					Cryptosporangiaceae bacterium isolate_BP_176_iso2	MDQ1659092.1	MGSIHSENRKSLLVLSGRGYPELAEQIASELGTQVTPTTAYDFASGEIFVRFKESVRGSDAFVIQSMTTPVNQWLVEALLMVDALKRGSAKRTTVVLPFYPYARQDKKHRGREPISARLMADLFKTAGANRILTVDLHTAQIQGFFNGPVDHLFAMPLLTEYIKGKYAADNLTVVAPDSGRVRVAERWTDDLGGTPLAFIHKTRDPLIPNEAVANRVVGDVAGRVCIVVDDMIDTGGTITKAADALFDAGAADVIVAATHGVLSDPATERLKNSRISEVVLTNTLPVPPERHLDKLTVLPIAPLIARAIREVFDDGSVTSLFGGGS
Bacillati	Actinomycetota	Actinomycetes	Cryptosporangiales					Cryptosporangiaceae bacterium isolate_RYN_153_	MCW2611368.1	MSGIQVENRKNLMLFSGRAYPELAEEIGEHLGVAPTPTSAYDFANGEIFVRYQESVRGSDAFVVQSMTQPINEWVMETLIMVDALKRGSAKRITVVLPFYPYARQDKKHRGREPISARLVADLFKTAGANRILTVDLHTSQIQGFFDGPVDHLFALPLLASHISKAYAGRDLAVVAPDSGRVRVAERWTDELGGCPLAFIHKTRDPLVPNQVVANRVVGEVEGRVCIVVDDMIDTGGTITKAADALFEAGAAEVVVAATHGVLSDPATERLKNSRITEIVLTNTLPIPAEKQLDKLTVLSIAPLVGRAIREVFSDGSVTSMFGGTA
Bacillati	Actinomycetota	Actinomycetes	Cryptosporangiales					Cryptosporangiaceae bacterium isolate_SMAG_U6275_	HEV2087342.1	MTIQADNRKCLVLLSGRAFPELAEEIATELNTLVTQTTAHEFASGEIYVRFQDSVRGSDAFVVQSMTTPLNQWLMEALLMVDALKRGSAKRVTVVLPFYPYARQDKKHRGREPISARLVADLFRCAGANRILTVDLHTAQIQGFFDGPVDHLFALSLLSDHVKARYADRELTVVAPDSGRVRVAERWADVLGGTPLAFIHKTRDPLVPNQVVANRVVGAVTDRTCILVDDMIDTGSTICKAAEALLAAGATEVIVAATHGVLSDPATERLKNSRISEIILTNTLPIPPEKRLDKLTVLSIAPLVARAIREVFADGSVTSLFGGEG
Bacillati	Actinomycetota	Actinomycetes	Cryptosporangiales					Cryptosporangium arvum	WP_035848694.1	MAIHAKSRKSLVLLTGRAAPELAAEIAVDLETHVTPTRALEFASGELFVRFEESVRGSDAFIIQSVCAPVNQHLMELLLMLDAAKRGSAKRVTVVLPCYPYSRQDKKHQGREPISARLVADLLKTAGADRILTVDLHTAQIQGFFDGPVDHLFALDLLANYVKEKYAGRELTVVAPDSGRVRVAERWTDVLGGTPLAFIHKTRDPLVPNQVVMNRVVGEVKGRTCILVDDMIDTGGTIAKAADALKEEGAADVVVAATHGVLSDPATERLKNGPISEVILTNTLPIGPEKELDKLTVLSIAPLIARAIREVFDDGSVTSLFGGAS
Bacillati	Actinomycetota	Actinomycetes	Cryptosporangiales					Cryptosporangium aurantiacum strain DSM 46144	WP_073263310.1	MALHAKSRKSLVLLSGRAAPELAAEIAVDLETGVTPTRALEFASGELFVRFEESVRGSDAFIIQSMCAPVNQHLMEVLLMLDAAKRGSAKRVTVVLPFYPYARQDKKHQGREPISARLVADLLRTAGADRILTVDLHTAQIQGFFDGPVDHLFALSLLAEYVKERYAGRDLTVVAPDSGRVRVAERWTDVLGGTPLAFIHKTRDPLVPNQVVMNRVVGEVKGRTCILVDDMIDTGGTIAKAADALKQEGAADVVVAATHGVLSDPATERLKNGPISEVILTNTLPIPPEKELDKLTVLSIAPLIARAIREVFDDGSVTSLFGGAS
Bacillati	Actinomycetota	Actinomycetes	Cryptosporangiales					Cryptosporangium japonicum	WP_344651300.1	MAIHAKSRKSLVLLTGRAAPELAAEIAVDLETDVTPTRALEFASGELFVRFEESVRGSDAFIIQSVCAPVNQHLMELLLMLDAAKRGSAKRVTVVLPCYPYSRQDKKHQGREPISARLVADLLKTAGADRILTVDLHTAQIQGFFDGPVDHLFALDLLANYVKEKYAGRELTVVAPDSGRVRVAERWTDVLGGTPLAFIHKTRDPLVPNQVVMNRVVGEVKGRTCILVDDMIDTGGTIAKAADALKEEGAADVVVAATHGVLSDPATERLKNGPISEVILTNTLPIGPEKELDKLTVLSIAPLIARAIREVFDDGSVTSLFGGAS
Bacillati	Actinomycetota	Actinomycetes	Cryptosporangiales					Cryptosporangium minutisporangium	WP_345733329.1	MAIHAKSRKSLVLLSGRAAPELAAEIAVDLETVVTPTRALEFASGELFVRFQESVRGSDAFIIQSMCAPVNQHLMELLLMLDAAKRGSAKRVTVVVPFYPYSRQDKKHQGREPISARLVADLLKTAGADRILTVDLHTAQIQGFFDGPVDHLFALSLLANYVKDRYAGRELTVVAPDSGRVRVAERWTDILGGTPLAFIHKTRDPLVPNQVVMNRVVGEVRGRTCILVDDMIDTGGTIAKAADALKAEGAADVVVAATHGVLSDPATERLKNGPISEVILTNTLPIPPEKELDKLTVLSIAPLIARAIREVFDDGSVTSLFGGAS
Bacillati	Actinomycetota	Actinomycetes	Cryptosporangiales					Cryptosporangium phraense strain A_T 5661_iso1	WP_142703506.1	MREIAVFSGSAHPGLAAAICEYLDTPLLPVRVDRFANDCLEVQLQGNCRERDVFLVQPLVRPVQEHLVELLMMIDAARGASAARTTVVLPHYAYARSDKKDTPRISIGGRLVADLLVAAGASRILTMTLHSPQVHGFFSVPVDHLHALRELAGYFAQYDLSNTTVVSPDLGNAKEAARFARRLGVPVAAGAKQRFADDRVSISSVIGDVAGRDIIVLDDEIAKGSTVLELLDRLRELGARSVRLACTHGLFAAGALKRLGDQPDVVEIVCTDTVPIPVSDRIEKLRVLSIAPALAEAMRRIHDGESVSALFDVPGTVD
Bacillati	Actinomycetota	Actinomycetes	Cryptosporangiales					Cryptosporangium phraense strain A_T 5661_iso2	WP_142703686.1	MAIHAKSRKSLVLLSGRAAPELAAEIAVDLETEVTPTRAVEFASGELFVRFEESVRGSDAFIVQSMCAPVNHHLMELLLMLDAAKRGSAKRITVVVPFYPYARQDKKHQGREPISARLVADLLKTAGADRILTVDLHTAQIQGFFDGPVDHLFALSLLADYVKERYAGRELTVVAPDSGRVRVAERWTDVLGGTPLAFIHKTRDPLVPNQVVMNRVVGEVEGRTCILVDDMIDTGGTIAKAADALKAEGAADVVVAATHGVLSDPATERLKNGPISEVILTNTLPIPPEKELDKLTVLSIAPLIARAIREVFDDGSVTSLFGGAS
Bacillati	Actinomycetota	Actinomycetes	Cryptosporangiales					Cryptosporangium sp. NPDC048952	WP_392717176.1	MAIHAKSRKSLVLLTGRAAPELAAEIAVDLETEVTPTRALEFASGELFVRFEESVRGSDAFIIQSVCAPVNQHLMELLLMLDAAKRGSAKRVTVVLPCYPYARQDKKHQGREPISARLVADLLKTAGADRILTVDLHTAQIQGFFDGPVDHLFALDLLASYVKEKYADRELTVVAPDSGRVRVAERWTDVLGGTPLAFIHKTRDPLVPNQVVMNRVVGEVKGRTCILVDDMIDTGGTIAKAADALKEEGAADVVVAATHGVLSDPATERLKNGPISEVILTNTLPIGPEKELDKLTVLSIAPLIARAIREVFDDGSVTSLFGGAS
Bacillati	Actinomycetota	Actinomycetes	Cryptosporangiales					Cryptosporangium sp. NPDC051539_iso1	WP_395930200.1	MAIHAKSRKSLVLLSGRAAPELAAEIAVDLETEVTPTRALEFASGELFVRFEESVRGSDAFIIQSMCAPVNHHLMELLLMLDAAKRGSAKRVTVVVPFYPYARQDKKHQGREPISARLVADLLKTAGADRILTVDLHTAQIQGFFDGPVDHLFALDLLARYVKERYAGRDLTVVAPDSGRVRVAERWTDVLGGTPLAFIHKTRDPLVPNQVVMNRVVGEVKGRTCILVDDMIDTGGTIAKAADALREEGAADVVVAATHGVLSDPATERLKNGPISEVILTNTLPIGPEKELDKLTVLSIAPLIARAIREVFDDGSVTSLFGGAS
Bacillati	Actinomycetota	Actinomycetes	Cryptosporangiales					Cryptosporangium sp. NPDC051539_iso2	WP_395932138.1	MREIAVFSGSAHRDLAAAICEYLETPLLPVRVDRFANDCLEVQLQGNCRERDVFLVQPLVRPVQEHLVELLMMLDAARGASAARTTVVLPHYAYARSDKKDTPRISIGGRLVADLLVAAGASRILTMTLHSPQVHGFFSVPVDHLHALRELAEHFSQYDLSNTTVVSPDLGNAKEAARFARRLGVPVAAGAKQRFADDRVSISSVIGDVAGRDIIVLDDEIAKGSTVLELLERLRELGARSVRLACTHGLFAAGALKRLGDQPDVTEIVCTDTVPIPAGDRIDKLKVLSIAPALAEAMRRIHDGESVSALFDSVN
Bacillati	Actinomycetota	Actinomycetes	Frankiales	Frankiaceae	Frankia			Frankia gtarii	WP_261568848.1	MRDIAVFSGSAHPTLAEEICAHLDVPLHRVRVQRFANDCLEVQLPANCRERDVFLIQPLVAPVQENLVELLLMLDAARGASAARTTVVLPHYAYARSDKKDAPRISIGGRLVADLLVAAGASRVLAMTLHSPQVHGFFSVPVDHLHALRELAKHFRRHDLSNTTVVSPDLGNAKEAAAFARMLGVRVAAGAKQRFADDRVSISTVIGDVAGRDVIVLDDEIAKGSTVLELLERLRELDVRSVRVACTHGLFSAGALKRISDQPEVVEIVCTNTVPIPLGDRVPKLEVLTVAPPLAEAIRRIHNGESVSALFDA
Bacillati	Actinomycetota	Actinomycetes	Frankiales	Frankiaceae	Frankia			Frankia sp. CcI49	WP_076832648.1	MREIAVFSGSAHHQLAQDVCDHLDVPLSPVRVDRFANDCLEVQLQANCRERDIFLIQPLIKPVQENLVELLLMLDAARGASAARITVVMPHYSYARSDKKDTPRISIGGRLVADLLVAAGASRILAMTLHSPQVHGFFSVPVDHLHALRELAQHFQRNDLSNTTVVSPDLGNAKEAARFARRLGVPVAAGAKQRFADDRVAISAVIGDVAGRDIIILDDEIAQGSTVLELLERLREIGVGSIRVACTHGLFANGALKRIGDQPDVTEIVCTNTVPVPAADQFSKLTVLSVAPALAEAIRHIHNGESVSALFD
Bacillati	Actinomycetota	Actinomycetes	Frankiales	Frankiaceae	Frankia			Frankia sp. isolate_Bin_2_	MGF7235282.1	MTGYQTENRRNLMLFAGRSHPALTHAVAAELEVEPVPTSAYEFSNGEIFVRFEESVRGCDAFVMQSHCQPVNTWLMEQLIMVDALKRASAKRITVVAPFYPYARQDKKHRGREPISARLVADLFKTAGANRLMSVDLHTAQIQGFFDGPVDHLFALPLLADYIESKLDPANVTVVAPDAGRVRVAERWTDRLGCPLAIIHKRRDPSVPNQVKVSEVVGAVEGRTCIIVDDMIDTGGTIVKAAEALMAQGAAGVVAAATHGVLSGPAVDRLKNSAISEVVITNTLPVPSESRFDKLTELSIAPLLAAAVKAVFEDGSVTGLFGGDA
Bacillati	Actinomycetota	Actinomycetes	Frankiales	Frankiaceae	Frankia			Frankia sp. isolate_MAG114_	MCA1824235.1	MSGLVTSSSKTLMLFSGRAFPELAQEIGAELDTPLGNVTLGDFPNGEMYCRFEESVRGSDAFVIQSHTEPINKWLMEQLIMVDALKRASAKRISVVAPFYPYGRQDKKTLAREPISARLIADLFTAAGADRIISIDLHTAQIQGFLNDPLDHLTALPMLSDYIAQRVDSSQLTIVSPDAGRVRVAEKYTDRLNCPLAIIHKRRSARTPSDVRVFEVVGEVEGRTCVIVDDMIDTAGTITKAADAVIAQGASEVLVVATHGIFSEPAVDRLKNCAVKEVIVTNTLPLPDDKRFDKVTVLSIAPIIARAIRAVFDDSSVSDLFDGTN
Bacillati	Actinomycetota	Actinomycetes	Frankiales	Frankiaceae	Frankia			unclassified Frankia sp.	WP_203023382.1	MREIVVFSGSAHRQLAEEVCHHLETPLSPVRIERFANDCLEVQLQANCRERDIFIIQPLVRPVQENLVELLLMLDAAKGASALRTTVVMPHYSYARSDKKDAPRISIGGRLVADLMATAGANRILAMTLHAPQVHGFFSVPVDHLHALRELAQHFRQYDLSNTTVVSPDLGNAKEAAHFARRLGVQVAAGAKQRFADDRVAISAVIGDVAGRDIIILDDEIAKGSTVLELLNRLRDIGVRSIRIACTHGLFASGALKRIGDQPDVLEIVCTNTVPIPSEEHIPKLKILSVAPALAEAMRRIHNGESVSALFD
Bacillati	Actinomycetota	Actinomycetes	Frankiales	Frankiaceae	Frankia			unclassified Frankia sp.	WP_239312534.1	MGYQTENRRNLMLFGGRAHPELVAEVAGALDVVPVPTSAYEFSNGEIFVRFEESVRGCDAFVLQCHSAPVNTWLMEQLIMVDALKRANAKRITVVAPFYPYARQDKKHRGREPISARLIADLFKTAGAHRLMSVDLHTAQIQGFFDGPVDHLFALPLLTDYIESKLDTSAVTVVAPDAGRVRVAERWTDRLGCPLAIIHKRRDPDVPNQVKMFDVVGEVRGRTCVIVDDMIDTAGTITKAAEALSENGATEVIAAATHGVLSGPAVDRLKNSDISEVVLTNTLPLRSEARIDKITELSIAPLLAAAIRAVFEDGSVTELFGGDA
Bacillati	Actinomycetota	Actinomycetes	Frankiales	Frankiaceae	Frankia			Frankia sp. AgB1.8	MBL7620082.1	MAGRGLHGPEDTSRSNAVGYQTENRRNLMLFTGRAHPELAAEVASTLGVRTVPTSAYDFANGEIFVRFQESVRGCDAFVLQAHSAPVNTWLMEQLIMVDALKRASAKRITVVAPFYPYARQDKKHRGREPISARLIADLFKTAGADRLMSVDLHTAQIQGFFDGPVDHLFALPLLADYIERKVDAAEVTIVAPDSGRVRVAERWTDRLSCPLAIIHKRRDKDVPNQVKMFEVVGQVAGRTCVIVDDMIDTAGTITKAAEALKANGAATVIAAATHGVLSGPAIDRLKNSPISEVVLTNTLPLPADAQIDKITELSIAPLLAAAIREVFEDGSVTSLFGGDA
Bacillati	Actinomycetota	Actinomycetes	Frankiales	Frankiaceae	Frankia			Frankia sp. Cas3	WP_322754740.1	MAYQTENRRNLMLFGGRAHPELVAEVATALDVAPVPTSAYEFSNGEIFVRFEESVRGCDAFVLQCHAAPVNTWLMEQLIMVDALKRANAKRITVVAPFYPYARQDKKHRGREPISARLIADLFKTAGAHRLMSVDLHTAQIQGFFDGPVDHLFALPLLTDYIESKLDTSVVTVVAPDAGRVRVAERWTDRLGCPLAIIHKRRDPDVPNQVKMFDVVGEVRGRTCVIVDDMIDTAGTVTKAAEALAEHGATEVIAAATHGVLSGPAVDRLKNSDISEVVLTNTLPLRSEARIDKITELSIAPLLAAAIRAVFEDGSVTELFGGDA
Bacillati	Actinomycetota	Actinomycetes	Frankiales	Frankiaceae	Frankia			Frankia sp. CiP3	WP_239334696.1	MGYQTENRRNLMLFGGRAHPELVAEVASALDVVPVPTSAYEFSNGEIFVRFEESVRGCDAFVLQCHSAPVNTWLMEQLIMVDALKRANAKRITVVAPFYPYARQDKKHRGREPISARLIADLFKTAGAHRLMSVDLHTAQIQGFFDGPVDHLFALPLLTDYIESKLDTSAVTVVAPDAGRVRVAERWTDRLGCPLAIIHKRRDPDVPNQVKMFDVVGEVRGRTCVVVDDMIDTAGTITKAAEALSENGATEVIAAATHGVLSGPAVDRLKNSDISEVVLTNTLPLRSEARIDKITELSIAPLLAAAIRAVFEDGSVTELFGGDA
Bacillati	Actinomycetota	Actinomycetes	Frankiales	Frankiaceae	Frankia			Frankia sp. isolate_HOG45C_	MBX6391376.1	MGYQTENRRNLMLFAGRSHPELAAEVAAQLGVRTVPTSAYDFSNGEIFVRFQESVRGCDAFVLQAHSAPVNTWLMEQLIMVDALKRASAKRITVVAPFYPYSRQDKKHRGREPISARLVADLFKTAGADRLMSVDLHTAQIQGFFDGPVDHLFALPLLADYIEGKVDTREVTVVAPDSGRVRVAERWTDRLNCPLAIIHKRRDKDVPHQVKMFEVVGEVRGRTCVIVDDMIDTAGTITKAAEALKANGAGTVIAAATHGVLSGPAVDRLKNSDIAEVVLTNTLPLPAEARIDKITELSIAPLLAAAIREVFEDGSVTSLFGGDA
Bacillati	Actinomycetota	Actinomycetes	Frankiales	Frankiaceae	Frankia			Frankia sp. RB7	MDN3275214.1	MSAKNGSIKLVSGNSNPALAQAIAQGLDLPLTKAVVRRFADMEIFVEIQENVRGSDAFIIQSTSFPANDHLMELLIITDALRRSSARRITAVIPYFGYARQDRKSGSRTPISAKLVANLITHAGVDRVMTLDLHATQIQGFFDIPTDNLFAAPVMVRDIRERFDLGKVMVVSPDVGGVARARGLAKRINTPLAIVDKRRERAGESEVMNVIGDVAGYSCILVDDIVDSGGTLVNAADALIAKGAKDVYAYITHGVLSGGAAARITNSKLKELVITDSILPTDAVSKAPNIRTLPIASLISDAIARTAAEESVSSLFD
Bacillati	Actinomycetota	Actinomycetes	Frankiales	Frankiaceae	Frankia			Frankiaceae sp.	WP_020458419.1	MGYQTENRRNLMLFAGRSHPELAAEVARALDVQPVPTNAYEFASGEIFVRFEESVRGCDAFVLQCHTAPVNTWLMEQLIMVDALKRASAKRITVVAPFYPYARQDKKHRGREPISARLVADLFKTAGAHRLMSVDLHTAQIQGFFDGPVDHLFALPLLADYIESKLDTSEVTVVAPDSGRVRVAERWTDRLGCPLAIIHKRRDPNVPNQVKMFDVVGEVRGRTCVIVDDMIDTAGTITKAAESLKEHGATDVIAAATHGVLSGPAADRLKNSEISEVVLTNTLPLPSEARIDKITELSIAPLIAAAIKAVFEDGSVTGLFGGDA
Bacillati	Actinomycetota	Actinomycetes	Frankiales	Frankiaceae	Frankia			unclassified Frankia sp.	WP_307873528.1	MGYQTENRRNLMLFTGRAHPELAAEVASTLGVRTVPTSAYDFANGEIFVRFQESVRGCDAFVLQAHSAPVNTWLMEQLIMVDALKRASAKRITVVAPFYPYARQDKKHRGREPISARLIADLFKTAGADRLMSVDLHTAQIQGFFDGPVDHLFALPLLADYIERKVDAAEVTIVAPDSGRVRVAERWTDRLSCPLAIIHKRRDKDVPNQVKMFEVVGQVAGRTCVIVDDMIDTAGTITKAAEALKANGAATVIAAATHGVLSGPAIDRLKNSPISEVVLTNTLPLPADAQIDKITELSIAPLLAAAIREVFEDGSVTSLFGGDA
Bacillati	Actinomycetota	Actinomycetes	Frankiales	Frankiaceae	Parafrankia			Parafrankia colletiae	WP_071086169.1	MGYQTENRRNLMLFAGRSHPELTAEVARELDVAPVPTNAYEFASGEIFVRFEESVRGCDAFVLQAHGAPVNTWLMEQLIMVDALKRASAKRITVVAPFYPYARQDKKHRGREPISARLVADLFKAAGAHRLMSVDLHTAQIQGFFDGPVDHLFALPLLADYIESKLDTSEVTVVAPDSGRVRVAERWTDRLGCPLAIIHKRRDPDVPNQVKMFDVVGEVDGRTCVIVDDMIDTAGTITKAAESLKEHGAANVIAAATHGVLSGPAADRLKNSEISEVVLTNTLPLPSEARIDKLTELSIAPLIAAAIKAVFEDGSVTGLFGGDA
Bacillati	Actinomycetota	Actinomycetes	Frankiales	Frankiaceae	Parafrankia			Parafrankia discariae	WP_018502076.1	MGYQTENRRNLMLFAGRSHPELAAEVARALDVQPVPTNAYEFASGEIFVRFEESVRGCDAFVLQCHTAPVNTWLMEQLIMVDALKRASAKRITVVAPFYPYARQDKKHRGREPISARLVADLFKAAGAHRLMSVDLHTAQIQGFFDGPVDHLFALPLLADYIESKLDTSEVTVVAPDSGRVRVAERWTDRLGCPLAIIHKRRDPNVPNQVKMFDVVGEVRGRTCVIVDDMIDTAGTITKAAESLKEHGATDVIAAATHGVLSGPAADRLKNSEISEVVLTNTLPLPSEARLDKITELSIAPLIAAAIKAVFEDGSVTGLFGGDA
Bacillati	Actinomycetota	Actinomycetes	Frankiales	Frankiaceae	Parafrankia			Parafrankia elaeagni	WP_018634671.1	MGYQTENRRNLMLFAGRSHPELTAEVARELDVEPVPTNAYEFASGEIFVRFEESVRGCDAFVLQAHGAPVNTWLMEQLIMVDALKRASAKRITVVAPFYPYARQDKKHRGREPISARLVADLFKAAGAHRLMSVDLHTAQIQGFFDGPVDHLFALPLLADYIESKLDTSEVTVVAPDSGRVRVAERWTDRLGCPLAIIHKRRDPDVPNQVKMFDVVGEVDGRTCVIVDDMIDTAGTITKAAESLKEHGAANVIAAATHGVLSGPAADRLKNSEISEVVLTNTLPLPSEARIDKLTELSIAPLIAAAIKAVFEDGSVTGLFGGDA
Bacillati	Actinomycetota	Actinomycetes	Frankiales	Frankiaceae	Parafrankia			Parafrankia irregularis	WP_091282335.1	MGYQTENRRNLMLFAGRSHPELAAEVARALDVEPVPTNAYEFASGEIFVRFEESVRGCDAFVLQCHGAPVNTWLMEQLIMVDALKRASAKRITVVAPFYPYARQDKKHRGREPISARLVADLFKAAGAHRLMSVDLHTAQIQGFFDGPVDHLFALPLLADYIENKLDTSEVTVVAPDSGRVRVAERWTDRLGCPLAIIHKRRDPDVPNQVKMFDVVGEVDGRTCVIVDDMIDTAGTITKAAESLKEHGATNVIAAATHGVLSGPAADRLKNSEISEVVLTNTLPLPSEARIDKITELSIEPLIAAAIKAVFEDGSVTGLFGGDA
Bacillati	Actinomycetota	Actinomycetes	Frankiales	Frankiaceae	Parafrankia			Parafrankia soli	WP_071059170.1	MGYQTENRRNLMLFAGRSHPELAAEVARALDVQPVPTNAYEFASGEIFVRFEESVRGCDAFVLQCHTAPVNTWLMEQLIMVDALKRASAKRITVVAPFYPYARQDKKHRGREPISARLVADLFKTAGAHRLMSVDLHTAQIQGFFDGPVDHLFALPLLADYIESKLDTSEVTVVAPDSGRVRVAERWTDRLGCPLAIIHKRRDPNVPNQVKMFDVVGEVRGRTCVIVDDMIDTAGTITKAAESLKAHGATDVIAAATHGVLSGPAADRLKNSEISEVVLTNTLPLPSEARIDKITELSIAPLIAAAIKAVFEDGSVTGLFGGDA
Bacillati	Actinomycetota	Actinomycetes	Frankiales	Frankiaceae	Parafrankia			Parafrankia sp.	WP_026311061.1	MREIAVFSGSAHRQLADEVCRHLGVPLSPVQIDRFANDCLEVQLQANCRERDIFIIQPLVRPVQEHLVELLLMLDAARGASAARTTVVIPHYSYARSDKKDTPRISIGGRLVADLMVTAGASRILAMTLHSPQVHGFFSVPVDHLHALRELADHFRQYDLSNTTVVSPDLGNAKEAARFARRLGVPVAAGAKQRFADDRVAISAVIGDVAGRDIIILDDEIAKGSTVLELLDRLRDIGVRSIRVACTHGLFANGALKRIGDQPDVLEIVCTNTVPVPEAEQTSKLKVLSIAPALAEAMRHIHNGESVSALFD
Bacillati	Actinomycetota	Actinomycetes	Frankiales	Frankiaceae	Parafrankia			Parafrankia sp.	WP_091280309.1	MREIAVFSGSAHHQLAEEVCGHLDVPLSPVRVDRFANDCLEVQLQANCRERDIFIIQPLIKPVQENLVELLLMLDAARGASAARITVVMPHYSYARSDKKDTPRISIGGRLVADLLVTAGASRILAMTLHSPQVHGFFSVPVDHLHALRELAQHFQRNDLSNTTVVSPDLGNAKEAARFARRLGVPVAAGAKQRFADDRVAISAVIGDVAGRDIIILDDEIAQGSTVLELLERLREIGVGSIRVACTHGLFANGALKRIGDQPDVTEIVCTNTVPVPAADQFSKLTVLSVAPALADAIRHIHNGESVSALFD
Bacillati	Actinomycetota	Actinomycetes	Frankiales	Frankiaceae	Parafrankia			Parafrankia sp. EUN1f	WP_006538152.1	MREIAVFSGSAHHQLAEEVCGHLDVPLSPVRVDRFANDCLEVQLQANCRERDIFIIQPLIKPVQENLVELLLMLDAARGASAARITVVMPHYSYARSDKKDTPRISIGGRLVADLLVAAGASRILAMTLHSPQVHGFFSVPVDHLHALRELAQHFRRNDLSNTTVVSPDLGNAKEAARFARRLGVPVAAGAKQRFADDRVAISAVIGDVAGRDVIILDDEIAQGSTVLELLERLREIGVRSIRVACTHGLFANGALKRIGDQPDVTEIVCTNTVPVPGADEFSKLTVLSVAPALAEAIRHIHNGESVSALFD
Bacillati	Actinomycetota	Actinomycetes	Frankiales	Frankiaceae	Parafrankia			Parafrankia sp. FMc2	WP_368958715.1	MGYQTENRRNLMLFAGRSHPELTAEVARELDVEPVPTNAYEFASGEIFVRFEESVRGCDAFVLQAHGAPVNTWLMEQLIMVDALKRASAKRITVVAPFYPYARQDKKHRGREPISARLVADLFKAAGAHRLMSVDLHTAQIQGFFDGPVDHLFALPLLADYIESKLDTSEVTVVAPDSGRVRVAERWTDRLGCPLAIIHKRRDPDVPNQVKMFDVVGEVDGRTCVIVDDMIDTAGTITKAAESLKEHGAVNVIAAATHGVLSGPAADRLKNSEISEVVLTNTLPLPSEARIDKLTELSIAPLIAAAIKAVFEDGSVTGLFGGDA
Bacillati	Actinomycetota	Actinomycetes	Frankiales	Frankiaceae	Parafrankia			unclassified Parafrankia sp.	WP_112105063.1	MGYQTENRRNLMLFAGRSHPELAAEVARALDVRPVPTNAYEFASGEIFVRFEESVRGCDAFVLQCHAAPVNTWLMEQLIMVDALKRASAKRITVVAPFYPYARQDKKHRGREPISARLVADLFKTAGAHRLMSVDLHTAQIQGFFDGPVDHLFALPLLADYIESKLDTSEVTVVAPDSGRVRVAERWTDRLGCPLAIIHKRRDPNVPNQVKMFDVVGEVRGRTCVIVDDMIDTAGTITKAAESLKAHGATDVIAAATHGVLSGPAADRLKNSEISEVVLTNTLPLPSEARIDKITELSIAPLIAAAIKAVFEDGSVTGLFGGDA
Bacillati	Actinomycetota	Actinomycetes	Frankiales	Frankiaceae	Protofrankia			Candidatus Protofrankia californiensis	WP_131769476.1	MAYQTENRRNLMLFGGRAHPELVAEVARELDVEPVPTSAYEFSNGEIFVRFEKSVRGCDAFVLQCHSSPVNTWLMEQLIMVDALKRANAKRVTVVAPFYPYARQDKKHRGREPISARLIADLFKTAGAHRLMSVDLHTAQIQGFFDGPVDHLFALPLLADYIEAKLDTSAVTVVAPDAGRVRVAERWTDRLGCPLAIIHKRRDRDVPNQVKMFDVVGEVRGRTCVVVDDMIDTAGTITKAAESLREHGATDVIAAATHGVLSGPAVDRLKNSEISEVVLTNTLPLRSEARIDKITELSIAPLLAAAIRAVFEDGSVTELFGGDA
Bacillati	Actinomycetota	Actinomycetes	Frankiales	Frankiaceae	Protofrankia			Protofrankia coriariae	WP_047221239.1	MAYQTDNRRNLMLFGGRAHPDLVAEVARELDVEPVPTNAYEFSNGEIFVRFEKSVRGCDAFVLQCHSSPVNTWLMEQLIMVDALKRANAKRVTVVAPFYPYARQDKKHRGREPISARLIADLFKTAGAHRLMSVDLHTAQIQGFFDGPVDHLFALPLLADYIEAKLDTSAVTVVAPDAGRVRXDAGRVRVAERWTDRLGCPLAIIHKRRDRDVPNQVKMFDVVGEVEGRTCVVVDDMIDTAGTITKAAESLREHGATDVIAAATHGVLSGPAVDRLKNSEISEVVLTNTLPLPSEARIDKITELSIAPLLAAAIRAVFEDGSVTELFGGDA
Bacillati	Actinomycetota	Actinomycetes	Frankiales	Frankiaceae	Protofrankia			Protofrankia sp.	WP_013872242.1	MAYQTDNRRNLMLFGGRAHPDLVAEVARELDVEPVPTNAYEFSNGEIFVRFEKSVRGCDAFVLQCHSSPVNTWLMEQLIMVDALKRANAKRVTVVAPFYPYARQDKKHRGREPISARLIADLFKTAGAHRLMSVDLHTAQIQGFFDGPVDHLFALPLLTDYIEAKLDTSAVTVVAPDAGRVRVAERWTDRLGCPLAIIHKRRDRDVPNQVKMFDVVGEVKGRTCVVVDDMIDTAGTITKAVESLREHGATDVIAAATHGVLSGPAVDRLKNSEISEVVLTNTLPLPSEARIDKITELSIAPLLAAAIRAVFEDGSVTELFGGDA
Bacillati	Actinomycetota	Actinomycetes	Frankiales	Frankiaceae	Protofrankia			Protofrankia sp. BMG5.30	WP_076842277.1	MAYQTDNRRNLMLFGGRAHPDLVAEVARELDVEPVPTNAYEFSNGEIFVRFEKSVRGCDAFVLQCHSSPVNTWLMEQLIMVDALKRANAKRVTVVAPFYPYARQDKKHRXREPISARLIADLFKTAGAHRLMSVDLHTAQIQGFFDGPVDHLFALPLLADYIEAKLDTSAVTVVAPDAGRVRVAERWTDRLGCPLAIIHKRRDRDVPNQVKMFDVVGEVEGRTCVVVDDMIDTAGTITKAAESLREHGATDVIAAATHGVLSGPAVDRLKNSEISEVVLTNTLPLPSEARIDKITELSIAPLLAAAIRAVFEDGSVTELFGGDA
Bacillati	Actinomycetota	Actinomycetes	Frankiales	Frankiaceae	Protofrankia			Protofrankia symbiont of Coriaria ruscifolia	WP_131784850.1	MAYQTENRRNLMLFGGRAHPELVAEVARELDVEPVPTSAYEFSNGEIFVRFEESVRGCDAFVLQCHSSPVNTWLMEQLIMVDALKRANAKRITVVAPFYPYARQDKKHRGREPISARLIADLFKTAGAHRLMSVDLHTAQIQGFFDGPVDHLFALPLLADYIEAKLDTSAVTVVAPDAGRVRVAERWTDRLGCPLAIIHKRRDREVPNQVKMFDVVGEVRGRTCVVVDDMIDTAGTITKAAESLREHGATDVIAAATHGVLSGPAVDRLKNSEISEVVLTNTLPLRSEARIDKITELSIAPLLAAAVRAVFEDGSVTELFGGDA
Bacillati	Actinomycetota	Actinomycetes	Frankiales	Frankiaceae	Pseudofrankia			Pseudofrankia asymbiotica	WP_076812769.1	MGYQTENRRSLMLFAGRSHPDLAAEVAQQLGVRTVPTSAYDFSNGEIFVRFEESVRGCDAFVLQAHSAPVNTWLMEQLIMVDALKRASAKRITVVAPFYPYARQDKKHRGREPISARLVADLFKTAGAHRLMSVDLHTAQIQGFFDGPVDHLFALPLLADYIESKVDASEVTVVAPDSGRVRVAERWTDRLNCPLAIIHKRRDKDVPNQVKMFEVVGQVAGRTCVIVDDMIDTAGTITKAAEALKANGASAVIAAATHGVLSGPAIDRLKNSDISEVVLTNTLPLPADARIDKITELSIAPLLGAAIKEVFEDGSVTSLFGGDA
Bacillati	Actinomycetota	Actinomycetes	Frankiales	Frankiaceae	Pseudofrankia			Pseudofrankia asymbiotica	WP_076821984.1	MREIVVFSGSAHRQLAEEVCRHLQTPLSPVRVNRFANDCLEVQLQENCRERDIFIVQPLVRPVQENLVELLLMIDAAKGASAARTTVVMPHYSYARSDKKDEPRISIGGXLVADLMVTAGASRILAMTLHAPQVHGFFSVPVDHLHALRELAQHFRQYDLSNTTVVSPDLGNAKEAASFARRLGVRVAAGAKQRFADDRVAISAVIGDVADRDIIILDDEIAKGSTVLELLDRLRDIGVRSIRVACTHGLFAGGALKRIGDQPDVLEIVCTNTVPIPAEEQVSKLKILSIAPALAEAMRRIHNGESVSSLFD
Bacillati	Actinomycetota	Actinomycetes	Frankiales	Frankiaceae	Pseudofrankia			Pseudofrankia inefficax	WP_013421818.1	MGYQTENRRNLMLFTGRAHPELAAEVASTLGVRTVPTSAYDFANGEIFVRFQESVRGCDAFVLQAHSAPVNTWLMEQLIMVDALKRASAKRITVVAPFYPYARQDKKHRGREPISARLIADLFKTAGADRLMSVDLHTAQIQGFFDGPVDHLFALPLLADYIERKVDATEVTIVAPDSGRVRVAERWTDRLSCPLAIIHKRRDKDVPNQVKMFEVVGQVAGRTCVIVDDMIDTAGTITKAAEALKANGAATVIAAATHGVLSGPAIDRLKNSPISEVVLTNTLPLPADAQIDKITELSIAPLLAAAIREVFEDGSVTSLFGGDA
Bacillati	Actinomycetota	Actinomycetes	Frankiales	Frankiaceae	Pseudofrankia			Pseudofrankia inefficax	WP_013424202.1	MREIVVFSGSAHRRLAEEVCQHLETPLSPVRIERFANDCLEVQLQANCRERDIFIIQPLVRPVQENLVELLLMLDAAKGASALRTTVVMPHYSYARSDKKDAPRISIGGRLVADLMATAGANRILAMTLHAPQVHGFFSVPVDHLHALRELAQHFRQYDLSNTTVVSPDLGNAKEAAHFARRLGVQVAAGAKQRFADDRVAISAVIGDVADRDIIILDDEIAKGSTVLELLNRLRDIGVRSIRVACTHGLFASGALKRIGDQPDVLEIVCTNTVPIPAEEHIPKLKVLSVAPALAEAMRRIHNGESVSALFD
Bacillati	Actinomycetota	Actinomycetes	Frankiales	Frankiaceae	Pseudofrankia			Pseudofrankia sp.	WP_007509177.1	MREIVVFSGSAHRQLAEEVCRHLKTPLSPVRIDRFANDCLEVQLQANCRERDIYIIQPLVKPVQENLVELLLMIDAAKGASAARTTVVMPHYSYARSDKKDAPRISIGGRLVADLLATAGASRILAMTLHSPQVHGFFSVPVDHLHALRELAEHFRQYDLSNTTVVSPDLGNAKEAASFARRLGVPVAAGAKQRFADDRVAISAVIGDVAGRDIIILDDEIAKGSTVLELLNKLRDIGVGSIRVACTHGLFAGGALKRIGDQPDVLEIVCTNTVPILPEERVSKLEILSIAPALAEAMRRIHNGESVSSLFD
Bacillati	Actinomycetota	Actinomycetes	Frankiales	Frankiaceae	Pseudofrankia			Pseudofrankia sp.	WP_007518262.1	MGYQTENRRSLMLFSGRSHPELAAEVAQQLGVRTVPTSAYDFSNGEIFVRFQESVRGCDAFVLQAHSAPVNTWLMEQLIMVDALKRASAKRITVVAPFYPYARQDKKHRGREPISARLVADLFKTAGAHRLMSVDLHTAQIQGFFDGPVDHLFALPLLADYIESKVDASEVTVVAPDSGRVRVAERWTDRLNCPLAIIHKRRDKDVPNQVKMFEVVGQVAGRTCVIVDDMIDTAGTITKAAEALKANGASSVIAAATHGVLSGPAIDRLKNSDISEVVLTNTLPLPADARLDKITELSIAPLLAAAIREVFEDGSVTSLFGGDA
Bacillati	Actinomycetota	Actinomycetes	Frankiales	Frankiaceae	Pseudofrankia			Pseudofrankia sp. BMG5.36	WP_071051499.1	MGYQTENRRNLMLFSGRSHPDLAAEVAQKLGVRTVPTSAYDFSNGEIFVRFQESVRGCDAFVLQAHSAPVNTWLMEQLIMVDALKRASAKRITVVAPFYPYARQDKKHRGREPISARLVADLFKTAGAHRLMSVDLHTAQIQGFFDGPVDHLFALPLLADYIESKVDASEVTVVAPDSGRVRVAERWTDRLSCPLAIIHKRRDKDVPNQVKMFEVVGQVAGRTCVIVDDMIDTAGTITKAAEALKANGASTVIAAATHGVLSGPAIDRLKNSDISEVVLTNTLPLPADARIDKITELSIAPLLAAAIKEVFEDGSVTSLFGGDA
Bacillati	Actinomycetota	Actinomycetes	Frankiales	Frankiaceae	Pseudofrankia			Pseudofrankia sp. BMG5.37	WP_312624226.1	MGYQTENRRSLMLFSGRSHPDLAAEVAQKLGVRTVPTSAYDFSNGEIFVRFQESVRGCDAFVLQAHSAPVNTWLMEQLIMVDALKRASAKRITVVAPFYPYARQDKKHRGREPISARLVADLFKTAGAHRLMSVDLHTAQIQGFFDGPVDHLFALPLLADYIESKVDASEVTVVAPDSGRVRVAERWTDRLSCPLAIIHKRRDKDVPNQVKMFEVVGQVAGRTCVIVDDMIDTAGTITKAAEALKANGASTVIAAATHGVLSGPAIDRLKNSDISEVVLTNTLPLPADARIDKITELSIAPLLAAAIKEVFEDGSVTSLFGGDA
Bacillati	Actinomycetota	Actinomycetes	Frankiales	Frankiaceae	Pseudofrankia			Pseudofrankia sp. DC12	WP_045876411.1	MGYQTENRRNLMLFTGRAHPELAAEVASTLGVRTVPTSAYDFANGEIFVRFQESVRGCDAFVLQAHSAPVNTWLMEQLIMVDALKRASAKRITVVAPFYPYARQDKKHRGREPISARLIADLFKTAGADRLMSVDLHTAQIQGFFDGPVDHLFALPLLADYIERRVDAAEVTIVAPDSGRVRVAERWTDRLSCPLAIIHKRRDKDVPNQVKMFEVVGQVAGRTCVIVDDMIDTAGTITKAAEALKANGAATVIAAATHGVLSGPAIDRLKNSPISEVVLTNTLPLPADAQIDKITELSIAPLLAAAIREVFEDGSVTSLFGGDA
Bacillati	Actinomycetota	Actinomycetes	Frankiales	Frankiaceae	Pseudofrankia			unclassified Pseudofrankia sp.	WP_071047640.1	MREIVVFSGSAHRQLAEEVCRHLKTPLSPVRIDRFANDCLEVQLQANCRERDIYIIQPLVKPVQENLVELLLMIDAAKGASAARTTVVMPHYSYARSDKKDAPRISIGGRLVADLLATAGASRILAMTLHSPQVHGFFSVPVDHLHALRELAEHFRQYDLSNTTVVSPDLGNAKEAASFARRLGVPVAAGAKQRFADDRVAISAVIGDVADRDIIILDDEIAKGSTVLELLNKLHDIGVRSIRVACTHGLFAGGALKRIGDQPDVLEIVCTNTVPVPAEEQVSKLKILSIAPALAEAMRRIHNGESVSSLFD
Bacillati	Actinomycetota	Actinomycetes	Frankiales	Frankiaceae	unclassified Frankiaceae			Frankiaceae bacterium isolate_BP_191	MDQ1710688.1	MTGLEITSHKTLMLFSGRGFPELAEEVAEHLGCQPSPVTLYDFANGETYCRFEESVRGCDAFLVQSHTVPINTWVMEQLIMCDALKRASAKRITVVAPFYPYSRQDKKTLAREPISAKLMADLFRAAGANRIIAIDLHTPQIQGYLDAPLDHLTALPLLSDHIAARGDVDNVTIVSPDAGRVRVAEKYTDRLGTPLAIIHKRRDPRVANDAKVFNVVGQVEGRCCVLVDDMIDTGGTIVKAADALFDQGAAEVLVAATHGIFSGPAVDRLKNSRISEVIVTNTLPVTPDKQFDKLTVLSVAPMLANAIRAVFDDSTVSGLFDGTN
Bacillati	Actinomycetota	Actinomycetes	Frankiales	Frankiaceae	unclassified Frankiaceae			Frankiaceae bacterium isolate_BP_194	MDQ1698697.1	MSGIKTSGEKTLMLFSGRANPELANEIAREIGMEVSPTDIREFPNGEIYARPQESARGCDAFVIQCLGAPINQWIMEQLIMVDALKRASAKRITVVMPFYPYARQDKKHLGREPITARLMADLFRVAGADRLMSVDLHTAQIQGFFDGPVDHLFAMPLLATYVCEKYPAHEFTVVSPDTGRVRMAERWSDRLGGVPVAFVHKTRDPRVANQVVANRVVGDVSGRRCLLIDDMIATGGTIVKAVDVLLDAGATDVVVAATHAEFSEPAVDRLKNSRVSEVVVTNTLPLGDDKRFDKLTVLSIAPLIARAIREIFDDGSVTSLFDGNA
Bacillati	Actinomycetota	Actinomycetes	Frankiales	Frankiaceae	unclassified Frankiaceae			Frankiaceae bacterium isolate_BP_355	MDX6273697.1	MTGIKTATEKKLMLFSGRAHPELAAQVAEQLEIEVTPTAAYDFANGEIFVRFEESVRGSDAFVIQSHSTPINQWIMEQLIMVDALKRASAKRITVVMPFYGYARQDKKHRGREPISARLIADIFKTAGADRLMAVDLHTSQIQGFFDGPVDHLFALPLLADYVARRVDRENITIVSPDAGRVRVAERWTDRLGAPLAIIHKRRDPSVANEVKVFEVVGDVSGRTCVIVDDMIDTASTITKAADALFDNGAADVVVTATHGVLSGPAVDRLKNSRISEVIITDTLPIPDDRQFDKLTVLSIAPLVARAIREVFDDGSVTSLFDGNA
Bacillati	Actinomycetota	Actinomycetes	Frankiales	Frankiaceae	unclassified Frankiaceae			Frankiaceae bacterium isolate_CP_BM_ER_R9_23	MBV9486968.1	MTGKKTTGEKTLMLFSGRAHPALADEVAFELDIAVSPTEIRDFADGEIYSRFQESVRGCDAFVIQSMTTPVNQWLMETLVMCDALKRGSAKRITVVVPYYPYARQDKKSRGREPISARLIADLYKTAGADRILTVDLHTSQIQGFFDGPVDHLFALPLLADYIADNYDPTRLAVVAPDSGRVRVAERWTERLGGVPLAFIHKTRDITVANSVVANRVVGEVQGRTCIVVDDMIDTAGTITKAADALIEAGASDVIVAATHGLLSGPAIDRIRDSKISEVVLTNTLPIDTEQLFDKLTVLSIAPLVARAIDQVFADGSVTSLFDGNA
Bacillati	Actinomycetota	Actinomycetes	Frankiales	Frankiaceae	unclassified Frankiaceae			Frankiaceae bacterium isolate_H2_16_all_fractions_metab_56_73_59	MFL6139559.1	MAGIQTSGQKTLMLFSGRGYPELSAEVGEQLGIEPSPTTIRDFANGEIYVRYQESVRGCDAFVLQSCTSPINTWIMELLIMVDALKRASAKRISVVVPFFPYARQDKKHRGREPISSRLVADLFKTAGADRLMAVDLHTAQIQGFFDGPVDHLFALPLLADHVAAKYDPQRATIVAPDSGRVRVAERWTDRLGGCPLAFIHKTRDPNVANQVVANRVVGDVEGRICIIVDDMIDTAGTITQAADVLFAAGAAEVVAATTHAVLSGPAVDRLKNSRIAEVVATNTLPLTAEQRFDKLTVLSIAPLVARAIREVFDDGSVTSLFDGAG
Bacillati	Actinomycetota	Actinomycetes	Frankiales	Frankiaceae	unclassified Frankiaceae			Frankiaceae bacterium isolate_SJ.T15_3_semi58	MGZ4663770.1	MSSLQTPNRKNLMLFSGRAYPELAVEVGAFLGVKPVATNAYEFANGEIFVRFEESARGCDAFVIQSHASPVNEWVMEQLLMVDALKRASAKRITAVMPFYPYARQDKKHRGREPISARLIADLFRAAGAHRLMAVDLHTSQIQGFFDGPVDHLFALPLLAEHVEQHYRGDRLTIVAPDAGRVRVAERWTDRLGCPLAIIHKRRDPDVPNEVKMLEVVGQVAGRTCLIVDDMIDTGGTITKAAEALAEQGATDVVAVSTHAVLSGPAVDRLKNSPISEIVVTNTLPVPDEVRLDKLTVLSIAPLIARAIREVFQDGSVTSLFDGHA
Bacillati	Actinomycetota	Actinomycetes	Frankiales	Frankiaceae	unclassified Frankiaceae			Frankiaceae bacterium isolate_SMAG_U13797	HVF06708.1	MTGLDIAASKTLMLFSGRAFPELSDEIAEHLGCQVSPVTLYDFANGETYCRFEESVRGCDAFVVQSMTQPINTWVMEQLIMCDALKRASAKRITVVVPFYPYSRQDKKTLAREPISAKLVADLFRAAGANRIIAIDLHTAQIQGFLDAPLDHLTALPLLADHIAERCDPSNITMVSPDAGRVRVAEKYTDRLGTPLAIIHKRRDPRVANEAKVFQVVGDVKGRTCVIVDDMIDTGGTIVKAADALFEQGAAEVIVAATHGIFSGPAVDRLKNSRISEVVVTNTLPFPSEKRFDKLTVLSIAPIVAAAIRAVFDDSTVSGLFDGTN
Bacillati	Actinomycetota	Actinomycetes	Frankiales	Frankiaceae	unclassified Frankiaceae			Frankiaceae bacterium isolate_SMAG_U3538	HEY0559241.1	MEITSHKNLMLFSGRAHPALAQAVASRLGVEVVPTSAYDFANGEIFVRFEESVRGSDAFVIQSHSSPVNTWLMEQLIMVDALKRASAKRITVVAPFYPYARQDKKHRGREPISARLVADLFKTAGADRLMSLDLHTAQIQGFFDGPVDHLFALSLLADHVVSKYDPATVTIVAPDSGRVRVAERWTDRLSAVLRARGDAGGVPLAFIHKTRDPDRPNQVKANAVVGDVRGRTAVIVDDMIDTAGTVTKAAELLYEAGATDVVVTATHGVLSGPAVDRLKNSRITEVVVTDSLPLQPEMRFPQLTELSIAPVIASAIREVFQDGSVTSLFDD
Bacillati	Actinomycetota	Actinomycetes	Frankiales	Frankiaceae	unclassified Frankiaceae			Frankiaceae bacterium isolate_SMAG_U5601_	HEX4016508.1	MGSVIKAKSKRNLMLFSGRAHPELALEIGTGLGVMPVPTSAYDFANGEIFVRFEESVRGCDAFVVQSHCAPINTWLMEQLLMVDALKRASAKRITVVAPFYPYARQDKKHRGREPISARLVADLFKTAGANRLMTVDLHTAQIQGFFDGPVDHLFALPLLAEYLEGRITGDVTVVAPDAGRVRVAERWTDRLGCPLAIIHKRRDPDVPNEVKMFDVVGEVRGRTCIIVDDMIDTAGTITKAAEALLEAGATEVIAAATHAVMSGPAVDRLKNSQISEVVVTNTLPIPAESHFDSLTVLSIAPLFARAIRAVFSDGSVTDLFGGVA
Bacillati	Actinomycetota	Actinomycetes	Frankiales	Frankiaceae	unclassified Frankiaceae			Frankiaceae bacterium isolate_SMAG_U9682	HMA45749.1	MKYQTERNLMLFSGRAHPELAHEVAAELGVAPVPTSAYEFSNGEIFVRFEESVRGSDAFVLQSHSSPINTWLMEQLIMVDALKRASAKRITVVTPFYPYARQDKKHRGREPISARLVADLFKAAGADRLIAVDLHTAQIQGFFDGPVDHLFALALLADSFEQRWDPARVTVVAPDSGRVRVAERWTDRLGGCPLAFIHKTRDPRLPNQVKANKVVGDVAGRTCLIVDDMIDTAGTVIKAAEALRANGAAEVVVAATHPVLSGAAVDRLKNSDIAEVVVTNTLPLPSEARFDKLTVLSIAPLLAAAIKAVFEDGSVTGL
Bacillati	Actinomycetota	Actinomycetes	Frankiales	Frankiaceae	unclassified Frankiaceae			Frankia canadensis	WP_101833177.1	MKRASEKNLLLFTGRGHPTLAQEVAQYLGTTIVPTSAYEFANSELYVRYEESVRGCDAFVFQSHAAPINDWIMEQLIMIDALKRASAKRITAVMPYYGYSRQDKKHRGREPISARLIASMFKAAGADRIITVDLHADQLQGFFDGPMDHLLAMPVLADYVKDHYDSTALTMVSPDAGRIKVAERWAARLGDAPLAFIHKTRRTDRPNEVVANRVVGDVRDRVCVLTDDIIDTGGTIVKAAEALAEDGAAAVVIAATHAVLSDPAVDRLKNCPATEVIVTNTLPSALEISMDKLTVLTIAPLLGEAVRAVFEDGSVTSLFDGSR
Bacillati	Actinomycetota	Actinomycetes	Frankiales	Frankiaceae	unclassified Frankiaceae			Frankiaceae bacterium isolate_BP_182_	MDQ1674092.1	MTGMRGESQRNLMLFTGRAHPALATEIATAIGVDPVPTQAYEFASGEIFVRFEESVRGCDAFVVQSHAAPINTWLMEQLLMVDALKRASAKRITVVAPFYPYARQDKKHRGREPISARLIADLFKTAGADRLMTVDLHTAQIQGFFDGPVDHLFALPILADYLADRIEGDITVVAPDAGRVRVAERWTDRLGCPLAIIHKRRDPNVPNQIMSSDVVGDVRGRTCIIVDDMIDTAGTITKAADALMDHGAAKVIAAATHPVLSGPAGDRLKNSQISEVVVTDTLPVPAEAQIDKLTVLSIAPLLARAIREVFSDGSVTSLFGGDA
Bacillati	Actinomycetota	Actinomycetes	Frankiales	Frankiaceae	unclassified Frankiaceae			Frankiaceae bacterium isolate_cluster4_bin.81_	MEP6462991.1	MSGISISGRKTLMLFSGRAHPGLAKEIASELGVSVVPMSAYDFANGEIYVRFQESVRGSDAFVVQAHSAPINAWLMENLLMVDALKRASAKRITAVIPFYGYARQDKKHRGREPISARLMADFFKTAGADRLMAVDLHTSQIQGFFDGPVDHLFAMPLLTDYVSHRYTGCDITVVAPDAGRVRVAERWTDRLGCPLAIIHKRRDPDVANEVKVFEVVGQVAGRTCIIVDDMIDTASTITKAAEALFDGGATDVVVAATHGVLSGPAVDRLKNSRISEVVLTNTLPIPAESQFDKLTLLSIAPLLARAIREVFDDGSVTSLFGGNA
Bacillati	Actinomycetota	Actinomycetes	Frankiales	Frankiaceae	unclassified Frankiaceae			Frankiaceae bacterium isolate_Jx357_bin38_	MDR1999305.1	MHDIAVFSGSAHPQLAAKVCADLGVPLHPVRVERFANDCLEVQLQANCRERDVFLIQPIVAPVQENLVELLLMLDAARGASAARITAVMPHYAYARSDKKDAPRISIGGRLVADLLVTAGASRVLAMTLHSPQVHGFFSIPVDHLHALRELANHFRGNDLSRTTVVSPDLGYAKEAAAFARLLGVPVAAGAKQRYADDRVAISAIIGDIAGRDVIVLDDEIAKGSTILELLARLREGGARTVRIACTHGLFAAGALARIGAQPDVLEIVCTDTVPVPASASESKLTVLSIAPALAEAMRRIHNGESVSALFDTPVLIPGPAPTADRPAPSDS
Bacillati	Actinomycetota	Actinomycetes	Frankiales	Frankiaceae	unclassified Frankiaceae			Frankiaceae bacterium isolate_SMAG_U5703_	HEX4431755.1	MGSVIKAKSKRNLMLFSGRAHPELAAEIGTGLGVMPVPTSAYDFANGEIFVRFEESVRGCDAYVVQSHCAPINTWLMEQLLMVDALKRASAKRITVVAPFYPYARQDKKHRGREPISARLVADLFKTAGADRIMTVDLHTAQIQGFFDGPVDHLFALPLLAEYLEGRISGDVTVVAPDAGRVRVAERWTDRLGCPLAIIHKRRDPDVPNEVKMFDVVGEVRGRTCIIVDDMIDTAGTITKAAEALMENGATEVIAAATHAVMSGPAVDRLKNSQISEVVVTNTLPIPAESHFDSLTVLSIAPLFARAIRAVFSDGSVTDLFGGVA
Bacillati	Actinomycetota	Actinomycetes	Frankiales	Frankiaceae	unclassified Frankiaceae			Frankiales bacterium isolate_LF_bin_484_	MBC7373619.1	MSSGLTITNSKNMMLFSGRAFPELAQEVGTALGTMPVPTSAYEFANGEIFVRFEESVRGSDAFVVQSITTPVNTWLMETLLMVDALKRASAKRITVVMPFYPYARQDKKHRGREPISARLVADMFRTAGADRLMTVDLHTAQIQGFFDGPVDHLFALPLLAGHVEQHWGDRDLVIVSPDAGRVRVAERWTDRLGAGLAIIHKRRDPNVPNEVKVGEVVGEVKGKTCILVDDMIDTGGTITKAAELLFDNGAADVIVTATHGVLSGPAIDRLKNSRVSEVVVTNTLPIAPEAHFDRLTVLSIAPLIARAIREVFEDGSVTSLFDGAA
Bacillati	Actinomycetota	Actinomycetes	Frankiales	Frankiaceae				uncultured Frankineae bacterium isolate_AVDCRST_MAG07_	CAA9340900.1	MSGITMDSRKNLQLFSGRAYPQLAADIGTALGVAPVPTDAYEFSNGEIFVRFQESVRGSDAFVVQSITSPVNTWLMETLLMVDALKRASAKRITVVLPFYPYARQDKKHRGREPISARLVADMFRTAGADRLMTVDLHTAQIQGFFDGPVDHLFALPLLADHVERSWGDRDLVVVSPDAGRVRVAERWTDRLGCGLAIIHKRRDPNVPNEVKVGEVVGQVEGKTCILVDDMIDTGSTITKAADLLFRNGAADVIVTATHGVLSGPAVDRLKNSRVCGVVVTSTLPIEDDRRFDGLEVLSIAPLIARAIREVFEDGSVTSLFDGAA
Bacillati	Actinomycetota	Actinomycetes	Frankiales	unclassified Frankiales				Frankiales bacterium isolate_BP_348	MDX6221547.1	MESESAVSVEAPIPLFPTVPGAAPVVSEGHATWMERTPHKRLMLFSGRSNPELGEKIAAHLGVELGQATLKTFTNGEVYVRYEESIRGADMFIVQSCSSPTNDSLMELLIMINAARLASAKRITAVMPWFPYSRQDKKSAPREPITSKLVADMLEAAGADRVLTMDLHAGQLQGFFKIPVDHMTAVPLLADHFRLLVGEIPPENIVVVSGDAGRAKLAKKFSEMLGAGLALITKERPEQQMAEVTNVIGRVRDTVCIVIDDMIDTAGTLCAGGQALVDLGATEVYACATHAVFSGPALDNLADSVFRQVVVTDTIPGNPIERPDNVQVLSVAPILADTISNVFNDDSVSGLFHGGNQLF
Bacillati	Actinomycetota	Actinomycetes	Frankiales	unclassified Frankiales				Frankiales bacterium isolate_BP_356	MDX6284907.1	MSGIKKTGQKNLMLFSGRAYPELAEEIAKHLGIEPTPTELRDFANGEIYVRFEESVRGCDAFVIESHAAPINQWIMEQLVMVDALKRASAKRITVVAPFYPYARQDKKHRGREPISARLIADLFKTAGADRLMSVDLHTSQTQGFFDGPVDHLFALPLLAQHVEERYDVSRMTVVSPDAGRVRVAERWTDRLGSPLAIIHKRRDPNTPNEVKMFEVVGEVKGRTCVIVDDMIDTAGTITKAAETLIENGAVDVIATATHPVLSGPAIDRLKNSQISEVVVTNTLPVHSEAQFDKLTVLSIAPLIARAIGEVFDDGSVTSLFDGNA
Bacillati	Actinomycetota	Actinomycetes	Frankiales	unclassified Frankiales				Frankiales bacterium isolate_RYN_125	MCU1677865.1	MSSIEVQGRKTLMLFAGRAHPELALSIAEELGTELTPVTIHDFANGEIYFRSKESVRGSDAFVIQSHAAPINQWLMEQMLMVDALKRASAKRITVVMPFWGYARQDKKHRGREPISARLIADMFKTAGADRIMTVDLHTAQIQGFFDGPVDHLFALPLLTDYIDSRYDSSQITVVAPDSGRVRVAERWTDRLGGTPLAFIHKTHDPNVPNQVVANRVVGDVEGRVAVIVDDMIDTAGTIAQAADVCFSAGAREVVVAATHAILSGPAVDRLKNGRISEVVVTNTLPVSDEKLFDKLTVLSIAPMIARGIREVFDDGSVTSLFDGDS
Bacillati	Actinomycetota	Actinomycetes	Frankiales	unclassified Frankiales				Frankiales bacterium isolate_RYN_135	MCW2540893.1	MSTLEVAGRKSLMLFSGRAFPELAAEIAGQLGVTVTPMTARDFANGEIFVRPEESVRGSDAFVIQSHTVPINHWVMETLILVDALKRASAKRITVVAPFYPYSRQDKKHRGREPISARLMADLLKTAGAHRIMSIDLHTAQIQGFFDGPVDHLFALPLLSDYVKRTYANEPITVVSPDTGRVRAAEQFADRLGGVPIAFIHKTRDINVANEVVANRVVGDVAGRLCLLADDMIDTAGSVVKAADLLYEEGAADVIMAATHGIFSEPAADRLKNSRVREVIITNTLPIRPEQQFDKLTVLSIAPMIARAINEVFTDGSVTSLFDGRS
Bacillati	Actinomycetota	Actinomycetes	Frankiales	unclassified Frankiales				Frankiales bacterium isolate_RYN_139	MCW2500622.1	MTGLEIDSRKNLMLFTGRAAPELAEEVGRELGVEPVPTAAYDFANGEIFVRFEESVRGCDAFVMQSHAAPINTWVMEQLLMVDALKRASAKRITVVMPFYPYARQDKKHRGREPISARLIADLFKTAGADRLMSVDLHTAQIQGFFDGPVDHLFALPLLADYVAAKYDTANMTIVSPDSGRVRVAERWTDRMGGCPLAFIHKTRDPMVANEVVANRVVGDVAGRVCVLVDDMIDTGGTITKAADVLFDAGAADVIVTATHGVLSGPAMDRLKNSRVTETIITNTLPVPQDRRFDTLTVLSIAPLIARAISEVFEDGSVTSLFDGHA
Bacillati	Actinomycetota	Actinomycetes	Frankiales	unclassified Frankiales				Frankiales bacterium isolate_RYN_170	MCW2665138.1	MTGLKLDSSKNLLLFTGRAYPELAAEVAVDLGVAPVPTSAYEFANGEIFVRFEESVRGCDAFVLQSHTSPINTWVMEQLLMVDALKRASAKRITVVMPFYPYARQDKKHRGREPISARLIADLFKTAGADRLMTVDLHTAQIQGFFDGPVDHLFALPLLADYVQQQWGDRDLVVVSPDAGRVRVAERWTDRLGCGLAIIHKRRDPNVPNEVKVGEVVGEVRGQTCILVDDMIDTGGTITKAAELLFDNGAADVIVTATHGVLSGPATDRLKNSRISEIVTTNTLPIEDSKRFDKLTVLSIAPLIARAVREVFEDGSVTSLFDGAA
Bacillati	Actinomycetota	Actinomycetes	Frankiales	unclassified Frankiales				Frankiales bacterium isolate_RYN_172	MCW2680187.1	MSGITISSSKNLMLFSGRAFPELAEEVGRALEAAPTPTSAYEFANGEIFVRFEESVRGSDAFVVQSVTTPVNTWVMETLLMVDALKRASAKRITVVLPFYPYARQDKKHRGREPISARLIADMFKTAGADRLMTVDLHTAQIQGFFDGPVDHLFALPLLADHVQAQWGDRDLVVVSPDAGRVRVAERWTDRLGCGLAIIHKRRDPNVPNEVKVGEVVGQVAGKTCILVDDMIDTGGTITKAAELLFENGAQDVIVTATHGVLSGPAMDRLKNSRISSTVVTNTLPIADDQRFDGLTVLSIAPLIARAIREVFEDGSVTSLFDGAA
Bacillati	Actinomycetota	Actinomycetes	Frankiales	unclassified Frankiales				Frankiales bacterium isolate_RYN_183_iso1	MCW2726394.1	MTLSGMMLPADDALITLPSAADKRLMLFSGRANPDLAEAIGQRLGTGLSPVTLKTFSNGEVYCRFEESIRGADVYLIQPMCANAETGISANDALVELLVMIDAAVGASAHRVIAVTPWYGYSRQDKKSAPREPISARLVARMLESAGADRVLTMDLHAGQIQGMFQVPVDHMTALMLLSQYFIDLQLGKKLVVVAPDAGRVKLNKKFADLLGADLAILDKERPAQQVAEIGYVIGDVEGKTALIVDDIIDTAGTLCAGADAVLRAGAESVYAASTHPVFSGRAYENLATAPFEQIVVTDTIPLRPGAPDNVRVVSCAKLLADSIRMIFTGCSVSEVFGGQNQVF
Bacillati	Actinomycetota	Actinomycetes	Frankiales	unclassified Frankiales				Frankiales bacterium isolate_RYN_183_iso2	MCW2726556.1	MSGLEIQSRKNLMLFTGRSYPELAEEVGREVGVAPVPTSAYEFANGEIFVRFEESVRGCDAFVLQSHATPINTWVMEQLLMVDALKRASAKRITVVMPFYPYARQDKKHRGREPISARLIADLFKTAGADRLMSVDLHTAQIQGFFDGPVDHLFALPLLADHVAERYAGQPLAVVAPDSGRVRVAERWTDRLGGCPLAFIHKTRDPLIPNQVVANRVVGDVEGRTCIIVDDMIDTGGTITKAAEVLFNAGAADVVVAATHGVLSGPAMDRLKNSRICEVVVTNTLPIDADHRFDKLSVLSIAPLIGRAITEVFEDGSVTSLFDGQA
Bacillati	Actinomycetota	Actinomycetes	Frankiales	unclassified Frankiales				Frankiales bacterium isolate_BP_351_	MDX6224195.1	MTGIKTATEKKLMLFSGRAHPELAAQVAEQLEIEVTPTAAYDFANGEIFVRFEESVRGSDAFVIQSHSTPINQWIMEQLIMVDALKRASAKRITVVMPFYGYARQDKKHRGREPISARLIADIFKTAGADRLMAVDLHTSQIQGFFDGPVDHLFALPLLADYVAKRVDRDNITIVSPDAGRVRVAERWTDRLGAPLAIIHKRRDPSVANEVKVFEVVGDVSGRTCVIVDDMIDTASTITKAADALFDNGAADVIVTATHGVLSGPAVDRLKNSRISEVIITDTLPIPDDRHFDKLTVLSIAPLVARAIREVFDDGSVTSLFDGNA
Bacillati	Actinomycetota	Actinomycetes	Frankiales	unclassified Frankiales				Frankiales bacterium isolate_CP_BM_ER_60_	MBV9293313.1	MTGIKTTGEKTLMLFSGRAHPELAEEISRELGIAVSPTDIRDFADGEIYARFEESVRGCDAFVVESMTAPVNHWVMETLVMVDALKRGSAKRITVVVPYYPYARQDKKSRGREPISARLVADLYKTAGADRILTVDLHTSQIQGFFDGPVDHLFALPLLAQHVASSYDTGSITVVSPDSGRVRVAERWTDRLGGTPLAFIHKTRDITVANSVVANRVVGEVEGRTCVVVDDMIDTAGTITKAAETLFREGADKVVVAATHGVLSGPAIDRLKNSRISEVVLTNTLPIGPDKQFDKLTVISIAPLVARAISEVFADGSVTSLFDGNA
Bacillati	Actinomycetota	Actinomycetes	Frankiales	unclassified Frankiales				Frankiales bacterium isolate_RYN_157_	MCW2613431.1	MTGLTIESSKNLMLFSGRAFPELAAEVGGALGTMPVPTSAYEFANGEIFVRFEESVRGSDAFVVQSITTPVNTWLMETLLMVDALKRASAKRITVVMPFYPYARQDKKHRGREPISARLVADMFKTAGADRLMTVDLHTAQIQGFFDGPVDHLFALPLLADHVEANWGDRDLVVVSPDAGRVRVAERWTDRLGAGLAIIHKRRDPNVPNEVKVGEVVGQVKGKTCILVDDMIDTGGTITKAAELLFDNGAADVIVTATHGVLSGPAVDRLKNSRISEVVVTNTLPILDESRFDRLTVLSIAPLIARAISEVFEDGSVTSLFDGAA
Bacillati	Actinomycetota	Actinomycetes	Frankiales	unclassified Frankiales				Frankiales bacterium isolate_RYN_177_	MCW2715548.1	MNGLTISSSKNLMLFSGRAYPELAQDIGRDLGVAPVPTSAYDFANGEIFVRFEESVRGSDAFVVQSITAPVNTWLMETLLMVDALKRASTKRITVVMPFYPYARQDKKHRGREPISARLVADMFKTAGADRLMTVDLHTAQIQGFFDGPVDHLFALPLLADHVETHWGDKDLVVVSPDAGRVRVAERWTDRLGAGLAIIHKRRDPNVPNEVKVGEVVGQVKGKTCILVDDMIDTGGTITKATELLFDNGAADVIVTATHGVLSGPAVDRLKNSRVSEVVVTNTLPIEQDRRFDGLTVLSIAPLIARAIKEVFEDGSVTSLFDGAA
Bacillati	Actinomycetota	Actinomycetes	Geodermatophilales	Antricoccaceae				Antricoccus sp. isolate_cluster2_bin.155_iso1	MEO6956160.1	MRETVVFSGTAHQELAHRICQSLGVPLSPVDIKRFSNDCLQAQLLANCRQRDVYLIQPLVPPTQEHLMELLLMIDAARGASAAQITAVIPHFAYARSDKKDASRISLGGRLVADLLVTAGVDRVLTMELHAPQVHGFFSVPVDHLTAIGILADHFRGTDLTDTVVVSPDLGNAKNATQFARLLGLPVAAGSKQRLDDDSVVIDSIVGDVQGKRAIVLDDEIATGGSIIKLMDRLEVQGCTEAAIACTHGLFTGESVARLSDHPRISEVVTTDTVPTPVGWQQLKVRSVANLFAEAIARIHGGESVSSLFDGVDPTYAPPQPKLPFAT
Bacillati	Actinomycetota	Actinomycetes	Geodermatophilales	Antricoccaceae				Antricoccus sp. isolate_cluster2_bin.155_iso2	MEO6956724.1	MSTLLSPSQKSLMIFSGRAYPELADEIAEHLGVTTTPSSSYAFANGEIYFRSEESARGCDVFIIQSHTTPINDWLVEQLIMVDALKRASAKRITVVVPFYPYARQDKKSRGREPISARLVADMFKTAGADRIMAVDLHTAQIQGFFDGPVDHLFATPILTRYIAEKYAGREFAVVSPDSGRVRLSERWAEHLGGVPLAFIHKTRDVTRPNEAVANRVVGDIAGKLCILIDDMVDTGGTICKAADALIEAGAADVVIAATHGILSEPAVERLSASPAIEVIITNTLPIPTEKRLPKLTVLSIAPLLARAIREVFEDGSVTSLFDGDA
Bacillati	Actinomycetota	Actinomycetes	Geodermatophilales	Antricoccaceae				Antricoccus suffuscus	WP_106348889.1	MSTLEAPSQKSLMVFSGRAYPELAEEIARSIGVTVTPTSSYAFANGELYVRSEESARGSDAFVIQCHTAPINDWLMEQLILVDALKRASAKRITVVAPFYPYARQDKKSRGREPITARLVADMYKVAGADRIMTVDLHTAQIQGFFDGPVDHLYATPILTSYIAKKYADRDITVVSPDSGRVRLSERWSESLGGTPIAFIHKTRDVTRANHAVANRVVGEVKGRLCILIDDMIDTGGTICQAADALMEDGAADVVIAATHGVLSGPAAERLRASKAREVIITNTLPIPEDMRMDKLTVLSIAPLVGRAIKEIFEDGSVTSLFDGDA
Bacillati	Actinomycetota	Actinomycetes	Geodermatophilales	Antricoccaceae				Antricoccus suffuscus	WP_106350734.1	MREIVVFSGSAHHKLAERICEGLGVPLSPVDIKRFSNDCLQAQLMANCRQRDVYLIQPLVPPTQEHLMELLMMIDAARGASAAQITAVIPHFSYARSDKKDASRISLGGRLVADMLSAAGVHRVLTMALHAPQVHGFFSVPVDHLTAIGELADEFRGQDLSDTIVISPDLGNAKTATQFARLLGLPVAAGSKQRLADDTVVIDSIVGDVQGKKAIILDDEIATGGSIVELLDRLKDLGCTEAQVATTHGLFVGKAVERLRGHPMIREVITTDTVPAPTGWPELKTRSVSALFAQAIARIHAGESVSSLFDGVDPTYAPPQPKLPFH
Bacillati	Actinomycetota	Actinomycetes	Geodermatophilales	Geodermatophilaceae	Blastococcus			Blastococcus goldschmidtiae	WP_311344543.1	MSAIRQTTNKSLMLFSGRAYPELATEIAGHLGVTPTPTAAYEFANGELFVRFEESVRGCDAFVLQSHTAPINTWLMEQLIMVDALKRASAKRITVVAPFFPYARQDKKHRGREPISARLVADMFKTAGADRLMTVDLHTAQIQGFFDGPVDHLFALDLLIHHVKERWGDRDITVVSPDSGRVRVSERWSDKLGGTPLAFIHKTRDPLVANEVVANRVVGEVEGRVCILVDDMIDTGGTIVKAAETLFDAGAADVIVAATHGVLSGPAVERLSNSKVSEVIITNTLPIEPERRFDKLTVLSIAPLLARAIKEVFEDGSVTSLFDGAS
Bacillati	Actinomycetota	Actinomycetes	Geodermatophilales	Geodermatophilaceae	Blastococcus			Blastococcus sp. CCUG 61487	WP_137161424.1	MSAIRQTTNKSLMLFSGRAYPELADEIAGHLGVTPTPTAAYEFANGELFVRFEESVRGCDAFVVQSHTAPLNTWLMEQLIMVDALKRASAKRITVVAPFFPYARQDKKHRGREPISARLIADLFKTAGADRLMAVDLHTAQIQGFFDGPVDHLFAMDLLIDHVKERWGDRDITVVSPDSGRVRVSERWSDKLGGTPLAFIHKTRDPLVANEVVANRVVGEVEGRLCILVDDMIDTGGTIVKAAETLFDAGAADVIVAATHGVLSGPAAERLSNSKVSEVIVTNTLPIEAERQFDKLTVLSIAPLLARAIKEVFEDGSVTSLFDGAS
Bacillati	Actinomycetota	Actinomycetes	Geodermatophilales	Geodermatophilaceae	Blastococcus			Blastococcus sp. isolate_SMAG_U11978_	HYH26581.1	MSVIRQTTNKSLMLFSGRAYPGLADEIAGHLGVTPTPTASYEFANGELFVRFEESVRGCDAFVVQSHSAPINTWLMEQLIMVDALKRASAKRITVVAPFFPYARQDKKHRGREPISARLVADLFKTAGADRLMAVDLHTAQIQGFFDGPVDHLFAMDLLVDEVKRKWGHCDLTVVSPDSGRVRVSERWSDKLGGTPLAFIHKTRDVTRPNEVVANRVVGEVEGRVCILVDDMIDTGGTIAKAAETLFAEGATDVIIAATHGVLSGPAVDRLKNSRVSEVLVTNTLPIEPARQFDKLTVLSIAPLLAQAIRAVFEDGSVTSLFDGAS
Bacillati	Actinomycetota	Actinomycetes	Geodermatophilales	Geodermatophilaceae	Blastococcus			Blastococcus sp. LR1	WP_224498568.1	MSAIRQTTNKSLMLFSGRAFPALADEIAEQLGVTPTPTAAYEFANGELFVRFEESVRGCDAFVVQSHTAPLNTWLMEQLIMVDALKRASAKRITVVAPFFPYARQDKKHRGREPISARLVADLFKTAGADRLMTVDLHTAQIQGFFDGPVDHLFAMDLLVNHVKERWGGRDITVVSPDSGRVRVSERWSDKLGGTPLAFIHKTRDPLVANEVVANRVVGDVAGRVCILVDDMIDTGGTIVKAADTLFEAGASDVIVAATHGVLSGPAVDRLKNSRVSEVLITNTLPIEPERRFDKLTVLSIAPLLAQAIKAVFEDGSVTSLFGGES
Bacillati	Actinomycetota	Actinomycetes	Geodermatophilales	Geodermatophilaceae	Blastococcus			Blastococcus sp. Marseille_P5729	WP_106849790.1	MSTLEQPSQKSLMIFSGRAYPELAEEIADNLGVTVTPTSSYSFANGELYARSEESARGADVFVIQSHTTPINDWLMEQLILVDALKRASAKRITVVSPFYPYARQDKKSRGREPITARLVADMYSTAGADRIISVDLHTAQIQGFFDGPVDHLFATPILTDYLRNKYAGEPITVVSPDSGRVRLSERWAEYLGGTPLAFIHKTRDVHQPNKSVANRVVGEVKDRLCILIDDMIDTGGTICKAADALVKEGAKDVVIAATHGILSDPAAQRLADAPVSEVVLTNTLPIPPEKKLDKMTVLSIAPIVARAIKEIFEDGSVTSLFDGDA
Bacillati	Actinomycetota	Actinomycetes	Geodermatophilales	Geodermatophilaceae	Blastococcus			Blastococcus sp. TF02_8	WP_113801044.1	MSAIRQTTNKSLMLFSGRAYPALTDEIAGHLGVTPTPTASYEFANGELFVRFEESVRGCDAFVVQSHTAPINTWLMEQLIMVDALKRASAKRITVVAPFFPYARQDKKHRGREPISARLVADLFKTAGADRLMAVDLHTAQIQGFFDGPVDHLFAMDLLVDEVKRKWGHCDLTVVSPDAGRVRVSERWSDKLGGTPLAFIHKTRDVTRPNEVVANRVVGEVEGRVCVLVDDMIDTGGTIVKAADTLFAQGAADVVIAATHGVLSGPAVDRLKNSRVSEVLITNTLPIEPSRQFDKLTVLSIAPLLAQAIKAVFEDGSVTSLFGGES
Bacillati	Actinomycetota	Actinomycetes	Geodermatophilales	Geodermatophilaceae	Blastococcus			Candidatus Blastococcus massiliensis	WP_040337353.1	MSAIRQTTNKSLMLFSGRAYPELADEIAGHLGVTPTPTAAYEFANGELFVRFEESVRGCDAFVVQSHTAPINTWLMEQLVMVDALKRASAKRITVVAPFFPYARQDKKHRGREPISARLVADLFKTAGADRLMTVDLHTAQIQGFFDGPVDHLFAMDLLINHVKERWGDRDITVVSPDSGRVRVSERWSDKLGGTPLAFIHKTRDPLVANEVVANRVVGEVEGRVCILVDDMIDTGGTIVKAAETLFDAGAADVIVAATHGVLSGPATERLSNSKVSEVIITNTLPIEPERRFDKLTVLSIAPLLARAIKEVFEDGSVTSLFDGAS
Bacillati	Actinomycetota	Actinomycetes	Geodermatophilales	Geodermatophilaceae	Cumulibacter			Cumulibacter manganitolerans	WP_153505570.1	MSSIEKPSQKSLMVFSGRAYPELADEIAANLGVTVTPTSSYAFANGELYARSEESARGADVFVVQSHTTPINDWLMEQLILVDALKRASAKRITVVSPFYPYARQDKKSRGREPITARLVADMYTAAGADRIISVDLHTAQIQGFFDGPVDHLFATPILTDYIRNKYLDQPITVVSPDSGRVRLSERWADYLGGTPLAFIHKTRDVTQPNQTVANRVVGDVKDRLCILIDDMIDTGGTICKAADALVKAGAKDVVIAATHGILSDPAAQRLAEAPVSEVIFTNTLPIPPEKKLDKMTVLSIAPLIARAIKEIFEDGSVTSLFDGDA
Bacillati	Actinomycetota	Actinomycetes	Geodermatophilales	Geodermatophilaceae	Cumulibacter			Cumulibacter soli	WP_134322856.1	MSSIEKPSQKSLMLFSGRAYPALADEIAANLGVTVTGTSSYSFANGELYARSEESARGADVFVIQSHTTPINDWLMEQLILVDALKRASAKRITVVSPFFPYARQDKKSRGREPITARLVADMYTAAGADRIISVDLHTAQIQGFFNGPVDHLFATPILTEYIRNKYAGEPITVVSPDSGRVRLSERWSEYLGGTPLAFIHKTRDVTQPNQTVANRVVGDVAGRLCVLIDDMIDTGGTICKAADALMSEGAKDVIIATTHGILSDPAAQRLADAPVSEVILTNTLPIPAEKMLDKMTVLSIAPLVARAIKEIFEDGSVTSLFDGDA
Bacillati	Actinomycetota	Actinomycetes	Geodermatophilales	Geodermatophilaceae	Cumulibacter			Cumulibacter sp. isolate_VLC_031_	MFV0533197.1	MSSIEKPSQKSLMLFSGRAYPALADEIAAHLGVTVTGTSSYSFANGELYARSEESARGADVFVIQSHTTPINDWLMEQLILVDALKRASAKRITVVSPFFPYARQDKKSRGREPITARLVADMYTAAGADRIISVDLHTAQIQGFFNGPVDHLFATPILTEYIRDKYAGEPITVVSPDSGRVRLSERWSEYLGGTPLAFIHKTRDVTQPNQTVANRVVGDVAGRLCVLIDDMIDTGGTICKAADALMSEGAKDVIIATTHGILSDPAAQRLADAPVSEVILTNTLPIPAEKMLDKMTVLSIAPLVARAIKEIFEDGSVTSLFDGDA
Bacillati	Actinomycetota	Actinomycetes	Geodermatophilales	Geodermatophilaceae	Geodermatophilus			Geodermatophilus sp. DSM 45219	WP_091372613.1	MSAIRQTTSKSLMLFSGRAHPELADEIAGHLGVTPTPTASYEFANGELFVRFEESVRGCDAFIVQSHTAPINTWLMEQLLMVDAAKRASAKRITVVAPFFPYARQDKKHRGREPISARLVADLFKTAGADRLMTVDLHTAQIQGFFDGPVDHLFALDLLVGHVCDRWADRDITVVSPDAGRVRVSERWSDKLGGAPLAFIHKTRDPMRPNEVVANRVVGEVEGRVCILVDDMIDTGGTIVKAAETLFEAGAADVIVCATHGVLSGAAVDRLKNSRVSEVIVTNTLPIEPERRFDKLTVLSIAPLLARAIKEVFEDGSVTSLFDGAS
Bacillati	Actinomycetota	Actinomycetes	Geodermatophilales	Geodermatophilaceae	Geodermatophilus			Geodermatophilus sp. SYSU D00815	WP_456970509.1	MSAIRQTTSKSLMLFSGRAYPELTDEIAGHLGVTPTPTAAYEFANGELFVRFEESVRGCDAFVVQSHTAPINTWLMEQLIMVDALKRASAKRITVVAPFFPYARQDKKHRGREPISARLVADLFKTAGADRLMAVDLHTAQIQGFFDGPVDHLFAMDLLVQHVRERWGGRSFTVVSPDSGRVRMAERWTNTLGGGTPLAFIHKTRDETRPNSVVAKEVVGNVKDRVCILVDDMIDTGGTIVAAAETLFEAGAADVLIAATHGVLSGPAVDRLKNSRVSEVIVTNTLPIEPERQFDKLTVLSIAPLLARAIKEVFEDGSVTSLFGGAS
Bacillati	Actinomycetota	Actinomycetes	Geodermatophilales	Geodermatophilaceae	Geodermatophilus			Geodermatophilus chilensis	WP_100500511.1	MSAMRQTTSKSLMLFSGRAFPELTEEIAGHLGVTPTPTAAYEFANGELFVRFEESVRGSDAFIVQSHAAPINTWLMEQLLMVDAAKRASAKRITVVVPFFPYARQDKKHRGREPISARLVADMFKTAGADRLMTVDLHTAQIQGFFDGPVDHLFALDLLVDHVKERWGDRDITVVSPDSGRVRVSERWSDKLGGVPLAFIHKTRDPLRPNEVVANRVVGEVEGRACVLVDDMIDTGGTIVKAAETLFDAGAADVIVAATHGVLSGPAVDRLKNSRVSEVIVTNTLPIDPARQFDKLTVLSIAPLLARAIKEVFEDGSVTSLFDGAS
Bacillati	Actinomycetota	Actinomycetes	Geodermatophilales	Geodermatophilaceae	Geodermatophilus			Geodermatophilus ruber	WP_091322799.1	MSAIRQTTSKSLMLFSGRAFPELTDEIAGHLGVTPTPTAAYEFANGELFVRFEESVRGCDAFVVQSHTAPINTWLMEQLIMVDALKRASAKRITVVAPFYPYSRQDKKHRGREPISARLVADMFKTAGADRLMTVDLHTAQIQGFFDGPVDHLFALDLLVNHVRERWSGRDVTVVSPDAGRVRVSERWSDKLGGVPLAFIHKTRDPLRPNEVVANRVVGEVEGRSCVLVDDMIDTGGTIVKAAETLFDAGAADVIVAATHGVLSGPAVDRLKNSRISEVIVTNTLPIEPERQFDKLTVLSIAPLLARAIKEVFEDGSVTSLFDGAS
Bacillati	Actinomycetota	Actinomycetes	Geodermatophilales	Geodermatophilaceae	Geodermatophilus			Geodermatophilus saharensis	WP_089405091.1	MSAIRQTTSKSLMLFSGRAYPELTAEIAGHLGVTPTPTASYEFANGELFVRFEESVRGCDAFIVQSHAAPINTWLMEQLLMVDAAKRASAKRITVVVPFFPYARQDKKHRGREPISARLVADLFKTAGADRLMTVDLHTAQIQGFFDGPVDHLFALDLLVDHVKERWGDRDITVVSPDSGRVRVSERWSDKLGGTPLAFIHKTRDPMKPNEVVANRVVGEVEGRVCILVDDMIDTGGTIVKAAETLFEAGAADVIVCATHGVLSGPAVDRLKNSRVSEVIVTNTLPIEPERQFDKLTVLSIAPLLARAIKEVFEDGSVTSLFGGAS
Bacillati	Actinomycetota	Actinomycetes	Geodermatophilales	Geodermatophilaceae	Geodermatophilus			Geodermatophilus tzadiensis	WP_106276967.1	MSAIRQTTSKSLMLFSGRAFPELAAEIAGHLGVTPTPTAAYEFANGELFVRFEESVRGSDAFIVQSHAAPINTWLMEQLLMVDAAKRASAKRITVVVPFFPYARQDKKHRGREPISARLVADMFKTAGADRLMTVDLHTAQIQGFFDGPVDHLFALDLLVDHVKDRWGDRDITVVSPDSGRVRVSERWSDKLGGVPLAFIHKTRDPLKPNEVVANRVVGEVEGRVCILVDDMIDTGGTIVKAAETLFDAGAADVIVCATHGVLSGPAVDRLKNSRVSEVIVTNTLPIEASRQFDKLTVLSIAPLLARAIKEVFEDGSVTSLFGGAS
Bacillati	Actinomycetota	Actinomycetes	Geodermatophilales	Geodermatophilaceae	Goekera			Goekera deserti	WP_152730870.1	MSAIRQTPSKSLMLFSGRAYPELASEIGGHLGVEPVPTSSYEFANGELFVRFEESVRGCDAFVVQSHTAPINTWLMEQLIMVDALKRASAKRITVVAPFFPYARQDKKHRGREPISARLVADMFKTAGADRLMTVDLHTAQIQGFFDGPVDHLFALDLLVEQVKAKWGDRDITVVSPDSGRVRVAERWTDKLGGVPLAFIHKTRDPSKPNEVKANRVVGEVSGRVCILVDDMIDTGGTIAKAAETLFASGAAEVIVTATHGVLSGPATDRLKNSQVSEVIVTNTLPITPEQDFDKLTVLSIAPLLARAIREVFEDGSVTSLFDGNG
Bacillati	Actinomycetota	Actinomycetes	Geodermatophilales	Geodermatophilaceae	Goekera			Goekera deserti	WP_152731340.1	MRDITVFAGSSHPRLAEELCAQLGVPLHPVRVTRFANDCLEVQLQANCRERDVFIVQSLVTPVQENLVELLLMLDAARGASAGRITVVMPHYAYARSDKKDAPRISIGGRLVADLMVAAGADRVLAMTLHSPQVHGFFSVPVDHLHALRELAGHFGALDLSRTTVVSPDLGNAKVASAFARMLGVPVAAGAKQRFADDRVSISSIIGDVVDRDVIVLDDEIAKGSTVLELVERLREHGARTIRVACTHGLFSSGALERIGAQPDVLEIVCTNTVPVPDTSDKLTVLSIAPALAEAVRRIHDGESVSVLFDPPAAPPA
Bacillati	Actinomycetota	Actinomycetes	Geodermatophilales	Geodermatophilaceae	Klenkia			Klenkia brasiliensis	WP_091057269.1	MSAITQTPTKSLMLFSGRAFPELADEIGGHLGVAPTPTSSYEFANGELYVRFEESVRGSDAFIVQSHTSPVNTWLMESLLMVDAAKRASAKRITVVAPFFPYARQDKKHRGREPISARLVADLFKTAGADRLMSVDLHTAQVQGFFDGPVDHLFAMDLLIEEVKRKWGDRDLTVVSPDSGRVRVSERWSDKLGGTPLAFIHKTRDVTRPNEVVANRVVGEVKGRVCILVDDMIDTGGTITKAAETLFNEGAADVVIAATHGVLSGPAVDRLKNSRAAEVLITNTLPVPPERQFDKLTVLSIAPLLARAIKEVFEDGSVTSLFDGAS
Bacillati	Actinomycetota	Actinomycetes	Geodermatophilales	Geodermatophilaceae	Klenkia			Klenkia marina	WP_092799267.1	MSAITQTPTKSLMLFSGRAYPELADEIGGHLGITPTPTSSYEFANGELYVRFEESVRGSDAFIVQSHTSPINTWLMESLLMVDAAKRASAKRITVVAPFFPYARQDKKHRGREPISARLVADLFKTAGADRLMSVDLHTAQVQGFFDGPVDHLFAMDLLIDEVKRKWGDRDLTVVSPDSGRVRVSERWSDKLGGTPLAFIHKTRDMTRPNEVVANRVVGEVKGRVCVLVDDMIDTGGTIVKAAETLFNEGAADVVIAATHGVLSGPAVDRLKNCRASEVLITNTLPIPPERRFDKLTVLSIAPLLARAIKEVFEDGSVTSLFDGAS
Bacillati	Actinomycetota	Actinomycetes	Geodermatophilales	Geodermatophilaceae	Klenkia			Klenkia sesuvii	WP_336402911.1	MSAITQTPTKSLMLFSGRAFPELADEIGGHLGVAPTPTSSYEFANGELYVRFEESVRGSDAFIVQSHTSPVNTWLMESLLMVDAAKRASAKRITVVAPFFPYARQDKKHRGREPISARLVADLFKTAGADRLMSVDLHTAQVQGFFDGPVDHLFAMDLLIDEVKRKWGDRDLTVVSPDSGRVRVSERWSDKLGGTPLAFIHKTRDVTRPNEVVANRVVGEVKGRVCVLVDDMIDTGGTITKAAETLFNEGAADVVIAATHGVLSGPAVDRLKNSRASEVLITNTLPVPPERRFDKLTVLSIAPLLARAIKEVFEDGSVTSLFDGAS
Bacillati	Actinomycetota	Actinomycetes	Geodermatophilales	Geodermatophilaceae	Klenkia			Klenkia soli	WP_091243673.1	MSAITQTPTKSLMLFSGRAYPELADEIGGYLGVAPTPTSSYEFANGELYVRFEESVRGSDAFIVQSHTSPINTWLMESLLMVDAAKRASAKRITVVAPFFPYARQDKKHRGREPISARLVADLFKTAGADRLMSVDLHTAQVQGFFDGPVDHLFAMDLLIDEVKRKWGDRDLTVVSPDSGRVRVSERWSDKLGGTPLAFIHKTRDMTRPNEVVANRVVGDVRGRVCILVDDMIDTGGTIVKAAETLFAEGAADVVIAATHGVLSGPAVDRLKNSRAAEVLITNTLPVPPERQFDKLTVLSIAPLLARAIKEVFEDGSVTSLFDGAS
Bacillati	Actinomycetota	Actinomycetes	Geodermatophilales	Geodermatophilaceae	Klenkia			Klenkia sp. PcliD_1_E	WP_253017932.1	MSAITQTPTKSLMLFSGRAFPELADEIGGHLGVAPTPTSSYEFANGELYVRFEESVRGSDAFIVQSHTSPVNTWLMESLLMVDAAKRASAKRITVVAPFFPYARQDKKHRGREPISARLVADLFKTAGADRLMSVDLHTAQVQGFFDGPVDHLFAMDLLIDEVKRKWGDRDLTVVSPDSGRVRVSERWSDKLGGTPLAFIHKTRDITRPNEVVANRVVGEVRGRVCILVDDMIDTGGTITKAAETLFNEGAADVVIAATHGVLSGPAVDRLKNSRAAEVLITNTLPVPPERQFDKLTVLSIAPLLARAIKEVFEDGSVTSLFDGAS
Bacillati	Actinomycetota	Actinomycetes	Geodermatophilales	Geodermatophilaceae	Klenkia			Klenkia taihuensis	WP_091556825.1	MSAITQTPTKSLMLFSGRAFPELADEIGGHLGVAPTPTSSYEFANGELYVRFEESVRGSDAFIVQSHTSPVNTWLMESLLMVDAAKRASAKRITVVAPFFPYARQDKKHRGREPISARLVADLFKTAGADRLMSVDLHTAQVQGFFDGPVDHLFAMDLLIDEVKRKWGDRDLTVVSPDSGRVRVSERWSDKLGGTPLAFIHKTRDITRPNEVVANRVVGEVKGRVCILVDDMIDTGGTITKAAETLFAEGAADVVIAATHGVLSGPAVDRLKNSRAAEVLITNTLPVPPERQFDKLTVLSIAPLLARAIKEVFEDGSVTSLFDGAS
Bacillati	Actinomycetota	Actinomycetes	Geodermatophilales	Geodermatophilaceae	Klenkia			Klenkia terrae strain IHUMI_26.3	WP_225234585.1	MSAITQTPTKSLMLFSGRAYPELADEIGGHLGITPTPTSSYEFANGELYVRFEESVRGCDAFILQSHTSPINTWLMESLLMVDAAKRASAKRITVVAPFFPYARQDKKHRGREPISARLVADLFKTAGADRLMSVDLHTAQVQGFFDGPVDHLFAMDLLIEEVKRKWGDRDLTVVSPDSGRVRVSERWSDKLGGTPLAFIHKTRDMTRPNEVVANRVVGDVRGRVCILVDDMIDTGGTITKAAETLFAEGAADVVIAATHGVLSGPAVDRLKNSRAAEVLITNTLPIPPERQFDKLTVLSIAPLLARAIREVFEDGSVTSLFDGAS
Bacillati	Actinomycetota	Actinomycetes	Geodermatophilales	Geodermatophilaceae	Klenkia			Klenkia terrae strain JCM 17786	WP_336391689.1	MSAITQTPRKSLMLFSGRAYPELADEIGGHLGISPTPTSSYEFANGELYVRFEESVRGCDAFIVQSHTSPINTWLMESLLMVDAAKRASAKRITVVAPFFPYARQDKKHRGREPISARLVADLFKTAGADRLMSVDLHTAQVQGFFDGPVDHLFAMDLLIEEVKRKWGDRDLTVVSPDSGRVRVSERWSDKLGGTPLAFIHKTRDMTRPNEVVANRVVGDVRGRVCILVDDMIDTGGTITKAAETLFAEGAADVVIAATHGVLSGPAVDRLKNSRAAEVLITNTLPIPPERQFDKLTVLSIAPLLARAIKEVFEDGSVTSLFDGAS
Bacillati	Actinomycetota	Actinomycetes	Geodermatophilales	Geodermatophilaceae	Modestobacter			Modestobacter roseus	WP_153357010.1	MREIAVFAGSAHPELAEEMCAQLGVPLQPVRLTRFANDCLEVQLQANCRERDVFLVQPLVTPVQENLVELLLMIDAARGASAARITVVMPHYAYARSDKKDAPRISIGGRLIADLLVAAGASRVLAMTLHSPQVHGFFSVPVDHLHALRELADHFRSLDLSRTTVVSPDLGNAKEAAAFARRLGVPVAAGAKQRYADDRVSISAVIGEVADRDVIVLDDEIAKGSTVLELIDRLRDAGARSIRVACTHGLFTAGALDRIGAQPDVLEIVCTNTVPVGASEKLTVLSVAPALAQAVQRIHDGESVSALFDTALPTTAPSTTAPSAAG
Bacillati	Actinomycetota	Actinomycetes	Geodermatophilales	Geodermatophilaceae	Modestobacter			Modestobacter sp. DSM 44400	WP_091547130.1	MSIIRQTTNKSLMLFSGRAYPELAAEIGGYLGVSPTPTAAYEFANGELFVRFEESVRGSDAFVVQSHTAPINTWLMEQLIMVDALKRASAKRITVVAPFFPYARQDKKHRGREPISARLVADMFKTAGADRLMSVDLHTAQIQGFFDGPVDHLFAIDLLVGEICRKWGDRDLTVVSPDSGRVRVAERWTDKLGGTPLAFIHKTRDMTRPNQVVANRVVGEVEGRVCILVDDMIDTGGTIVAAAETLFASGAAEVIVAATHGVLSGPAVDRLKNSRISEVIVTNTLPLQPAQQFDKLTVLSIAPLLARAIKEVFEDGSVTSLFDGAS
Bacillati	Actinomycetota	Actinomycetes	Geodermatophilales	Geodermatophilaceae	Modestobacter			Modestobacter marinus	WP_166753604.1	MSAIRQTTNKSLMLFSGRAYPELATEIAGHLGVTPTPTSSYEFANGELFVRFEESVRGCDAFVVQSHTAPINTWLMEQLIMVDALKRASAKRITVVAPFFPYARQDKKHRGREPISARLVADMFKTAGADRLMTVDLHTAQIQGFFDGPVDHLFAMDLLIDEVKRKWGDRDLTVVSPDSGRVRVSERWSDKLGGTPLAFIHKTRDVTRPNEVVANRVVGEVEGRVCILVDDMIDTGGTISKAAETLFESGAADVIIAATHGVLSGPAVDRLKNSRVSEVIITNTLPIEPERRFDKLTVLSIAPLLGRAIKEVFEDGSVTSLFGGAS
Bacillati	Actinomycetota	Actinomycetes	Geodermatophilales	Geodermatophilaceae	Modestobacter			Modestobacter sp. isolate_RYN_176_	MCW2695879.1	MSAIRQTTNKSLMLFSGRAYPELADEIAGHLGVSPTPTSAYEFANGELFVRFEESVRGCDAFVLQSHTAPINTWLMEQLIMVDALKRASAKRITVVAPFFPYARQDKKHRGREPISARLVADMFKTAGAHRLMTVDLHTAQIQGFFDGPVDHLFAMDLLIEDVRRKWGGRDLTVVSPDSGRVRVSERWSDKLGGTPLAFIHKTRDASRPNEVVANRVVGEVEGRVCILVDDMIDTGGTIVKAAETLFAAGAADVVIAATHGVLSGPAVDRLKNSQVSEVIVTNTLPIEPERRFDKLTVLSIAPLLGRAIREVFEDGSVTSLFDGAS
Bacillati	Actinomycetota	Actinomycetes	Geodermatophilales	Geodermatophilaceae	Modestobacter			Modestobacter versicolor strain CPCC 205246 XZ271	WP_369136670.1	MSAIRQTTNKSLMLFSGRAYPELTTEIAGHLGVTPTPTAAYEFANGELFVRFEESVRGCDAFVVQSHTAPINTWLMEQLIMVDALKRASAKRITVVAPFFPYARQDKKHRGREPISARLVADMFKVAGADRLMTVDLHTAQIQGFFDGPVDHLFAMDLLIDEVKRKWGDRDLTVVSPDSGRVRVSERWSDKLGGTPLAFIHKTRDVTRPNEVVANRVVGEVEGRVCILVDDMIDTGGTISKAAETLFNAGAADVIIAATHGVLSGPAVDRLKNSRVSEVIITNTLPIEPERRFDKLTVLSIAPLLGRAIKEVFEDGSVTSLFGGAS
Bacillati	Actinomycetota	Actinomycetes	Geodermatophilales	Geodermatophilaceae	Modestobacter			unclassified Modestobacter sp.	WP_357746948.1	MSVIRQQTNKSLMLFSGRAYPELAQEIAGHLGVTPTPTAAYEFANGELFVRFEESVRGSDAFVVQSHTAPINTWLMEQLIMVDALKRASAKRITVVAPFFPYARQDKKHRGREPISARLVADMFKTAGADRLMTVDLHTAQIQGFFDGPVDHLFAMDLLIDEVKRKWGDRDLTVVSPDSGRVRVSERWSDKLGGTPLAFIHKTRDITRPNEVVANRVVGEVEGRVCILVDDMIDTGGTITKAAETLFDQGAADVVIAATHGVLSGPAVDRLKNSRVSEVIITNTLPIEPARQFDKLTVLSIAPLLARAIKEVFEDGSVTSLFGGAS
Bacillati	Actinomycetota	Actinomycetes	Geodermatophilales	Geodermatophilaceae	Petropleomorpha			Petropleomorpha daqingensis	WP_179717226.1	MSAIRQTTSKSMMLFSGRAYPELTDEIAGHLGVTPTPTAAYEFANGELFVRFEESVRGCDAFVVQSHTAPINTWLMEQLIMVDALKRASAKRITVVAPFFPYARQDKKHRGREPISARLVADMFKVAGADRLMAVDLHTDQIQGFFDGPVDHLFAIDLLVAHVREKWGDRELTVVSPDSGRVRMAERWTNKLGSGTPLAFIHKTRDVTRPNQAVANRVVGMVEGRACILVDDMIDTGGTIVAAAETLFAAGATDVIVAATHGVLSGPAVDRLKNSQVSEVVVTNTLPIEPERQFDKLTVLSIAPLLARAIKEVFEDGSVTSLFGGAS
Bacillati	Actinomycetota	Actinomycetes	Geodermatophilales	Geodermatophilaceae	Trujillonella			Trujillonella endophytica	WP_091942262.1	MSAIRQTTSKSLMLFSGRAFPELTEEIAGHLGVTPTPTAAYEFANGELFVRFEESVRGCDAFVVQSHTAPLNTWLMEQLIMVDALKRASAKRITVVAPFFPYARQDKKHRGREPISARLVADLFKTAGADRLMTVDLHTAQIQGFFDGPVDHLFALDLLVDHVRDRCAGRDVTVVSPDAGRVRVSERWSDKLGGVPLAFIHKTRDPMRPNEVVANRVVGEVEGRVCIIVDDMIDTGGTIVKAAETLFDSGAADVIVAATHGVLSGPAVDRLKNSRVSEVVITNTLPVEPERRFDKLTVLSIAPLLGRAIKEVFEDGSVTSLFDGAS
Bacillati	Actinomycetota	Actinomycetes	Geodermatophilales	Geodermatophilaceae	Trujillonella			Trujillonella humicola	WP_409329151.1	MSAIRQTTSKSLMLFSGRAFPQLTDEIAGHLGVTPTPTASYEFANGELFVRFEESVRGCDAFVVQSHTAPLNTWLMEQLIMVDALKRASAKRITVVAPFFPYARQDKKHRGREPISARLVADLFKTAGADRLMTVDLHTAQIQGFFDGPVDHLFALDLLVDHVRDRCADRDVTIVSPDAGRVRVSERWSDKLGGVPLAFIHKTRDPMRPNEVVANRVVGEVEGRVCILVDDMIDTGGTIVKAAETLFEAGAADVIVTATHGVLSGPAVDRLKNSRVSEVVITNTLPIEPERQFDKLTVLSIAPLLARAIKEVFEDGSVTSLFDGAS
Bacillati	Actinomycetota	Actinomycetes	Geodermatophilales	Geodermatophilaceae	unclassified Geodermatophilaceae			Geodermatophilaceae bacterium isolate_MGR_bin242_	MBA2415714.1	MGEIVVFSGAAHPAFATEICDILGTPLSPSQRLRFSNDCLQVQLRANCRQRDVYVVQPLVPPVQENLVELLLMLDAARGASAAQVTAVIPHYAYARSDKKDAGRISIAARLVADLIATAGANRVLTMALHAPQVHGFFSVPVDHLTAITQLAEHFADRDLADTVVVSPDLGNAKAATQFARLLGLPVAAGNKQRMTDDKVVIDSIVGDVDGKNAIILDDEIATGGSVVELLDRLRERNVGRMSLACTHGLFTGAALERLAAQPELEEIVTTDTVPLPSDAVPPKLTVCSVAPLFADAISRIHLGESVSSMFARVGGPG
Bacillati	Actinomycetota	Actinomycetes	Geodermatophilales	Geodermatophilaceae	unclassified Geodermatophilaceae			Geodermatophilaceae bacterium isolate_MGR_bin38_iso1	MBA3249261.1	MSVIKQTPSKSLMLFSGRAYPELADEIGSHLGVTTTPTAAYEFANGELFVRFEESVRGCDAFVIQSHTAPINTWLMEQLIMVDALKRASAKRITVVAPFYPYARQDKKHRGREPISARLIADLFKVAGASRLMAVDLHTSQIQGFFDGPVDHLFALPLLANHVVERYAGRDMTVVAPDSGRVRVAERWTDRLGGCPLAFIHKTRDPMTPNQVVANRVVGDVAGRVCVIVDDMIDTGGTTVKAAEALMAAGASEVLATATHGVLSGPAVDRLKNSQIREIVVTNTLPIPAERQFDKLTVLSIAGLISQAIRAVFEEGSVTSLFDGAS
Bacillati	Actinomycetota	Actinomycetes	Geodermatophilales	Geodermatophilaceae	unclassified Geodermatophilaceae			Geodermatophilaceae bacterium isolate_MGR_bin38_iso2	MBA3249787.1	MGEIVVFSGTAHPGFAAEVCDLLGSPLSPSSRVRFSNDCLQVQLQANCRQRDVYVVQPLVPPVQEHLVELLMMLDAARGASAAQVTAVIPHYAYARSDKKDAGRISIAARLVADLIVTAGANRVLTMALHAPQVHGFFSVPVDHLTAITQLASHFQGRDLSRTVVVSPDLGNAKAATQFARLLGCPVAAGSKQRLADDRVVIEAIVGDVEDRDVIVLDDEIATGNSVLELLDRLRERRVRRISLACTHGLFTGDALQRLAAQPDLDEIITTDTVPLAAGDRPPTLTVCSVAPLFADAIGRIHLGESVSSMFAKVGTPAG
Bacillati	Actinomycetota	Actinomycetes	Geodermatophilales	Geodermatophilaceae	unclassified Geodermatophilaceae			Geodermatophilaceae bacterium isolate_MGR_bin60_	MBA3524251.1	MGEIVVFSGSGHPDLATEVCELLGIPLAPSSRQRFSNDCLQVQLQANCRQRDVYIVQPLVPPVQDHLVELLMMLDAARGASAAQVTAVIPYYAYARSDKKDAGRISIAARLVADLIATAGADRVLTMALHAPQVHGFFSVPVDHLTAITRLAGHFDGRDLADTVVVSPDLGNAKAATQFARLLGRPVAAGSKRRTSDDTVVIDSIVGDVEGKRVIVLDDEIATGGSVVELLARLRERGTTEVSLVCTHGLFSGPALDRLAAQPELTEIVTTDTVPPPRRRRPAHLTVCSVAPLFADAISRIHLGESVSSMFAVVGSPV
Bacillati	Actinomycetota	Actinomycetes	Geodermatophilales	Geodermatophilaceae	unclassified Geodermatophilaceae			Geodermatophilaceae bacterium isolate_MGR_bin74_iso1	MBA3367287.1	MSAIRQQTHKSLMLLSGRAFPELAIDIAERLGVTPTPVTSYEFANGELYVRFDESVRGSDAFIIQSHTAPINTWLMEQLIMVDAAKRASAKRITVVAPFFPYARQDKKHRGREPISARLVADMFHAAGADRLMVVDLHTAQVQGFFDGPVDHLFALSLLVNHVRSRWEGKDITVVSPDSGRVRVAERWTERLGGVPLAFIHKTRDISRPNDVIANRVVGDVAGRHCVVVDDMIDTGGTITKAADALFEAGAAEVTVAVTHGVLSGPAVDRLKNSRISEVVVTNTLPIPQDRRFDKLTVLSIAPLLALAIREVFEDGSVTSLFDGDS
Bacillati	Actinomycetota	Actinomycetes	Geodermatophilales	Geodermatophilaceae	unclassified Geodermatophilaceae			Geodermatophilaceae bacterium isolate_MGR_bin74_iso2	MBA3368114.1	MREIVVFSGNAHPRFAQRICAHLGVELSHASIIRFSNDCLQVQLQANCRQRDVYVVQPLVPPTQEHLMELLLMLDAARGASAAQITAVIPHYAYARSDKKDASRISIGGRLVADLLITAGANRVITMALHAPQVHGFFGVPVDHLTAIGELAEHFLGRDLSQTVVVSPDLGNAKTATQFARLLGTPVAAGSKRRLADDRVIIDAIVGDVAGGHAIVLDDEIATGSSIVELLNKLSDDGATGASVACTHGLFTGKAVDLLGSHPMVQEVVTTDTVPPPDQAWENLQVRSVATLFAEAIQRSHVGESVSSLFDGVDPAHGPPQQPLPFADG
Bacillati	Actinomycetota	Actinomycetes	Geodermatophilales	Geodermatophilaceae	unclassified Geodermatophilaceae			Geodermatophilaceae bacterium isolate_TH_ant_mag_156_	MGI8693670.1	MGEIVVFSGRAHPELAAEICDILGTPLSPSQRLRFSNDCLQVQLQANCRQRDVYIVQPLVPPVQEHLVELLMMLDAARGASAAQVTAVIPHYAYARSDKKDAGRISIAARLVADLIATAGANRVLTMALHAPQVHGFFSVPVDHLTAITQLAGHFADRDLAGTVVVSPDLGNAKTATQFARLLGLPVAAGNKQRLTDEHVVIDSIVGDVDHKDVIILDDELATGGSVIELLDRLRERSVGRISLACTHGLFTGTALQRLAEQPDLLEIVTTDTVPLPAGTSPSNLTVCSVAPLFADAISRIHLGESVSSMFASVGGHG
Bacillati	Actinomycetota	Actinomycetes	Geodermatophilales	Geodermatophilaceae	unclassified Geodermatophilaceae			Geodermatophilaceae bacterium isolate_MGR_bin93_	MBA3411821.1	MSAIRQQTHKSLMLLSGRAYPELAIDIADRLGVTPTPVTSYEFANGELYVRFDDSVRGSDAFIIQSHTAPINTWLMEQLIMVDAAKRASAKRITVVAPFFPYARQDKKHRGREPISARLVADMFHAAGADRLMVVDLHTAQIQGFFDGPVDHLFALSLLVDHVRKRWQGKDITVVSPDSGRVRVAERWTERLGGVPLAFIHKTRDITRPNDVVANRVVGDVAGRHCVVVDDMIDTGGTITKAADALFEAGAVEVTVAVTHGVLSGPAVDRLKESRVSEVVVTNTLPIPEQRRFDKLTVLSIAPLLALAIREVFEDGSVTSLFDGDS
Bacillati	Actinomycetota	Actinomycetes	Geodermatophilales	Geodermatophilaceae	unclassified Geodermatophilaceae			Geodermatophilaceae bacterium isolate_TH_ant_mag_178_	MGI8628489.1	MRQQTHKSLMLLSGRAFPELADDIAARLGVTPTPTTSYEFANGELYVRFDESVRGSDLFIIQSHSAPINTWLMEQLIMVDAAKRASAKRITVVVPFFPYARQDKKHRGREPISARLVADLFHTAGADRLMVVDLHTAQIQGFFDGPVDHLFALSLLVEHVRERWHDKDITVVSPDSGRVRVAERWTERLGGVPLAFIHKTRDITRPNDVVANRVVGDVAGRHCVVVDDMIDTAGTVCKAADALFEAGAAEVSVAVTHGVLSGPAVDRLKNSRISDVVVTNTLPISEERRFDKLTVLSIAPLLALAIREVFEDGSVTSLFDGDS
Bacillati	Actinomycetota	Actinomycetes	Geodermatophilales	Geodermatophilaceae	unclassified Geodermatophilaceae			Geodermatophilaceae bacterium NBWT11	QNG37600.1	MSSISQTPTKNLMLFSGRAYPELAEEIGGHLGVAPTPTSSYEFANGELFVRFEESVRGSDAFVVQSHTAPINTWLMEQLIMVDALKRASAKRITVVAPFFPYARQDKKHRGREPISARLVADMFKTAGAHRLMSVDLHTAQIQGFFDGPVDHLFAMDLLIEEVKRKWGGRDLTVVSPDSGRVRVSERWSDKLGGTPLAFIHKTRDVTRPNEVVANRVVGEVRGRVCVLVDDMIDTGGTITKAAETLFAEGAADVVIAATHGVLSGPAVDRLKNSRVSEVLITNTLPIADDQRFDKLTVLSIAPLLARAIKEVFEDGSVTSLFDGAS
Bacillati	Actinomycetota	Actinomycetes	Glycomycetales	Glycomycetaceae	Glycomyces			Glycomyces sp.	WP_106364967.1	MASMSAVNSKMLMLFSGRAYPELAEEIGKHLGVAPTPMSAYSFANGELFVRYQESVRGCDAFVVQSMPAPINEWVMETLIMIDALKRGSAKRITIVLPFYPYARQDKKHRGREPISARLVADLFKTAGADRILTVDLHTAQIQGFFDGPVDHLFAMGTLARYVEEKYGDRPMAIVSPDTGRVRLAERWSDRLGGCPIAFVHKTRDPLKPNQVVAHKVVGDVEGRTCLLIDDMIDTAGTICSAAEMLAKSGVEDIVIASTHAIMSGPAVERLAAAPVSEVIVTNTLPLPKEAQDLEKITTLSIAPLVAKAIWEVFNDGSVTTLFGGLS
Bacillati	Actinomycetota	Actinomycetes	Glycomycetales	Glycomycetaceae	Glycomyces			Glycomyces xiaoerkulensis	WP_100446617.1	MASMSAVNSKMLMLFSGSCYPELAEEIGKHLGVAPTPTSSYSFKNGERFVRYQESVRGSDAFVVQAMATPINDWVMETLIMVDALKRGSAKRITVVLPFYPYARQDKKHRGREPISARLVADLLHTAGADRILTVDLHTAQIQGFFDGPVDHLFAMGTLARYVEEQYADRELAVVSPDTGRVRLAERWSDRLGGCPIAFVHKTRDPLKPNQVVANKVVGDVDGRTCLVIDDMIDTAGTICSTAELLQEEGVEDIVVASTHGIMSDPAAERLAAAPVSEVIVTNTLPLPDEVARLEKVTVLSIAPLVAKAIWEVFNDGSVTTLFGGLS
Bacillati	Actinomycetota	Actinomycetes	Glycomycetales	Glycomycetaceae	Glycomyces			Glycomyces albidus strain NEAU_7082	WP_153024134.1	MASMSAVNSKMLMLFSGRAYPELAEEIGKHLGVAPTPMSAYSFANGELFVRYQESVRGCDAFVVQSMPAPINEWVMETLIMIDALKRGSAKRITVVLPFYPYARQDKKHRGREPISARLMADLLKTAGADRILTVDLHTAQIQGFFDGPVDHLFAMGTLARYVEEKYADRPMAIVSPDTGRVRLAERWSDRLGGCPIAFVHKTRDPLKPNQVVAHKVVGDVEGRTCLLIDDMIDTAGTICSAAEMLAKSGVEDIVIASTHAIMSGPAVERLAAAPVSEVIVTNTLPLPKEAQDLDKITTLSIAPLVAKAIWEVFNDGSVTTLFGGLS
Bacillati	Actinomycetota	Actinomycetes	Glycomycetales	Glycomycetaceae	Glycomyces			Glycomyces albus strain_JCM 31744_	GAB3999684.1	MARGRQANKEGWVAKKRPGTVTDEAAKRAMGNSGRPESNGTLSHPPVCAAGSGRGHLMRRGSGDDYGGTIAMASMSAVNSKMLMLFSGSCHPELAEEIGKHLGVAPTPTSSYSFKNGERFVRYQESVRGSDAFVVQSMATPINDWVMETLIMVDALKRGSAKRITVVLPFYPYARQDKKHRGREPISARLVADLLKTAGADRILTVDLHTAQIQGFFDGPVDHLFAMGILARYVEEKYAGRDMAVVSPDTGRVRLAERWSDRLGGCPIAFVHKTRDPLRPNEVVANKVVGDVDGRTCLVIDDMIDTAGTICSTAELLTEEGVDDIVIASTHGIMSDPAAERLAAAPVSEVIVTNSLPLPADVAALEKVTVLSIAPLVAKAIWEVFNDGSVTTLFGGLS
Bacillati	Actinomycetota	Actinomycetes	Glycomycetales	Glycomycetaceae	Glycomyces			Glycomyces dulcitolivorans strain SJ_25	WP_112133354.1	MASMSAVNSKMLMLFSGRAYPELAEEIGKHLGVAPTPMSAYSFANGELFVRYQESVRGCDAFVVQSMPAPINEWVMETLIMIDALKRGSAKRITIVLPFYPYARQDKKHRGREPISARLVADLFKTAGADRILTVDLHTAQIQGFFDGPVDHLFAMGTLARYVEEKYADRQMAIVSPDTGRVRLAERWSDRLGGCPIAFVHKTRDPLKPNQVVAHKVVGDVEGRTCLLIDDMIDTAGTICSAAEMLAKSGVEDIVIASTHAIMSGPAVERLAAAPVSEVIVTNTLPLPKEAQDLDKITTLSIAPLVAKAIWEVFNDGSVTTLFGGLS
Bacillati	Actinomycetota	Actinomycetes	Glycomycetales	Glycomycetaceae	Glycomyces			Glycomyces fuscus strain_TRM 49117_	PDP89222.1	MTGMKATGQKNLMLFSGRTNPSLAEEVAKELGIDVVPTRFDTFANGEIFVRYLESVRGSDAFVLQCHSDPINESIMEQLIMVDALKRASAKRITVVTPFFGYARQDKKHRGREPISARLMTDLFRTAGADRMMAVDLHTDQIQGFFDGPVDHLFALPILADHIASRVDHTEITVVSPDAGRVRTADRWADRLGAPLAIIHKRRDPDVANQVRVHEVVGEVKGRVCVLVDDMIDTGGTIVKASEALFEQGAAKVLVAATHGVLSGPAAERLQNSRISEVVITNSLPVPEERSFEKLTQLSIAPLVARAISEVFTDGSVTSLFE
Bacillati	Actinomycetota	Actinomycetes	Glycomycetales	Glycomycetaceae	Glycomyces			Glycomyces salinus strain YIM 93776	WP_199036155.1	MASMSAVNSKMLMLFSGSCYPELAEEIGKHLGVAPTPTSSYSFKNGERFVRYQESVRGCDAFVVQSMATPINDWVMETLIMVDALKRGSAKRITVVLPFYPYARQDKKHRGREPISARLVADLLKTAGADRILTVDLHTAQIQGFFDGPVDHLFAMGILARYVEEKYAGRDMAVVSPDTGRVRLAERWSDRLGGCPIAFVHKTRDPLKPNEVVANKVVGDVDGRTCLVIDDMIDTAGTICSTAELLTEEGVDDIVIASTHGIMSDPAAERLAAAPVSEVIVTNSLPLPADVAALEKVTVLSIAPLVAKAIWEVFNDGSVTTLFGGLS
Bacillati	Actinomycetota	Actinomycetes	Glycomycetales	Glycomycetaceae	Haloglycomyces			Haloglycomyces albus	WP_025272169.1	MASMSAVNSKNLMLFSGRGYPELADEIGKFLGVAPTPTSSYSFANGEVFVRFEESVRGCDAFVVQSMTNPINEWVMETLLMLDALKRGSAKRITVLVPFYPYSRQDKKHRGREPISARLMADLLKTAGADRILTVDLHTAQIQGFFDGPVDHLFAMGTLAKHVEENYGDRRLTIVSPDSGRVRLVERWADRLGGCPIAFIHKTRDPLRPNEVVANRVVGEVEGRTCVLVDDMIDTGGTIVSAAEMLREAGAADVVMATTHPILSDPATERLAAAPVSEVIVTNTLPLPEKARDLEKVTTLSIAPLVSKAIWEVFNDGSVTTLFGGLS
Bacillati	Actinomycetota	Actinomycetes	Glycomycetales	Glycomycetaceae	Natronoglycomyces			Natronoglycomyces albus	WP_213170294.1	MDDNEMVVLGGSASQKLSRSICDILDIPLGDNEVVRFSEGNLFVKVNQNVRGRHVYLVQSTAFPVNDNFMELLFWIDALKRASVASVTVVIPYFSYAKGDKKDEPRVSIRARVCAQAIESAGADRVVTLDLHAPQIQGFFQLPVDDLYAAPVLVEAIAAENIPNLVVVSPDAGFAKKAKEYARRLGSPLAIADKERHDHSETAVVADLIGEVDGRNALIVDDFTISAGTLAEVAEVLRDRGANSVQAAISHGVFTGKAMQRLDDSPIEALWVTDSVEREQSELSAKVRTVSVAPLFAEAIKRIHHRESISSLFN
Bacillati	Actinomycetota	Actinomycetes	Glycomycetales	Glycomycetaceae	Natronoglycomyces			Natronoglycomyces albus	WP_213172154.1	MASMSATNSKNMMLFSGRCYPELADEIGKHLGVEPTPTSSYSFANGELFVRFQESVRGCDAFVVQSMAEPINEWVMETLIMIDALKRGSAKRITVVLPFYPYGRQDKKHRGREPISARLIADLLRTAGANRILTVDLHTAQIQGFFDGPVDHLFAMGTLARHIEERYAGKAMTVVAPDSGRVRVAERWTDRLGGCPLAFIHKTRDPLRPNEVVANKVVGEVEGRVCLVVDDMIDTGGTIVSASELLKQNGAADVVVAVTHPILSDPATERLASAPISEVIVTNTLPLPDHAVELEKLTVLSIAPLVAKAISEVFTDGSVTTLFGGLS
Bacillati	Actinomycetota	Actinomycetes	Glycomycetales	Glycomycetaceae	Salilacibacter			Salicibibacter halophilus strain NKC3_5_iso1	WP_142089787.1	MSMYNDPTLKIFTLNSNPKLAEEIVKHVGVELSETSVKRFSDGEVQVNIEESIRGCDVYLVQSTSEPANEHLMELLIMIDACKRASAKTVNVVIPYYGYARQDRKARSREPITSKLIANLLENAGATRILTLDLHASQIQGFFDVPVDQLLATPRFASYFKEKNLEDIVVVSPDHGGVVRARQMADRLDAPIAIIDKRRPRPNVAEVMNIVGEIEGKTAIIVDDIIDTAGTLQLAAEALIEKGAQRVYASCTHPVLSGPAISRVQESKLEELVVTNTIALPEEKQIPQITQLSVGSLIADAIIRVHEQTSVSSLFN
Bacillati	Actinomycetota	Actinomycetes	Glycomycetales	Glycomycetaceae	Salilacibacter			Salicibibacter halophilus strain NKC3_5_iso2	WP_405127391.1	MSYSLNDSFKIFTLSSNPALTNEVVEHLGCELGKSSVKRFSDGEIQVSIEESVRGCEVYVVQSTAQPGNEHVMELLIMLDALKRASAKKINVLIPYYGYARQDRKARSREPITAKLIANLLEAAGATRVITMDLHAPQIQGFFDIPVDQLLGVPIIADYFKEKQLEDVVVVAPDNGGVMRARRMADELNVPIAFIDKRRPQPNVAEVMNIVGEFEGKNAIIIDDLIDTAGTITSAANALIENGANAVYACCTHPVLSGPAISRIDGSPIKELVVTNTIELPEEKMIDKITTLSVAPLVADAIHRVHNEVSVSSLFE
Bacillati	Actinomycetota	Actinomycetes	Glycomycetales	Glycomycetaceae	Salininema			Salininema proteolyticum	WP_380617416.1	MASMSAVNSKNLMLFSGRGYPELAEEIGKFLGVAPTPTSSYTFANGELFVRFEESVRGCDAFVVQSMATQINEWVMETLIMLDALKRGSAKRITVVVPFYPYSRQDKKHRGREPISARLMADLLKAAGADRILTVDLHTAQIQGFFDGPVDHLFAMGTLAKHVEEKYGDRDLAIVSPDSGRVRLVERWSDRLGGCPIAFIHKTRDPLRPNEVVANKVVGEVEGRTCVLVDDMIDTGGTITSAAEMLMEAGASDVVIATTHPILSDPAAKRLADSPASEVIVTNTLPLPEQAKELEKITTLSIAPLVAKAIWEVFNDGSVTTLFGGLS
Bacillati	Actinomycetota	Actinomycetes	Glycomycetales	Glycomycetaceae	Stackebrandtia			Candidatus Stackebrandtia excrementipullorum isolate_ChiHjej8B7_33794_iso1	HIW61721.1	MGSISAENSKSLMLFSGRAYPELTEEIGRHLGVAPTLTDAYGFANGELFVRYEESVRGSDAFVVQSMTAPINEWMMETLIMVDALKRGSAKRITVVLPFYPYARQDKKHRGREPISARLMADLLRTAGANRILTVDLHTAQIQGFFDGPVDHLFAMELLASYMENRYGDLPLTVVAPDSGRVRVAERWTDRLGGCPLAFIHKTRDPLRPNEVVANSVVGQVEGRVCLVVDDMIDTGGTICRAAEMLDDAGASDVVVAATHAIFSEPAVERLEAAPCSEVVVTNTLPLPPEKTLEKLTVLSIAPLVAQAVREVFIDGSVTTLFGGLS
Bacillati	Actinomycetota	Actinomycetes	Glycomycetales	Glycomycetaceae	Stackebrandtia			Candidatus Stackebrandtia excrementipullorum isolate_ChiHjej8B7_33794_iso2	HIW62042.1	MRDDELVVIGGSASPLLTKEICQILNVPAGKGEVLRFSDGNLFVKVGQNVRGRHVYIVQSTVFPANDNFMELLFWVDALKRASAASITVIIPYFSYAKGDKKDEPRVSIRARVCAQSLEVAGADRVVTLDLHAPQIQGFFGVPVDDLYALPALTDTIAAEALDELVIVSPDAGFAKKAKQYAKRLNAPLAIADKERVDHSENARVVDLIGEVEGKNAVIVDDFTITMGTLAEVADCLIERGARSVRAAVTHGVFTGKAMQRLDGSAIETLYVTDSVENSPVTISPRVKTVSVAPLFAEAISRIHRRESLSILFG
Bacillati	Actinomycetota	Actinomycetes	Glycomycetales	Glycomycetaceae	Stackebrandtia			Candidatus Stackebrandtia faecavium isolate_ChiGjej4B4_770_iso1	HIV56581.1	MGDDELVVIGGSASPVLTENICNILGVSVGEGGVHQFSDGNLFVKVGQNVRGRHVYLVQSTVFPANDHFMELLFWVDALKRASAQSVTVLIPYFSYAKGDKKDEPRVSIRARVCAQSLEAAGADRVVTLDLHAPQIQGFFGVPVDDLYAMPALTDTIAAENLENPVIVSPDAGFAKKAKQYATRLSAPLAIADKERIDHSENARVADLIGDVAGYNAVIVDDFTITMGTLAEVADTLIEKGARSVRAAVTHGVFTGKAMQRLDDSAIETLWVTDSVENQPVTFSPRVKTVGMAPLFAEAIRRIHERESLSVLFS
Bacillati	Actinomycetota	Actinomycetes	Glycomycetales	Glycomycetaceae	Stackebrandtia			Candidatus Stackebrandtia faecavium isolate_ChiGjej4B4_770_iso2	HIV59441.1	MGSLSTQNSKNLMLFSGRAYPELADEIGKHLGVAPTAADAFEFANGELFVRYKESVRGCDAFVVQSMTEPINRWMMETLIMIDALKRGSAKRVTVVLPFYPYSRQDKKHQGREPISARLMADLLRTAGANRVLTVDLHTAQIQGFFDGPVDHLFAMETLASYIDQRYGGRPLAIVAPDSGRVRVAERWTDRMGGCPLAFIHKSRDPQRPNEVVANRVVGDVAGRVCLVVDDMIDTGGTVCSAAQMLMEADAADVVVAATHPIFSDPATQRLEEAPCSEVIVTNTLPFDPDTLEKLTVLSIAPLIAKAIYEVFNDGSVTTLFGGLS
Bacillati	Actinomycetota	Actinomycetes	Glycomycetales	Glycomycetaceae	Stackebrandtia			Stackebrandtia albiflava strains JCM 18122 3	WP_147132065.1	MRDDELVVIGGSANPLLTQEICEILDVPVGRGEVLQFSDGNLFVKVGQNVRGRHVYLVQSTVFPANDNFMELLFWIDALKRASAASVTVLIPYFSYAKGDKKDEPRVSIRARVCAQSIEAAGADRVVTLDLHAPQIQGFFGVPVDDLYALPVLTDAIAAEQLDDLVIVSPDAGFAKKAKQYAKRLGAPLAIADKERVDHTENARVVDLIGEVEGRNAVIVDDFTITMGTLAEVADCLMDKGARSVRAAVTHGVFTGKAMQRLDASAIQALYVTDSVENSPVERSPLVRTVSVAPLFAEAIRRIHHRESLSILFE
Bacillati	Actinomycetota	Actinomycetes	Glycomycetales	Glycomycetaceae	Stackebrandtia			Stackebrandtia albiflava strains JCM 18122_iso1	GAA4907568.1	MLFSGRAYPELAHEIGEHLGVAPTPTDAYAFANGELFVRYRESVRGCDAFVVQSMTAPINRWMMEALIMVDALKRGSAKRITVVLPFYPYARQDKKHRGREPISARLMADLLKTAGADRILTVDLHTAQIQGFFDGPVDHLFAMETLASYMQDKYGDRPLAVVAPDSGRVRVAERWTDRMGGCPLAFIHKTRDPLRPNEVVANTVVGDVAGRVCLLVDDMIDTGGTICRAAEMLDAAGAADVVIAATHPIFSEPAVRRLAEAPASEVVVTNTLPLPPDTNLDKLTVLSIAPLIAKAISEVFKDGSVTTLFGGLS
Bacillati	Actinomycetota	Actinomycetes	Glycomycetales	Glycomycetaceae	Stackebrandtia			Stackebrandtia albiflava strains JCM 18122_iso2	WP_147139560.1	MASISADNPKSLMLFSGRAYPELAHEIGEHLGVAPTPTDAYAFANGELFVRYRESVRGCDAFVVQSMTAPINRWMMEALIMVDALKRGSAKRITVVLPFYPYARQDKKHRGREPISARLMADLLKTAGADRILTVDLHTAQIQGFFDGPVDHLFAMETLASYMQDKYGDRPLAVVAPDSGRVRVAERWTDRMGGCPLAFIHKTRDPLRPNEVVANTVVGDVAGRVCLLVDDMIDTGGTICRAAEMLDAAGAADVVIAATHPIFSEPAVRRLAEAPASEVVVTNTLPLPPDTNLDKLTVLSIAPLIAKAISEVFKDGSVTTLFGGLS
Bacillati	Actinomycetota	Actinomycetes	Glycomycetales	Glycomycetaceae	Stackebrandtia			Stackebrandtia endophytica strain DSM 45928_iso1	TQL78242.1	MHGYEGDAVMGSISAENSKSLMLFSGRAYPELAEEIGRHLGVAPTPTDAYSFANGELFVRYQESVRGSDAFVVQSMTAPINRWMMETLIMVDALKRGSAKRITVVLPFYPYARQDKKHRGREPISARLMADLLKTAGANRILTVDLHTAQIQGFFDGPVDHLFAMETLASYMQGKYGERPLTVVAPDSGRVRVAERWTDRLGGCPLAFIHKTRDPLRPNEVVANTVVGDVKDRVCLVVDDMIDTGGTICRAAEMLADAGAADVVVAATHPIFSEPALERLAAAPTSEVVVTNTLPLPPGTDLGKLTVLSIAPLIAQAIREVFTDGSVTTLFGGLS
Bacillati	Actinomycetota	Actinomycetes	Glycomycetales	Glycomycetaceae	Stackebrandtia			Stackebrandtia endophytica strain DSM 45928_iso2	WP_142042379.1	MGSISAENSKSLMLFSGRAYPELAEEIGRHLGVAPTPTDAYSFANGELFVRYQESVRGSDAFVVQSMTAPINRWMMETLIMVDALKRGSAKRITVVLPFYPYARQDKKHRGREPISARLMADLLKTAGANRILTVDLHTAQIQGFFDGPVDHLFAMETLASYMQGKYGERPLTVVAPDSGRVRVAERWTDRLGGCPLAFIHKTRDPLRPNEVVANTVVGDVKDRVCLVVDDMIDTGGTICRAAEMLADAGAADVVVAATHPIFSEPALERLAAAPTSEVVVTNTLPLPPGTDLGKLTVLSIAPLIAQAIREVFTDGSVTTLFGGLS
Bacillati	Actinomycetota	Actinomycetes	Glycomycetales	Glycomycetaceae	Stackebrandtia			Stackebrandtia endophytica strain DSM 45928_iso3	WP_142035864.1	MRDDELVVIGGSASPLLTKEICQILNVPEGKGEVLRFSDGNLFVKVGQNVRGRHVYLVQSTVFPANDNFMELLFWVDALKRASAASITVIIPYFSYAKGDKKDEPRVSIRARVCAQSIEAVGADRVVTLDLHAPQIQGFFGIPVDDLYALPALTDTIAAENLSDLVIVSPDAGFAKKAKQYAKRLNAPLAIADKERVDHTENARIVDLIGDVDGKNAVIVDDFTITMGTLAEVADCLIDRGARSVRAAVTHGVFTGKAMQRLDASAIETLYVTDSVENSPVTASSRVHTVSVAPLFAEAISRIHRRESLSILFS
Bacillati	Actinomycetota	Actinomycetes	Glycomycetales	Glycomycetaceae	Stackebrandtia			Stackebrandtia nassauensis strain DSM 44728_iso1	WP_013016570.1	MASISAANPKSLMLFSGRAFPELAEEIGEHLGVAPTPTDAYAFANGELFVRYRESVRGCDAFVVQSMSAPINRWLMETLIMVDALKRGSAKRITVVLPFYPYARQDKKHRGREPISARLVADLLKTAGADRILTVDLHTAQIQGFFDGPVDHLFAMETLASYMEQKYAGRPLAVVAPDAGRVRVAERWADRMGGVPLAFVHKSRDPLRPNEVVANRVVGDIEGRVCLLVDDMIDTGGTICRAAELLDSAGAADVVIGATHPIFSEPALERLDKAPASEVVVTNTLPLPPGASLEKLTVLSIAPLVAKAISEVFVDGSVTTLFGGLS
Bacillati	Actinomycetota	Actinomycetes	Glycomycetales	Glycomycetaceae	Stackebrandtia			Stackebrandtia nassauensis strain DSM 44728_iso2	WP_013017231.1	MRDDELVVLGGSASPLLTKEICRILQVPVGEGEVHQFSDGNLFVKIGQNVRGRHVYLVQSTVFPANDHFMELLFWVDALKRASAASVTVIIPYFSYAKGDKKDEPRVSIRARVCAQSIEAAGADRVVTLDLHAPQIQGFFGVPVDDLYGEPVLSDAIAAEKLDDLVIVSPDAGFAKKAKQYAKRLGAPLAIADKERIDHTESARIADLIGDVDGRNAVIVDDFTITAGTLAEVADTLIEKGARSVRAAVTHGVFTEKAMPRLDASAIETLWCTDTVENRPAELSPRVSTVSVAPLFAEAIRRIHNRESLSVLFT
Bacillati	Actinomycetota	Actinomycetes	Glycomycetales	Glycomycetaceae	Stackebrandtia			Stackebrandtia soli strain CIP111631T_iso1	WP_415646881.1	MASISAENPKNLMLFSGRAYPELAEEIGEHLGVAPTPADAYSFANGELFVRYRESVRGCDAFVVQSMTAPINRWVMETLIMIDALKRGSAKRITVVLPFYPYARQDKKHRGREPISARLVADLLKTAGANRILTVDLHTAQIQGFFDGPVDHLFAMETLASYMEEKYSGRPLAVVAPDSGRVRVAERWTDRMGGTPLAFIHKTRDPLRPNEIVANTVVGDVAGRVCLLIDDMIDTGGTICRAAEMLDAAGAADVVIGATHAIFSDPAIARLEAAPCSEVVVTNTLPLPADHGLSKLTVLSVAPLIAKAISEVFRDGSVTTLFGGLS
Bacillati	Actinomycetota	Actinomycetes	Glycomycetales	Glycomycetaceae	Stackebrandtia			Stackebrandtia soli strain CIP111631T_iso2	WP_415647717.1	MRDDDELVVIGGSASPRLTKNICKILDVPVGKGEVHQFSDGNLFVKVGQNVRGRHVYLVQSTALPANDNFMELLFWIDALKRASAASITVLIPYFSYAKGDKKDEPRVSIRARLCAQTIETAGADRVVTLDLHAPQIQGFFDLPVDDLYALPVLTDAIAAENLDELVIVSPDAGFAKKAKQYARRLGAPLAIADKERIDHTENAHVADLIGDVEGKNAVIVDDFTITAGTLAEVADTLIQRGARSVRAAVTHGVFTRKAMSRLDDSAIQTLWVTDTVEKRPTRRSKRIVTVSVAPLFAEAIRRIHARESLSVLFS
Bacillati	Actinomycetota	Actinomycetes	Glycomycetales	Glycomycetaceae	Stackebrandtia			Stackebrandtia sp. GCF_035643755.1	WP_324804136.1	MRDDDLVVLGGSASPILTKAICEILDIPVGEGEVLQFSDGNLFVKVGQNVRGRHVYLVQSTVFPANDHFMELLFWIDALKRASAASVTVLIPYFSYAKGDKKDEPRVSIRARVCAQSIEAAGADRVVTLDLHAPQIQGFFGLPVDDLYGMPVLTDAIAAEKLDDLVIVSPDAGFAKKAKMYAKRLGAPLAIADKERVDHTENARVADLIGEVDGRNAVIVDDFTITAGTLAEVADTLIDKGARSVRAAVTHGVFTDKAMQRLEASAIETLWCTDTVENRPVELSPRVSVVSVAPLFSEAIRRIHERESLSVLFT
Bacillati	Actinomycetota	Actinomycetes	Glycomycetales	Glycomycetaceae	Stackebrandtia			Stackebrandtia sp. isolate_M3_S_metawrap_bin.185_iso1	MGH8791309.1	MAGIAVTNSKNMMLFSGGAFPELAAEIGEHLGVAPTPTDSYAFANGELFVRYKESVRGCDAFVVQSMSVPINRWLMETLIMIDALKRGSAKRITVVLPFYPYARQDKKHRGREPISARLVADLLRTAGANRILTVDLHTAQIQGFFDGPVDHLFAMETLASYIGEKYEDKPLAVVAPDSGRVRVAERWTDRLGGRPLGFIHKTRDPLRPNEVVANRVVGDIEGRVCVVVDDMIDTGGTIVRAADLLASAGAADVVVAATHPIFSEPAVERLAKAPVSEVVVTNTLPLPPGTDLEKLTVLSVAPLVAKAIYEVFTDGSVTTLFGGLS
Bacillati	Actinomycetota	Actinomycetes	Glycomycetales	Glycomycetaceae	Stackebrandtia			Stackebrandtia sp. isolate_M3_S_metawrap_bin.185_iso2	MGH8793180.1	MRDDEMVVIGGSGSPLLAENICKILNLPVGAGEVHQFSDGNLFVKIGQNVRGRHVYLVQSTVFPANDNFMELLFWVDAMKRASAASITVIIPYFSYAKGDKKDEPRVSIRARVCAQSIETAGADRVVTLDLHAPQIQGFFGVPVDDLYALPALTDAIASVGLEDLVVVSPDAGFAKKAKLYARRLKAPLAIADKERNDHTEDAHIADLIGDVSGRNAVIVDDFTITAGTLVEVADILVERGAASVRAAVTHGVFTGKSMPRIDGSAIETLWITDSVENRPTELSPRVEVVSIAPLFAEAIRRIHGRESLSVLFS
Bacillati	Actinomycetota	Actinomycetes	Glycomycetales	Glycomycetaceae	Stackebrandtia			Stackebrandtia sp. isolate_SD8018_maxbin2.bin.31_sub_iso1	MGH8877597.1	MRDDELVVLGGSASPLLTKEICEILRVPVGEGEVHQFSDGNLFVKVGQNVRGRHVYLVQSTVFPANDHFMELLFWVDALKRASAASVTVIIPYFSYAKGDKKDEPRVSIRARVCAQSIEAAGADRVVTLDLHAPQIQGFFGVPVDDLYGLPVLTDAIAAAKLEDLVIVSPDAGFAKKAKMYAKRLGAPLAIADKERIDHTENARIADLIGEVDGRNAVIVDDFTITAGTLAEVADTLIEKGAKSVRAAVTHGVFTERAVPRLDASAIETLWCIATMENRPAALSERVSTVSVAPLFAEAIRRIHHRESLSVLFS
Bacillati	Actinomycetota	Actinomycetes	Glycomycetales	Glycomycetaceae	Stackebrandtia			Stackebrandtia sp. isolate_SD8018_maxbin2.bin.31_sub_iso2	MGH8882308.1	MSLSTISAIPKKSLMLFSGRYHPELAEEVAKQLDIAVTPQSAYAFANGEIFVRFEESVRGCDAFVVQAHAAPINDAIMEQLIMVDALKRASAKRITVVMPFWGYSRQDKKHRGREPISARLVADLFKVAGANRIMTVDLHTSQIQGFFDGPVDHLFALPVLADHIRNTYSGRELAVVSPDSGRVRLAERWAETLGGTPLAFIHKTRNPRMPNTAVANRVVGDIEGRLCVVIDDMIDTGGTVAGAVRALLDDGATDVVVAATHGVLSDPASQRLATCGAREIIFTNTLPIPDAKRFPGMTVLSIAPLLARAIHEVFEDGSVTSLFDGNA
Bacillati	Actinomycetota	Actinomycetes	Jatrophihabitantales	Jatrophihabitantaceae	Jatrophihabitans			Jatrophihabitans cynanchi	WP_269442379.1	MSTLQVAGSKSLMLFSGRAYPQLADEIAEHIGVTVTATTARDFANGETFIKSDESVRGSDSFVIQSFTTPINQWMMETLILIDSLKRASAKRITVVAPFYPYARQDKKHRGREPISARLVADLFKTAGADRLMSVDLHTAQIQGFFDGPVDHLFALPLLAGHVRRKYGEQDLVVVSPDTGRVRMAEQWADALGGRDIAFVHKSRSFDKANEVVANRVVGEVAGRCCLLIDDMIDTGGSIKKAGDLLFAEGATDVVIAATHGVFSPPATDELKNSTVSEVIVTNTLPIRPEQTFDKLTVLSIAPLLAQAIKAVFEDGSVTSLFAGRS
Bacillati	Actinomycetota	Actinomycetes	Jatrophihabitantales	Jatrophihabitantaceae	Jatrophihabitans			Jatrophihabitans endophyticus GCF_015069775.1_iso1	WP_304044520.1	MREIVVLSGNAHRPLAQAICAELGVPLSPVDIRRFSNDCLYVQIQENCRQRDVYVVQPLVPPTQEHLMELLMLDAARGASAGEVTAVIPHYAYARSDKKDASRISIAGRLVADMLTAAGADRVLTMTLHAPQVHGFFSVPVDHLTAIGELADHFRAKYTPSDLTDTVVVSPDLGNAKTATQFARLLGLPVAAGSKQRLADDRVVIDAIVGDVAGKRAIILDDEIATGGSIVELLERLAEQDCSSAAVACTHGLFAGKAVQRLRDHPMITEVVTTDTVPPPDDWPDLTVRSVAPLFAQAISRIHGGESISSLFDGVDPTHGPPQPQLPFG
Bacillati	Actinomycetota	Actinomycetes	Jatrophihabitantales	Jatrophihabitantaceae	Jatrophihabitans			Jatrophihabitans endophyticus GCF_015069775.1_iso2	WP_304046174.1	MSTLQVAGRKSLVLLSGSAYPDLTDEIAEHVGVTVTPTTRRQFANGELFIRPNDSVRGTDAFVVQSHTTPINDWVMESLILVDALKRASAKRITVVAPFYPYARQDKKHRGREPISARLVADLFKTAGADRLMAVDLHTAQIQGFFDGPVDHLFAMPLLSRHVRERWGGQDLVVVSPDTGRVRMAEQWADELGGADIAFVHKSRNIDAANEVEANRVVGDVAGRCCLLIDDMIDTAGSITKAADLLFAEGATDVVVAATHGIFSGPAVDRLKNSRISEVVVTNTLPISTEFDKLTVLSIAPLLAQAIVQVFEDGSVTSLFHGRS
Bacillati	Actinomycetota	Actinomycetes	Jatrophihabitantales	Jatrophihabitantaceae	Jatrophihabitans			Jatrophihabitans fulvus	WP_460602695.1	MSTLQVAGSKSLVLLSGGAYPALADEIGEHIGVTVTETTRRQFANGELFIRPNESVRGTDAFVVQSHTTPINDWVMESLLLVDALKRASAKRITVVAPFYPYSRQDKKHRGREPISARLVADLFKTAGADRLMTVDLHTAQIQGFFDGPVDHLFAMPLLAEHVREQYGDRDLVVVSPDTGRVRTAEQWADELGGRDLAFVHKSRNIDAANDVVANRVVGDVEGRCCLLVDDMIDTAGSITKAAELLVQEGATEVVVAATHGIFSGPATDRLKNSRISEVVVTNTLPIPTDRQFGKLTVLSIAPLLAKAIKEVFEDGSVTSLFHGRS
Bacillati	Actinomycetota	Actinomycetes	Jatrophihabitantales	Jatrophihabitantaceae	Jatrophihabitans			Jatrophihabitans lederbergiae	WP_311424279.1	MSNLQLAGRKSLTLFSGRAFPELAEEIAGHLGGTVMPMTARDFANGEIFVRPEESVRGSDAFVIQSHTTPINKWVMETLILVDALKRASAKRITVVAPFYPYSRQDKKHRGREPISARLMADLLKTAGADRIMSIDLHTAQIQGFFDGPVDHLFAMPLLAAYVAKTYAGEEITVVSPDTGRVRAAEQWADRIGGAPIAFIHKSRDLNVANHVVAKRVVGDVAGRLCILADDMIDTGDSIVKAADLLYEAGASDVIIAATHGIFSEPAAERLKNSRAREVIITNTLPIRPEQQFDKLTVISIAPMIARAIREVFEDGSVTSLFDGRS
Bacillati	Actinomycetota	Actinomycetes	Jatrophihabitantales	Jatrophihabitantaceae	Jatrophihabitans			Jatrophihabitans sp. DSM 45814	WP_022915203.1	MSTLHLAANKSLMLFSGRAFPELGDEIASHLGVTVTPLTARDFANGEIFVRPEESVRGCDVFVIQSHTVPINHWVMETLLLVDALKRASAKRITVVAPFYPYARQDKKHRGREPISARLMADMLKVAGADRIMSIDLHTAQIQGFFDGPVDHLFALPILAAHVAATYPDENFTVVSPDTGRVRAAEQWADRLGGAPIAFIHKTRDPNVANEVVANRVVGDVAGRLCILADDMIDTGSSITKAADLLFDAGAADVIIAATHGVFSDPAADRLKNCRAREVIITNTLPINPEQKFDKLTVLSIAPLVARAIKAVFEDGSVTSLFENE
Bacillati	Actinomycetota	Actinomycetes	Jatrophihabitantales	Jatrophihabitantaceae	Jatrophihabitans			Jatrophihabitans sp. GAS493	WP_096301050.1	MSTLELAGRKSMMLLSGRAYPELAHEIAAELGVTVTPTTARDFANSETFIKPDESVRGSDAFVIQSFTSPINHWVMETLILVDALKRASAKRITVVAPFYPYARQDKKHRGREPISARLMADLFKTAGANRLMSIDLHTAQIQGFFDGPVDHIFALPVLSQHIKRKYAGVDFTVVSPDTGRVRVAEQWADRMGGAPIAFVHKTRDPLVANKVVANRVVGDVSGRRCLLIDDMIGTGGTIVKASEVLFSAGAAEVIVAATHGELAGPAAKLLSESRISDVIVTNTLPIRPEQEFEKLSVLSIAPIIARAIRAVFEDGSVTSLFDGQS
Bacillati	Actinomycetota	Actinomycetes	Jatrophihabitantales	Jatrophihabitantaceae	Jatrophihabitans			Jatrophihabitans sp. GCF_025963285.1	WP_338182226.1	MSTLHVAGRKSLVLLSGGAYPELAAEIASQIGVTLTETTRREFANGELFIRPNDSVRGTDAFVIQSFTTPINTWVMETLILIDALKRASAKRITVVAPFYPYARQDKKHRGREPISARLIADLFKTAGADRVMAVDLHTAQIQGFFDGPVDHLFAMPLLSDYIGKKYGDRDMTVVSPDTGRVRSAEQWADALGGQDIAFVHKTRNLDAANETVANRVVGEVDGRCCLLIDDMIDTGGSITKAADLLFASGATEVVIAATHGIFSPPALDRLKNSPITEVVVTNTLPISPESHFDKLTVLSIAPLLGKAIKEVFEDGSVTSLFAGQS
Bacillati	Actinomycetota	Actinomycetes	Jatrophihabitantales	Jatrophihabitantaceae	Jatrophihabitans			Jatrophihabitans sp. GCF_036000465.1_iso1	WP_327540720.1	MSNLQVVGRKSLVLLSGGAYPELADEIASSIGVSVTPTTRREFANGELFIRPNESVRGTDAFVIQAHTTPINDWLMESLILVDALKRASAKRITVVAPFYPYARQDKKHRGREPISARLIADLFKTAGADRLMAVDLHTAQIQGFFDGPVDHLFAMPLLADYVREKYGKEDLVVVSPDTGRVRTAEQWADELGGRDLAFVHKTRSIDVANEVVANRVVGEIEGRCCLLIDDMIDTAGSITKAAELLFDQGATDVVIAATHGIFSGEATDRLKNSRISEVVVTNTLPIGPEQRFDKLTVLSIAPLLGQAIKEVFEDGSVTSLFHGRS
Bacillati	Actinomycetota	Actinomycetes	Jatrophihabitantales	Jatrophihabitantaceae	Jatrophihabitans			Jatrophihabitans sp. GCF_036000465.1_iso2	WP_327539416.1	MREIVVLSGSAHRPLATSICDALGVPLSPVEIRRFSNDCLYVQLQENCRQRDVYVVQPLVPPTQEHLMELLLMLDAARGASASQVTAVIPHYAYARSDKKDASRISIAGRLVADMLTTAGADRVLTMTLHAPQVHGFFSVPVDHLTAIGELADHFRGRDLDDTVVVSPDLGNAKTATQFARLLGLPVAAGSKQRVSDDRVVIDAIVGDVRGKKAIVLDDEIATGGSIIELLDKLAEQDCPSAAIACTHGLFAGKAVKRLREHPLVSEVVTTDTVPPPEDWPELTVRSVAPLFAEAISRIHGGESISSLFDGVDPTHGPPQPQLPFG
Bacillati	Actinomycetota	Actinomycetes	Jatrophihabitantales	Jatrophihabitantaceae	Jatrophihabitans			Jatrophihabitans sp. GCF_036389035.1	WP_327539416.1	MIEQDISQQGTSEQSTNGHGMSGQGASDQQGAGGQHGAREHQGAREHQGAGEHQSARNLQVANRKSMTLFSGRAFPELADEIAGHIGMRITPMTARDFANGEIFVRPEESVRGSDAFVIQSHTTPINHWVMETLILVDALKRASAKRITVVAPFYPYSRQDKKHRGREPISARLIADLLKTAGADRIMSIDLHTAQIQGFFDGPVDHLFALPLLAKYVADTYSGENLTVVSPDTGRVRAAEQWADRIGGAPIAFIHKTRDPNVANTVVANRVVGDVVGRLCILADDMIDTGSSVVKAADLLYEAGASDVIIAATHGIFSEPAADRLKNSRVREVIITNTLPLRPEQRFDKLTVISIAPMIARAIKEVFSDGSVTSLFDGRS
Bacillati	Actinomycetota	Actinomycetes	Jatrophihabitantales	Jatrophihabitantaceae	Jatrophihabitans			Jatrophihabitans sp. GCF_036399055.1	WP_408668722.1	MSNLQVPNRKSMTLFSGRAFPELADEIAGHIGMEITPMTARDFANGEIFVRPEESVRGSDAFVIQSHTTPINHWVMETLILVDALKRASAKRITVVAPFYPYSRQDKKHRGREPISARLIADLLKTAGADRIMSIDLHTAQIQGFFDGPVDHLFALPLLAQYVAETYANENLTVVSPDTGRVRAAEQWADRIGGAPIAFIHKTRDPNVANQVVANRVVGDVVGRLCILADDMIDTGSSVVKAADLLYEAGASDVIIAATHGIFSEPAADRLKNSRVREVIITNTLPLRPEQRFDKLTVISIAPMIARAIKEVFSDGSVTSLFDGRS
Bacillati	Actinomycetota	Actinomycetes	Jatrophihabitantales	Jatrophihabitantaceae	Jatrophihabitans			Jatrophihabitans sp. GCF_046262535.1	WP_409454166.1	MREIVVLSGSAHRPLADRICEHLGVPLSGVEIRRFSNDCLYVQLQENCRQRDVYVIQPLVAPTQEHLMELLLMLDAARGASAAQVTAVIPHYAYARSDKKDASRISIAGRLVADMLTTAGADRVLTMTLHAPQVHGFFSVPVDHLTAIGELADHFRTHDLDGTVVVSPDLGNAKTATQFSRLLGLPVAAGSKQRLADDRVVIDAIVGDVRGKKAIVLDDEIATGGSILELLERLAEQDCTEVAVACTHGLFAGKALPRLHEHPMVSEIVTTDTVPQPAEDWPKLTVRSVAPLFAEAISRIHGGESISSLFDGVDPTHGPPQPQLPFGA
Bacillati	Actinomycetota	Actinomycetes	Jatrophihabitantales	Jatrophihabitantaceae	Jatrophihabitans			Jatrophihabitans sp. GCF_051960575.1	WP_440306609.1	MSTLHIDAHKHLVLLSGGAFPELAEEIGREIGVTVTGTTRREFANGELFIRPDESVRGTDAFVIQACTTPINQWVMESLILVDALKRASAKRITVVAPFYPYARQDKKHRGREPISARLIADLFKTAGANRLMTVDLHTAQIQGFFDGPVDHLFAMPLLSDYVQTKWGDEDLVIVSPDTGRVRTAEQWADALGGRDIAFVHKTRDIDSANQVVANRIVGDIAGRFCLLIDDMIDTGGSITKAADLLFASGAAEVVVAATHGVLSAPATDRLKNSRIHEVIVTNTLPIRPEQEFDKLTVLSIAPLLGKAIKEVFEDGSVTSLFDGRS
Bacillati	Actinomycetota	Actinomycetes	Jatrophihabitantales	Jatrophihabitantaceae	Jatrophihabitans			Jatrophihabitans sp. isolate_SMAG_U2483	HEU5266562.1	MSTLEVAGRKSLVLVSGGAYPQLAEEIAAHIGVTVTATTRRRFANGELFIRPNDSVRGTDAFVVQAHTTPVNDWVMESLILVDALKRASAKRITVVAPFYPYARQDKKHRGREPISARLIADLFKTAGANRLMAVDLHTAQIQGFFNGPVDHLFAMPLLAEYVRDRYGDEDFVVVSPDTGRVRMAEQWADELGGRDLAFVHKTRDTESTNEVVANRVVGEVAGRCALLVDDMIDTGGSMIKAAELLFAAGATDVVVVATHGIFSPPATDRLKNSKLREVIVTNTLPITPEQEFDKLTVLSIAPLLAKAIKEVFEDGSVTSLFRGRS
Bacillati	Actinomycetota	Actinomycetes	Jatrophihabitantales	Jatrophihabitantaceae	Jatrophihabitans			Jatrophihabitans sp. isolate_SMAG_U4181_	HEY8302839.1	MAEIVVLSGNAHRGFAEQVCGHLGVPLSPVDIKRFSNDCVWVQIGENCRQREVYVVQPLVPPTQEHLVELLMMLDAARGASASQVTAVIPHYAYARSDKKDASRISIAGRLIADILVTAGADRVLTMTLHAPQVHGFFSVPVDHLTAIGELADHFRGQDLDNTVVVSPDLGNAKTATQFARLLGLPVAAGSKQRLADDRVVIDAIVGDVRGKRAIVLDDEIATGGSIVELLDRLAEQDCTSAAIACTHGLFAGKAVQRLREHPSITEVVTTDTVPQDAHADWDQLTVRSVAPLFAEAINRIHGGESISSLFDGVDPAHGPPQPQLPF
Bacillati	Actinomycetota	Actinomycetes	Jatrophihabitantales	Jatrophihabitantaceae	Jatrophihabitans			Jatrophihabitans sp. isolate_SMAG_U4833	HEY3737887.1	MSTLQVAGQKSLMLFSGRAYPALAEEIAQYVGVTVTSTTARDFANGETFIKSDESVRGSDAFVIQSFTVPINQWVMESLILVDSLKRASAKRITVVAPFYPYARQDKKHRGREPISARLVADLFKTAGADRLMAVDLHTAQIQGFFDGPVDHMFALPLLAEHVKRNYGGEDIVVVSPDTGRVRMAEQWADELGGVDIAFVHKTRSIDKANEVVANRVVGEVAGRCCLLIDDMIDTGGSISKAADLLFAQGATDVVIAATHGIFSPPATDTLKNSRVREVIVTNTLPIHPEQHFDKLTVLSIAPLLAQAIKAVFEDGSVTSLFEGRS
Bacillati	Actinomycetota	Actinomycetes	Jatrophihabitantales	Jatrophihabitantaceae	Jatrophihabitans			Jatrophihabitans sp. isolate_SMAG_U5253	HEY2300207.1	MSTLEVAGRKSLVLLSGGAYTELADEIAAHIGVTIMPTTRREFANGELFIRPNESVRGTDAFVIQAYPQPINKWVMESLILVDALKRASAKRITVVAPFYPYSRQDKKHRGREPISARLIADLFKTAGADRLMAVDLHTAQIQGFFDGPVDHLFALPLLSQYVLHKYGREDLVVVSPDTGRVRTAEQWADSLGGLDIAFVHKTRNIDLANDVVANRVVGDIDGRACLLIDDMIDTGGSMLKAANLLFDQGATDVIVAATHGIFSAPAVDRLKNCRISEVVVTNTLPISADKQFDKLTVLSIAPLLAQAIKEVFEDGSVTSLFAGRS
Bacillati	Actinomycetota	Actinomycetes	Jatrophihabitantales	Jatrophihabitantaceae	Jatrophihabitans			Jatrophihabitans sp. isolate_SMAG_U6145_iso1	HVU91251.1	MREIVVLSGSAHRPLAKRICDHLGVPLSPVEIRRFSNDCLYVQLQENCRQRDVYVIQPLVAPTQEHLMELLLMLDAARGASAAEITAVIPHYAYARSDKKDASRISIAGRLVADMLVTAGADRVLTMTLHAPQVHGFFSVPVVHLTAIGELADHFRATDLDDTVVVSPDLGNAKTATQFARLLGLPVAAGSKQRLADDRVHIDAIVGDVRGKKAIILDDEIATGGSIVELLERLAEQDVPSAAVACTHGLFAGKALPRLHDHPMVSQIVTTDTVPQSPDEWPLLTVRSVAGLFAEAISRIHGGESISSLFDGVDPTHGPPQPQLPFGA
Bacillati	Actinomycetota	Actinomycetes	Jatrophihabitantales	Jatrophihabitantaceae	Jatrophihabitans			Jatrophihabitans sp. isolate_SMAG_U6145_iso2	HVU93305.1	MSTHLEVAGRKSLVLLSGGAYPELADEIADYLKTQITPTTRRQFANGELFIRPNESVRGTDAFVIQSYTTPINEWLMESLILVDALKRASAKRITVVAPFYPYARQDKKHRGREPISARLVADMFKTAGADRLMAVDLHTAQIQGFFDGPVDHLFALPILANHVRRNHGTKDIVVVSPDTGRVRTAEQWSDALGGLDIAFVHKTRDIDAANEIVANRVVGEVAGRCCLLIDDMIDTAGSITKAADLLFDVGATEVIIAATHGIFSGPATDRLKNSRISEVVVTNTLPIRPEQDFDKLTVLSIAPLLGQAIREVFEDGSVTSLFAGRS
Bacillati	Actinomycetota	Actinomycetes	Jatrophihabitantales	Jatrophihabitantaceae	Jatrophihabitans			Jatrophihabitans sp. isolate_SMAG_U6940	HEX2902149.1	MSNLEVAGRKSMTLFSGRAFPELATEIAEHLGATVTPMAAYDFANGEIFVRPEESVRGSDAFVIQSHTVPINHWVMETLILVDALKRASAKRITVVAPFYPYSRQDKKHRGREPISARLIADLLKTAGADRIMSIDLHTAQIQGFFDGPVDHLFALPLLAEYVSRNYASDSVTIVSPDTGRVRAAEQWADRIGGAPIAFIHKTRDPSVPNEVVANRVVGEVAGRTCILADDMIDTGSSIVKAAELLYDNGAADVIIAATHAIFSEPAADRLKNSRVREVIVTNTLPIRSDQQFDKLTVISIAPMIARAIKEVFEDGSVTSLFDGRS
Bacillati	Actinomycetota	Actinomycetes	Jatrophihabitantales	Jatrophihabitantaceae	Jatrophihabitans			Jatrophihabitans sp. isolate_SMAG_U9417	HKC26808.1	MSNLEMAGRKSLVLLSGGAFPELADEIAAHIGTAITPTTRRTFANGELFIRPNESVRGSDAFVIQSTTTPINEWVMESLILVDALKRASAKRITVVVPFYPYARQDKKHRGREPISARLIADLFKTAGADRLMAVDLHTAQIQGFFDGPVDHLFALPILAEYVRKKYGHEDIIVVSPDTGRVRTAEQWADALGGLDIAFVHKSHDIDATNEVVANRVVGDINGRCCLLIDDMIDTAGSITKASDLLFNAGATDVVIAATHGIFSSSATDLLKNSRISEVIVTNTLPIRAEQEFDKLTVLSIAPLLAMAIKEVFEDGSVTSLFAGRS
Bacillati	Actinomycetota	Actinomycetes	Jatrophihabitantales	Jatrophihabitantaceae	Jatrophihabitans			Jatrophihabitans sp. isolate_SMAG_U981_iso1	HET6876931.1	MAEIVVLTGTAHPAFARQVCSVLGVPLAHTDIKRFSNDCLWVQIGENCRQRDVYVVQPLVPPTQEHLMELLLMLDAARGASAAQVTAVIPHYAYARSDKKDASRISIAGRLVADMLTTAGADRVLTMTLHAPQVHGFFSVPVDHLTAIGELADHFRSRDLDNTVVVSPDLGNAKAASQFARLLGLPVAAGSKKRLSDDRVVIEAIVGDVYGKRAIVLDDEIATGGSMVELLDHLEAQDCPDAAIACTHGLFTGKAVQRLRDHPLVHEVVTTDTVPPPQDWPELTVHSVAPLFAEAINRIHGGESISSLFDGVDPAHGPPQPQLPFG
Bacillati	Actinomycetota	Actinomycetes	Jatrophihabitantales	Jatrophihabitantaceae	Jatrophihabitans			Jatrophihabitans sp. isolate_SMAG_U981_iso2	HET6877708.1	MSTLEVAGRKSLVLLSGGAYPQLADEIAAQIGVTVTPTTRRQFANGELFIRPNESVRGTDAFVIQSHTTPINEWVMESLILVDALKRASAKRITVVAPFYPYARQDKKHRGREPISARLIADLFKTAGADRLMAVDLHTAQIQGFFDGPVDHLFAMPLLAGYVKDRYGDQDLVVVSPDTGRVRMAEQWADELGGRDLAFVHKSRDIDATNEVVANRVVGEVKRRCCLLIDDMIDTAGSITKAAELIFAEGATDVIIAATHGIFSGPAVDRLKNSRISEVIVTNTLPIRDESEIDKLTVLSIAPLLGKAIREVFEDGSVTSLFRGRS
Bacillati	Actinomycetota	Actinomycetes	Jatrophihabitantales	Jatrophihabitantaceae	Jatrophihabitans			Jatrophihabitans sp. isolate_TH_ant_mag_112	MGI8879746.1	MSVIQGTNKKSMMLFSGRAYPELAAEIADHLGATLTPTLAYDFSNGETFIKPDESVRGCDAFVIQSYTQPINQWVMESLILCDALKRASAKRITVVMPFYPYARQDKKHRGREPISARLIADLFKTAGADRLMAVDLHTAQIQGFFDGPVDHLFALPLLADHISAKYDVDELTVVSPDTGRVRTAEQWADRLGGRPIAFVHKTRDPLTPNQVVANRVVGDIAGRTCLLIDDMIDTGGSIEKAAELLFDNGATNVVIAATHGIFSPPATDRLKNSRVSEVIVTNTLPTRPEQQFDKLTVLSVAPLIARAIKEVFEDGSVTSLFDGRS
Bacillati	Actinomycetota	Actinomycetes	Jatrophihabitantales	Jatrophihabitantaceae	Jatrophihabitans			Jatrophihabitans sp. YIM 134969	WP_458826259.1	MSTLQTAGRKSLMLFSGRSFPDFADEIAGHLGVTVTPTRAYDFANGEIFIAPNESVRGCDAFVVQSIHMRPNHWMMETLIMVDALKRASAKRITVVLPFYPYARQDKKHRGREPISARLMADLLKTAGADRIMAVDLHTAQIQGFFDGPVDHLFALPVLADHITTKYAGTEFVVVSPDTGRVRMAEQWADRIGGAPIAFIHKTRDPMVPNRVVSHRVVGDVEGQSCLLIDDMIATGGTIVAAAEQLFEAGAKEVVIAATHGELSPPATDRLKNSRVSEVVVTNTLPVSSEQTFDKLTVLSVAPLIARAIREVFEDGSVTSLFDGRS
Bacillati	Actinomycetota	Actinomycetes	Jatrophihabitantales	Jatrophihabitantaceae	Jatrophihabitans			Jatrophihabitans telluris	WP_249773232.1	MSTLQVAGRKSLMLFSGRAFPELADEIAGFLGVTVTPMTARDFANGEIFVRPEESVRGCDAFVIQSHTVPINQWVMETLIVVDALKRASAKRITVVAPFYPYSRQDKKHRGREPISARLMADLLKTAGADRIMSIDLHTAQIQGFFDGPVDHLFALPLLSDYIAKSYPSQQFTVVSPDTGRVRAAEQWADRLGGAPIAFIHKTRDINVANQVVANRVVGEVEGRLCILADDMIDTGSSIVKAADLLYESGAADVIVAATHAIFSPPATDRLKNSKVREVVVTNTLPIRPEQDFEKLTVLSIAPMIARAIKAVFEDGSVTSLFDGRS
Bacillati	Actinomycetota	Actinomycetes	Jatrophihabitantales	Jatrophihabitantaceae	Jatrophihabitans			uncultured Jatrophihabitans sp. GCF_964244045.1	WP_375503981.1	MSTLQVAGRKSLVILSGGAYPQLADEIAHHVGVTITETTRRQFANGELFIRPNDSVRGTDAFVIQSHTTPINDWLMESLILVDALKRASAKRITVVAPFYPYARQDKKHRGREPISARLVADMFKTAGADRLMTVDLHTAQIQGFFDVPVDHLFAMPLLSNYVREKYSDRDSTSDLVVVSPDTGRVRMAEQWADELGGLDIAFVHKSRNIDAANEVEANRVVGDVAGRCALLIDDMIDTAGSITKAAELLFAEGATDVIVAATHGIFSGPAVDRLKNSRISEVIVTNTLPILEEQQFDKLTVLTIAPLLAQAIKQVFEDGSVTSLFRGRS
Bacillati	Actinomycetota	Actinomycetes	Jatrophihabitantales	Jatrophihabitantaceae	Jatrophihabitans			uncultured Jatrophihabitans sp. GCF_964246335.1_iso1	WP_375490088.1	MPDIVVLCGSAHPAFAQAMCAALGVPLSPTDIKRFSNDCLWVQIGENCRQRDVYVVQPLVEPTQEHLMELLLILDAARGASAAQVTAVIPHYAYARSDKKDASRISIAGRLVADMLTTAGADRVLTMTLHAPQVHGFFSVPVDHLTAIGELADHFRGRDLTDTVVVSPDLGNAKTATQFARLLGLPVAAGSKQRMADDRVVIDAIVGDVAGKRAIVLDDEIATGGSIIELLERLGEQGCPEAAIACTHGLFAGKAVPRLQNHPLVSEVVTTDTVPPPDADWPQLTVRSVAPLFAEAISRIHGGESISSMFDGVDPTHGPPQPQLPFGTVG
Bacillati	Actinomycetota	Actinomycetes	Jatrophihabitantales	Jatrophihabitantaceae	Jatrophihabitans			uncultured Jatrophihabitans sp. GCF_964246335.1_iso2	WP_375491888.1	MNTLEVAGRKSLVLLSGGAYPDLADEIGAQIGVSVTPTTRRQFANGELFIRPNESVRGTDAFVIQSHTSPINDWTMESLLLVDALKRASAKRITVVAPFYPYARQDKKHRGREPISARLVADLFKTAGADRLMAVDLHTAQIQGFFDGPVDHLFALPLLAEHVRDKYDTSDLVVVSPDTGRVRVAEQWADELGGLEISFVHKTRNIDAANDVVANRVVGDVTGRRCLLIDDMIDTAGSITKAADLLFDEGAAEVIIAATHGIFSGDAVDRLKNSRIGEIIVTNTLPIDEAKRFDKLSVLSIAPLLGKAIKEVFEDGSVTSLFHGRS
Bacillati	Actinomycetota	Actinomycetes	Jatrophihabitantales	Jatrophihabitantaceae	Jatrophihabitans			uncultured Jatrophihabitans sp. GCF_964251945.1_iso1	WP_375477194.1	MSTLEVAGRKSLVLLSGGAFPDLADEIAHYLGVTVTPTTRREFANGELFIRPNDSVRGTDAFVVQSHTTPINEWVMESLILVDALKRASAKRITVVAPFYPYARQDKKHRGREPISARLVADLFHTAGADRLMTVDLHTAQIQGFFDGPVDHLFAMPLLSDYVRATYGAEDLVVVSPDTGRVRTAEQWADELGGRELAFIHKSRNIDAANDVVANRVVGDVAGRRCLLVDDMIDTAGSITKAADLLFAEGAVDIVVVATHGVFSEPATDRLKNSKVSEVIVTNTLPIRPEQLFDKLTVLSIAPLLAKAIRAVFEDGSVTSLFHGRS
Bacillati	Actinomycetota	Actinomycetes	Jatrophihabitantales	Jatrophihabitantaceae	Jatrophihabitans			uncultured Jatrophihabitans sp. GCF_964251945.1_iso2	WP_375474534.1	MRDVVVLSGNAHRPLAQRICDHLGVPLGGVDIRRFSNDCLYVQLQENCRQRDVYVIQPLVAPTQEHLMELLLMLDAARGASAAEVTAVIPHYSYARSDKKDASRISIAGRLVADMLTTAGATRVLTMTLHAPQVHGFFSVPVDHLTAIGELADHFGGQNLDNTVVVSPDLGNAKTATQFARLLGLPVAAGSKQRLADDRVVIDAIVGDVRGKRAIVLDDEIATGGSILELLERLAEQNCTGAAIACTHGLFAGKAVQRLRYHPLVTEVVTTDTVPPPSEEWPELTVRSVAPLFAEAISRIHGGESISSMFAGVDPTHAPPQPQLPFGIDD
Bacillati	Actinomycetota	Actinomycetes	Jatrophihabitantales	Jatrophihabitantaceae	Jatrophihabitans			uncultured Jatrophihabitans sp. GCF_964252635.1	WP_375485108.1	MSTLQVAGRKSLVILSGGAYPQLSDEIAGHIGVTVTGTTRREFANGELFIRPNDSVRGTDAFVIQAHTTPINDWLMESLILVDALKRASAKRITVVAPFYPYARQDKKHRGREPISARLIADLFKTAGADRLMAVDLHTAQIQGFFDGPVDHLFAMPLLSSYIRDKYSADRDLVVVSPDTGRVRMAEQWADELGGLGIAFVHKSRNIDEVNEVEANRVVGDVAGKCCLLIDDMIDTAGSITKAADLLFDAGATEVVVAATHGIFSGPAVDRLKNSRIAEVVVTNTLPIRPEQEFDSLTVLSIAPLLAQAIKEVFEDGSVTSLFRGRS
Bacillati	Actinomycetota	Actinomycetes	Jatrophihabitantales	Jatrophihabitantaceae				Jatrophihabitantaceae bacterium isolate_cluster2_bin.52	MEO8887884.1	MSTLQLPGRKSLMLFSGRAYPALAAEIAEHIGVTVTETTAREFANGETFIKSNESVRGSDAFVIQSFTTPINQWMMESLILVDSLKRASAKRITVVAPFYPYARQDKKHKGREPISARLVADLFKTAGADRVMAVDLHTAQIQGFFDGPVDHLFALPLLTKYVKAKYGDEDLVIVSPDTGRVRVAEQWADELGGLDIAFVHKTRNLDAANQVVANRVVGEVEGRCCLLIDDMIDTGGSISKAADLLYANGATDVVVAATHGIFSPPATDLLKNSRVREVVVTNTLPISPDKAFDKLTVLSIAPLLAQAIKAVFEDGSVTSLFDGRS
Bacillati	Actinomycetota	Actinomycetes	Jatrophihabitantales	Jatrophihabitantaceae				Jatrophihabitantaceae bacterium isolate_RYN_123	MCU1689485.1	MSVIQFPGRKSMMIFSGRAFPALADEIAGYLGATVTGTSAYTFANGELFVRYEESVRGSDAFVIQSHTAPINEWVMETLVMLDALKRASAKRITVVAPFYPYARQDKKHRGREPISARLIADLFKTAGANRIMTVDLHTAQIQGFFDGPVDHLFALPQLADYVAEKYKGSNFTVVAPDSGRVRVAEQWADFLGGTPLAFVHKTRDPLVPNQVVANRIVGDVAGRTCVLVDDMIDTGGTIVKAADALFDAGAEDVIVAATHGVLSAPATDRLKNSRICEVVITNTLPVTDDQIFDKLTVLSVAPLIARAIKEVFEDGSVTSLFDGRS
Bacillati	Actinomycetota	Actinomycetes	Jatrophihabitantales	Jatrophihabitantaceae				Jatrophihabitantaceae bacterium isolate_SMAG_U12760	HSY16235.1	MSTLQVVGHKNLMLLSGRAYPELAEEIAKEVGVTVTPTTAHDFANGETFIKPEESVRGSDAFVIQSHTTPINQWVMESLILVDALKRASAERITVVAPFYPYARQDKKHRGREPISARLVADLFKTAGADRLMAIDLHTAQIQGFFDGPVDHLFALPLLARYVESKYELDSLTVVSPDTGRVRTAEQWADQLGGRPIAFVHKTRDPLVANQVVANRVVGDVAGRVCLLIDDMIDTGGSIVKAADLLFENGATDVIVAATHGIFSAPATDRLKNSRISEVIVTNTLPVRPEQQFDKLTVISIAPLLARAIKEVFEDGSVTSLFDGRS
Bacillati	Actinomycetota	Actinomycetes	Jatrophihabitantales	Jatrophihabitantaceae				Jatrophihabitantaceae bacterium isolate_SMAG_U2415	HEU5008175.1	MSTLQVAGRKSLMLLSGRAYPELADEIASHIGVTVTATTARDFANGETFIKSDESVRGSDAFVIQSFTTPINQWMMESLILVDSLKRASAKRITVVAPFYPYARQDKKHRGREPISARLVADLFKTAGADRLMAVDLHTAQIQGFFDGPVDHLFALPLLAAHVKQKYADEDLVVVSPDTGRVRTAEQWADELGGLDIAFVHKSRDIDSANQVVANRVVGDVAGRCCLLIDDMIDTGGSITKAADLLFNEGATKVVIAATHGIFSPPATDALKNSRVSEVIVTNTLPISPDKDFDKLTVLSIAPLLAQAIKAVFEDGSVTSLFQGRS
Bacillati	Actinomycetota	Actinomycetes	Jatrophihabitantales	Jatrophihabitantaceae				Jatrophihabitantaceae bacterium isolate_SMAG_U2721	HEX9230482.1	MSTIELAGRKTLVLLSGRAYPELADEIAAELGITVMQTTGYEFANGETFIKPDESVRGSDAFVIQSYTSPINQWVMESLILCDALKRASAKRTTVVMPFYPYARQDKKHRGREPISARLIADLFKTAGADRLMAIDLHTAQIQGFFDGPVDHLFALPLLANYVQGKYAVEDLIVVSPDTGRVRAAEQWADRLGGRPIAFVHKTRDPDVANKVVANRVVGDVAGHTCLLIDDMIDTGGSITQAADLLFASGATDVVIAASHGIFSTQATDRLKNSRVSEVIVTNTLPVAPEQAFDKLTVLSVAPMIAQAIKEVFEDGSVTSLFDGRS
Bacillati	Actinomycetota	Actinomycetes	Jatrophihabitantales	Jatrophihabitantaceae				Jatrophihabitantaceae bacterium isolate_SMAG_U3811	HEY7007449.1	MSTLQVAGRKSMVLLSGGAYPELADEIAAHIGVTVTETIRREFANGELFIRPNESVRGTDAFVIQAFTTPINQWVMESLILVDALKRASAKRITVVAPFYPYARQDKKHRGREPISARLIADLFKTAGADRLMAVDLHTAQIQGFFDGPVDHLFALPLLSRHVLHRYGDQDLVVVSPDTGRVRMAEQWADALGGLDIAFVHKSRDIDGANEVVANRVVGEVSGRCCLLIDDMIDTGGSITKAADLLFETGATDVVVAATHGVFSSPAVDRLKNHRISEIVVTNTLPIRPEQQFDKLTVLSIAPLLGQAIKEVFEDGSVTSLFAGRS
Bacillati	Actinomycetota	Actinomycetes	Jatrophihabitantales	Jatrophihabitantaceae				Jatrophihabitantaceae bacterium isolate_SMAG_U4659	HEY3087660.1	MSTRHLSARKTLVLLSGRGYPELADEIAADIGITVTPTTAMDFPAGETFIKPNESVRGSDAFVIQSYTTPINQWVMESLILCDALKRASAKRITIVMPFYPYARQDKKHRGREPISARLIADLFKTAGADRLMAVDLHTAQIQGFFDGPVDHLFALPLLSAYVKQKYPVDDLIVVSPDTGRVRAAEQWADRLGGRPIAFVHKTRDPDVANKVVAHRVVGEVAGHTCLLVDDMIDTGGSITQAADLLFDNGATDVIITATHGIFSPPATDRLKNSKITEVIVTNTLPIRADQAFDKLTVLSIASMIAQAIVEVFEDGSVTSLFDGRS
Bacillati	Actinomycetota	Actinomycetes	Jatrophihabitantales	Jatrophihabitantaceae				Jatrophihabitantaceae bacterium isolate_SMAG_U4823	HEY3716680.1	MSTRHLSARKTLVLLSGRAYPELADEIAAQVGITVMSTTARDFSNGETFIKPDESVRGSDAFVIQSYTTPINQWVMETLILCDALKRASAKRITVVAPFYPYARQDKKHRGREPISARLIADLFKTAGADRLMAIDLHTAQIQGFFDGPVDHLFALPLLADYVKRKYPVDDLIVVSPDTGRVRAAEQWADRLGGRPIAFVHKTRDPDVANEVVANRVVGDVTGHTCLLIDDMIDTGGSITQAAELLFDNGATDVVIVATHGVFSAPATDRLKNSRVSEIIVTNTLPISPEQAFDKLTVLSIAPMIAQAIVEVFEDGSVTSLFDGRS
Bacillati	Actinomycetota	Actinomycetes	Jatrophihabitantales	Jatrophihabitantaceae				Jatrophihabitantaceae bacterium isolate_SMAG_U5214	HEY2167073.1	MSTLQVAGRKSLVLLSGRAYPALADEIAAELGITVTTTTARDFANGETFIKPDESVRGTDAFVVQSYTSPINQWVMETLILLDALKRASAKRITVVAPFFPYARQDKKHRGREPISARLMADLFKTAGADRIMAIDLHTAQIQGFFDGPVDHLFAQPLLAEYVIGKYGTQDLVIVSPDTGRVRMAEQWADALGGREIAFVHKTRSIDAANEVVANRVVGDVEGKVCLLIDDMIDTGGSITKAANLLYDNGATDVVAAATHGVFSSPATDVLKNSRVSEVIVTNTLPVTAEQEFDKLTVLSIAPLLAQAVKEVFHEGSVTSLFAGRS
Bacillati	Actinomycetota	Actinomycetes	Jatrophihabitantales	Jatrophihabitantaceae				Jatrophihabitantaceae bacterium isolate_SMAG_U5249_	HEY2271720.1	MREIVVLTGSAHPVFAQQICDHLGVPLSHTEIRRFSNDCLWVQIAENCRQREVYVVQPLVPPTQDHLVELLLMLDAARGASAAQVTAVIPHYAYARSDKKDASRISIAGRLVADMIAAAGADRVLTMTLHAPQVHGFFSVPVDHLTAIGELADHFRGRDLSNTVVVSPDLGNAKTATQFARLLGLPVAAGSKQRLADDRVVIDAIVGDVRSKRAIILDDEIATGGSIIELLDRLAEQDCTDAAIACTHGLFAGKAIQRLRDHPSVTELVSTDTVPSPSIEWDEFTVRSVAPLFAEAIARIHGGESISSLFDGVDPTHGPPQPQLPFGG
Bacillati	Actinomycetota	Actinomycetes	Jatrophihabitantales	Jatrophihabitantaceae				Jatrophihabitantaceae bacterium isolate_SMAG_U8676	HJQ43648.1	MANLEVAGRKNLVLLSGGAFPELADEIAAHIGTEVTPTTRRQFANGELFIRPNESVRGSDAFVIQSHTTPINDWLMESLILVDSLKRASAKRITVVAPFYPYARQDKKHRGREPISARLIADMFKTAGADRLMAVDLHTAQIQGFFDGPVDHLFALPILAEYVRKKYGHEDMTVVSPDTGRVRTAEQWADALGGLDIAFVHKTHNIDQANEVVANRVVGDIAGRMCLLIDDMIDTAGSITKAAELIIAGGATDVVVAATHGIFSGSATDRLKNSRVSEVIVTNTLPIRPEQEFDKLTVLSIAPLLGKAIKEVFEDGSVTSLFAGRS
Bacillati	Actinomycetota	Actinomycetes	Jatrophihabitantales	Jatrophihabitantaceae				Jatrophihabitantaceae bacterium isolate_TC_S_metabat2.bin.222	MGH8959933.1	MSTLQVAGRKSLMLFSGRAHPELADEIAEHIGVTITETTARDFANGETFIKSNESVRGSDAFVIQSFTTPINQWVMESLILVDSLKRASAKRITVVAPFYPYARQDKKHKGREPISARLIADLFKTAGADRLMAVDLHTAQIMGFFDGPVDHMFALTLLAGYVKQKYGSQDLVVVSPDTGRVRMAEQWADELGGCEIAFVHKTRNVDAANEMVANRVVGEVEGRCCLLIDDMIDTGGSISKAADLLFADGATDVVVAATHGVFSSPATDLLKNSRIREVIVTNTLPIGPDQAFDKLTVLSIAPLLAQAIKAVFEDGSVTSLFAGRS
Bacillati	Actinomycetota	Actinomycetes	Jatrophihabitantales	Jatrophihabitantaceae				Jatrophihabitantaceae bacterium isolate_TC_S_metawrap_bin.108_iso1	MGH8861730.1	MPNLQVAGRKSLVLLSGGAFPELAEEIAAHIGVQLTGTTRREFANGELFIRPNESVRGTDAFVIQSYTTPINQWVMETLILVDALKRASAKRITVVAPFYPYARQDKKHRGREPISARLIADLFKTAGADRLMAVDLHTAQIQGFFDGPVDHLFALPLLSQHVLHKYGGQDIVVVSPDTGRVRTAEQWADSLGGLDIAFVHKTRNIDEANEVVANRVVGDVAGRCCLLIDDMIDTAGSIIKAAELLFDSGATEVVVAATHGVFSAPAIDRLKNSRISEIIVTNTLPVRSDQEFDKLTVISIAPLLGKAIKEVFEDGSVTSLFAGRS
Bacillati	Actinomycetota	Actinomycetes	Jatrophihabitantales	Jatrophihabitantaceae				Jatrophihabitantaceae bacterium isolate_TC_S_metawrap_bin.108_iso2	MGH8862445.1	MAEIVVLSGNAHPEFARQMCAALGVPLSHTDIKRFSNDCLWVQIAENCRQRDVYVVQPLVPPTQEHLVELLLMLDAARGASASQVTAVIPHYAYARSDKKDASRISIAGRLVADMLVTAGADRVLTMTLHAPQVHGFFSVPVDHLTAIGELADHFRGHDLSDCVVVSPDLGNAKTATQFARLLGLPVAAGSKQRLSDDRVIIDAIVGDVHGRRAIVLDDEIATGASIVELLERLAEQDCTSAAIACTHGLFAGKALQRLREHPSVTEIVTTDTVPTGLVDWPEFTVRSVAPLFAEAIKRIHGGESISSLFDGVDPTHGPPQPQLPFANA
Bacillati	Actinomycetota	Actinomycetes	Jatrophihabitantales	Jatrophihabitantaceae	Jatrophihabitans			Jatrophihabitans endophyticus strain DSM 45627	WP_073392316.1	MSTLQVAGSKSLVLLSGGAYPELADEIAEHIGVTVTPTTSRAFANGELFIRPNESVRGTDAFVVQSHTTPINEWVMESLLLVDALKRASAKRITVVAPFYPYSRQDKKHRGREPISARLIADMFKTAGANRLMTVDLHTAQIQGFFDGPVDHLFAMPLLAEYVREKYGDQDLVVVSPDTGRVRTAEQWADELGGLDLAFVHKSRDIDAANEVVANRVVGEVRGRCCLLIDDMIDTAGSITKAAELLFAEGATDVVIAATHGIFSGEATDRLKNSQVAEVLVTNTLPITPDRQFDKLTVLSIAPLLAKAIKEVFEDGSVTSLFHGRS
Bacillati	Actinomycetota	Actinomycetes	Jatrophihabitantales	Jatrophihabitantaceae	Jatrophihabitans			Jatrophihabitans sp. isolate_FW021_bin.43_	TAM92139.1	MMLLSGRAYPELADEIARHLGVTVTETTAYEFANGEIFIKSNESVRGADAFVIQSFTAPINEWLMETLILLDSLKRASAKRITVVCPFYPYARQDKKHRGREPISARLVADLFKTAGADRVMAVDLHTAQIQGFFDGPVDHLFAMPLLAGYVRGRYDHEDLVVVSPDTGRVRSAEQWADKLGGLEIAFVHKTRDVDSANHVVANRVVGDVAGRCCLVIDDMIDTAGSITKAADLLFAEGATQVVIAATHGIFSAPATDALKNSRVSEVIVTNTLPIRPEQEFDKLTVLSIAPLLAQAIKAVFEDGSVTSLFDGRS
Bacillati	Actinomycetota	Actinomycetes	Jiangellales	Jiangellaceae	Haloactinopolyspora			Haloactinopolyspora alba strain DSM 45211_iso1	WP_106536905.1	MSGIRATGTKTLMLFGGRAHPELNAEVADHLGVGLVPSKTHNFANGEVYVRFDESVRGSDAFVIQSHTAPINEWIMEQLIMVDALKRASAKQITVVMPFYGYARQDKKHRGREPISARLVADMFQTAGADRLMAVDLHTAQIQGFFDGPVDHLWALPILADHVAAQHDPANMTIVSPDAGRVRVADVWADRLGTPLAIIHKRRDPNVANKVKVHEVVGDVEGRTCLLVDDMIDTAGTITQAAEALLANGAAGVLVAATHAVLSGPAVDRLKNSGISEVIVTNTLPIPEERRFDKLTVLSIAPLVARAIHEVFEEGSVTSLFNGNA
Bacillati	Actinomycetota	Actinomycetes	Jiangellales	Jiangellaceae	Haloactinopolyspora			Haloactinopolyspora alba strain DSM 45211_iso2	WP_106539216.1	MREIAVFSGSAHPELAAEICAQLDVPLHPAHVQRFANDCLQVQLQANCREHDVFLIQPIVTPVQEHLVELLLMLDAARGASAARTTVVMPHYAYARSDKKDAPRISIGGRLVADLMVTAGADRVLAMTLHSPQVHGFFSVPVDQLHALRELAAHFRGRDLTDTVVVSPDLGNAKPASAFARMLGVPVAAGAKQRFADDQVAISAIIGDVAGRDIIVLDDEIAKGSTVVELIERLREQGAKSIRIACTHGLFAADALDRLGDQPDVTEIVCTNTVSIPAAARHPKLTILSVAPLLAEAIRRIHHGESVSALFHDT
Bacillati	Actinomycetota	Actinomycetes	Jiangellales	Jiangellaceae	Jiangella			Jiangella alba strain DSM 45237_iso1	WP_069108791.1	MRDIAVFSGSAHPELAAEICAQLGASLNPVRIQRFANDCLEVQLQANCREHDVFLIQPIVPPVQEHLVELFLMLDAARGASAARTTVVMPHYAYARSDKKDAPRISIGGRLMADLLTTAGANRVLAMTLHSPQVHGFFSVPVDQLHALRELAAHFQGHDLSNTVVVSPDLGNAKPASAFARMLGVPVAAGAKQRFADDKVTITAIIGEVEGRDIIVLDDEIAKGSTLIELMERLRERDARSIRIACTHGLFADDALRRLGDQPDVEEIVCTNTVPLADGAAHPKLTVLSVAPLLAEAIRRIHNGESVSALFHDA
Bacillati	Actinomycetota	Actinomycetes	Jiangellales	Jiangellaceae	Jiangella			Jiangella alba strain DSM 45237_iso2	WP_069112544.1	MTGIRATGTKTLMLFGGRAHPELNEEVAEHLGVRLVPSKTFNFANGEIYVRFEESVRGSDAFVIQSHTAPINEWIMEQLIMVDALKRASAKQITVVMPFYGYARQDKKHRGREPISARLVADMFKTAGADRLMAVDLHTAQIQGFFDGPVDHLWALPILAGHVQENYAPENMTVVSPDAGRVRVADVWADRLGTPLAIIHKRRNPEVANEVKVHEVVGDVEGRTCLLVDDMIDTAGTISQAAEALMEAGAEGVLVAATHAVLSGPAVDRLKNSVGIKEVIVTNTLPIPQERRFDKLTVLSIAPLIARAIHEVFEEGSVTSLFNGNA
Bacillati	Actinomycetota	Actinomycetes	Jiangellales	Jiangellaceae	Jiangella			Jiangella gansuensis	WP_026874668.1	MRDIAVFSGSAHPELATEICAQLGATLSPVRIQRFANDCLEVQLQANCREHDVFLIQPIVPPVQEHLVELFLMLDAARGASAARTTVVMPHYAYARSDKKDAPRISIGGRLMADLLVAAGANRVLAMTLHSPQVHGFFSVPVDQLHALRELASHFRGHDLSNSVVVSPDLGNAKPASAFARMLGVPVAAGAKQRFADDNVTITAIIGDVEGRDIIVLDDEIAKGSTLIELMERLRERDARSIRIACTHGLFADDALSRLGDQPDVEEIVCTNTVPLADGNQHPKLTVLSVAPLLAEAIRRIHNGESVSALFHDT
Bacillati	Actinomycetota	Actinomycetes	Jiangellales	Jiangellaceae	Jiangella			Jiangella gansuensis	WP_026874855.1	MTGIRATGTKTLMLFGGRAHPELNSEVADCLGVSLVPSKTYNFANGEIYVRFEESVRGSDAFVIQSHTAPINEWIMEQLIMVDALKRASAKQITVVMPFYGYARQDKKHRGREPISARLIADMFKTAGADRLMAVDLHTAQIQGFFDGPVDHLWALPILANHVSEHYDATNMTVVSPDAGRVRVADVWADRLGTPLAIIHKRRNPDVANEVKVHEVVGDVEGRTCLLVDDMIDTAGTITQAAEALVEAGAESVLVAATHAVLSGPAVDRLKNSAGIREVIVTNTLPIPEDRRFDKLTVLSIAPLIARAIHEVFEEGSVTSLFNGNA
Bacillati	Actinomycetota	Actinomycetes	Jiangellales	Jiangellaceae	Jiangella			Jiangella muralis strain DSM 45357_iso1	WP_053207332.1	MTGIRATGTKTLMLFGGRAHPELNEEVAEHLGVSLVPSKTFNFANGEIYVRFEESVRGSDAFVIQSHTAPINEWIMEQLIMVDALKRASAKQITVVMPFYGYARQDKKHRGREPISARLVADMFRTAGADRLMAVDLHTAQIQGFFDGPVDHLWALPILAGHVQENYAPENMTVVSPDAGRVRVADVWADRLGTPLAIIHKRRNPEVANEVKVHEVVGDVEGRTCLLVDDMIDTAGTITQAAEALMEAGAEGVLVAATHAVLSGPAVDRLKNSASIKEVIVTNTLPIPQERRFDKLTVLSIAPLVARAIHEVFEEGSVTSLFNGNA
Bacillati	Actinomycetota	Actinomycetes	Jiangellales	Jiangellaceae	Jiangella			Jiangella muralis strain DSM 45357_iso2	WP_053207512.1	MRDIAVFSGSAHPELAAEICAQLGAALNPVRIQRFANDCLEVQLQANCREHDVFLIQPIVPPVQEHLVELFLMLDAARGASAARTTVVMPHYAYARSDKKDAPRISIGGRLMADLLTTAGANRVLAMTLHSPQVHGFFSVPVDQLHALRELAAHFQGRDLSNTVVVSPDLGNAKPASAFARMLGVPVAAGAKQRFADDKVTITAIIGAVEGRDIIVLDDEIAKGSTLIELMERLRERDARSISIACTHGLFADDALRRLGDQPDVEEIVCTNTVPLANGTTHPKLTVLSVAPLLAEAIRRIHNGESVSALFHDA
Bacillati	Actinomycetota	Actinomycetes	Jiangellales	Jiangellaceae	Jiangella			Jiangella sp. DSM 45060	WP_092623642.1	MTGIRATGTKTLMLFGGRAHPELNEEVAEHLGVRLVPSKTFNFANGEIYVRFEESVRGSDAFVIQSHTAPINEWIMEQLIMVDALKRASAKQITVVMPFYGYARQDKKHRGREPISARLVADMFKTAGADRLMAVDLHTAQIQGFFDGPVDHLWALPILAGHVQENYAPENMTVVSPDAGRVRVADVWADRLGTPLAIIHKRRNPDVANEVKVHEVVGDVEGRTCLLVDDMIDTAGTITQAAEALMEAGAEGVLVAATHAVLSGPAVDRLKNSAGVKEVIVTNTLPIPQERRFDKLTVLSIAPLIARAIHEVFEEGSVTSLFNGNA
Bacillati	Actinomycetota	Actinomycetes	Jiangellales	Jiangellaceae	Jiangella			Jiangella sp. DSM 45060	WP_092623853.1	MRDIAVFSGSAHPELAAEICAQLGAALNPVRIQRFANDCLEVQLQANCREHDVFLIQPIVPPVQEHLVELFLMLDAARGASAARTTVVMPHYAYARSDKKDAPRISIGGRLMADLLTTAGANRVLAMTLHSPQVHGFFSVPVDQLHALRELAAHFQGHDLSNTVVVSPDLGNAKPASAFARMLGVPVAAGAKQRFADDKVTITAIIGEVEGRDIIVLDDEIAKGSTLIELMERLRERDARSIRIACTHGLFADDALRRLGDQPDVEEIVCTNTVPLANGTMHPKLTVLSVAPLLAEAIRRIHNGESVSALFHDA
Bacillati	Actinomycetota	Actinomycetes	Jiangellales	Jiangellaceae	Phytoactinopolyspora			Phytoactinopolyspora alkaliphila strain CGMCC 4.7225_iso1	WP_163817441.1	MNGLRASGTKMLMLFGGRSHPTLNDEVAERLGVDLVPMRAYDFANGELYVRFDESVRGCDAFVLQSHTAPINEWIMEQLIMVDALKRASAKRITVVMPFYGYARQDKKHQGREPISARLVADMFKTAGAHRLMAVDLHTAQIQGFFDGPVDHLWALPLLANHISERYDSGNMTVVSPDAGRVRVADVWADRLGTPLAIIHKRRDPNVANQVKVHEVVGEVAGRTCLLVDDMIDTAGTITQAAEALIANGARDVLVAATHAVLSGPAVDRLKNSGIREVVVTNTLPIPADRHFDTLTVLSIAPLLARAIREVFEDGSVTSLFNGNT
Bacillati	Actinomycetota	Actinomycetes	Jiangellales	Jiangellaceae	Phytoactinopolyspora			Phytoactinopolyspora alkaliphila strain CGMCC 4.7225_iso2	WP_163819787.1	MRSIAVFSGSAHPDLAAEICSHLGVRLSPVRVQRFANDCMEVQLQANCREHDVFIIQPIVPPVQENLVELLLMLDAARGASAARTTVVMPHYAYARSDKKDAPRISIGGRLVADLMVTAGADRVLAMTLHSPQVHGFFSVPVDQLHALRELAGHFRDGDLSNTVVVSPDLGNAKPASAFARLLGVPVAAGAKQRFADDRVAISAIIGDVAGRDIIVLDDEIAKGSTVIELISRLREQGVKSIRIACTHGLFTDKAVERLGELEDVHEIVSTNTVPIPETEHHPKLQVLSVASQFAEAIRRIHNGESVSALFHDS
Bacillati	Actinomycetota	Actinomycetes	Jiangellales	Jiangellaceae	Phytoactinopolyspora			Phytoactinopolyspora endophytica strain EGI 60009_iso1	WP_129668337.1	MNGLRASGTKTLMLFGGRSHPELNTEVAERLGVDLVPMKALEFANGEIYVRFDESVRGCDAFVLQSHTDPINEWIMEQMIMVDALKRASAKRITVVVPFYGYARQDKKHQGREPISARLIADMFKTAGANRLMAVDLHTAQIQGFFDGPVDHLWALPLLAGYIDKHYDSGNMTVVSPDAGRVRVADLWADRLGTPLAIIHKRRDPNVANQVKVHEVVGDVAGRTCLLVDDMIDTAGTITQAADALIAKGARNVVVAATHAVLSGPAVDRLKNSGIRELVVTNTLPIPEERRFDSLTVLSIAPLLARAIREVFEDGSVTSLFNGNA
Bacillati	Actinomycetota	Actinomycetes	Jiangellales	Jiangellaceae	Phytoactinopolyspora			Phytoactinopolyspora endophytica strain EGI 60009_iso2	WP_129668724.1	MRNIAVFSGSAHPELAAEICTHLDVPLHPVRTQRFANDCLEVQLQANCREHDVFLIQPIVPPVQENLVELLLMLDAARGASAARTTVVMPHYAYARSDKKDAPRISIGGRLVADLMVTAGASRVLAMTLHSPQVHGFFSIPVDQLHALRELAGHFQHGDLSNTVVVSPDLGNAKPASAFARILGVPVAAGAKQRFTDDRVSVSAIIGDVQGRDIIVLDDEIAKGSTVVELIDRLREHHVRSIRIACTHGLFTDKAIERLGELDDVNEIVCTNTVPIPESKRHPKLQVLSVAPQLAEAIRRIHNGESVSALFHDT
Bacillati	Actinomycetota	Actinomycetes	Jiangellales	Jiangellaceae	Phytoactinopolyspora			Phytoactinopolyspora halophila strain YIM 96934_iso1	WP_112259458.1	MNGLRASGTKTLMLFGGRSHPVLNDEVAERLGVDPIPMKAHEFANGELYVRFDESVRGCDAFVLQSHTAPINEWIMEQLVMVDALKRASAKRITVVMPFYGYARQDKKHKGREPISARLIADMFKTAGAHRLMAVDLHTAQIQGFFDGPVDHLWALPLLADYIAQSYDSGNMTVVSPDAGRVRVADLWADRLGTPLAIIHKRRDPNVANQVKVHEVVGEVAGRTCLLVDDMIDTAGTITQAAEALIANGARSVVVAATHAVLSGPAVDRLKNSDINEVVVTNTLPIPDERRFDSLTVLSIAPLLARAIREVFEDGSVTSLFDGNA
Bacillati	Actinomycetota	Actinomycetes	Jiangellales	Jiangellaceae	Phytoactinopolyspora			Phytoactinopolyspora halophila strain YIM 96934_iso2	WP_112259918.1	MRNIAIFSGSAHLSLAEEICDHLGLPLRPSTVQHFANDCLQVQLQANCREHDVFVIQPIVPPVQENLVELLLMLDAARGASAARTTVVMPHFAYARSDKKDAPRISIGARLIADLMVTSGASRVLAMTLHSPQVHGFFSVPVDQLHALRELASHFRAGDLSNVVVVSPDLGNAKEASAFARMLGVPVAAGAKQRYADDQVSISAVIGDVAGRDIIVLDDEIAKGSTVIELVERLREQGVRSIRIACTHGLFTDKALERLGELDDVHQIVTTNTVPIPEPKRHPKLHVLSVAPQLAEAIRRIHNGESVSALFHDT
Bacillati	Actinomycetota	Actinomycetes	Jiangellales	Jiangellaceae	Phytoactinopolyspora			Phytoactinopolyspora halotolerans strain CCTCC AB 2017055_iso1	WP_163733769.1	MNGLRASGTKTLMLFGGRSHPELNDEVAERLGVDLVPMKAHEFANGEIYVRFDESVRGCDAFVLQSHTDPINDWVMEQLIMVDALKRASAKRITVVAPFYGYARQDKKHQGREPISARLIADMFKTAGAHRLMAVDLHTAQIQGFFDGPVDHLWALPLLAGYINEHYDSANMTVVSPDAGRVRVADVWADRLGTPLAIIHKRRDPNVANQVKVHEVVGDVAGRTCLLVDDMIDTAGTITQAAGALIAKGAANVVVAATHAVLSGPAVDRLKNSGIRELVVTNTLPIPEERRFDTLTVLSIAPLLARAIREVFEDGSVTSLFNGNV
Bacillati	Actinomycetota	Actinomycetes	Jiangellales	Jiangellaceae	Phytoactinopolyspora			Phytoactinopolyspora halotolerans strain CCTCC AB 2017055_iso2	WP_163743463.1	MRNIAVFSGTAHHELAAEICAHLDVPLHPVRIQRFANDCLEVQLQANCREHDVFLIQPIVPPVQENLVELLLMLDAARGASAARTTVVIPHYAYARSDKKDAPRISIGGRLVADLMVTAGASRVLAMTLHSPQVHGFFSVPVDQLHALRELAGHFRGSDLSNTVVVSPDLGNAKPASAFARMLGVPVAAGAKQRFADDRVSISAIIGDVEGRDIIVLDDEIAKGSTVIELIGRLREHHVQSIKIACTHGLFTDKAIERLADFDEVHEIVCTNTVPIPETERHPKLEVLSVAPQFAEAIRRIHNGESVSALFHDA
Bacillati	Actinomycetota	Actinomycetes	Jiangellales	Jiangellaceae	Phytoactinopolyspora			Phytoactinopolyspora limicola strain HAJB_30_iso1	WP_166351862.1	MRNIAVFSGSAHPELAEEMCAHLGVPLHPVSVQRFANDCLQVQLQANCREHDVFLIQPIVPPVQENLVELLLMLDAARGASAARVTVVMPHYAYARSDKKDAPRISIGGRLMADLMATAGATRVLAMTLHSPQVHGFFSMPVDQLHALRELAGHFENDDLSNTVVVSPDLGNAKPASAFARLLGVPVAAGAKQRFADDEVRISAIIGDVTDRDIIVLDDEIAKGSTVIELVDRLREHQVRSIRVACTHGLFTDKALDRLGEMHDVREIVSTNTVPIPETNRHPKLTVLSVAPQLADAIRRIHHGESVSALFHDH
Bacillati	Actinomycetota	Actinomycetes	Jiangellales	Jiangellaceae	Phytoactinopolyspora			Phytoactinopolyspora limicola strain HAJB_30_iso2	WP_246222674.1	MLFGGRSHPELNDEVAERLGVDLTPMRAHEFANGELYVRFDESVRGCDAFVIQSHTAPINEWIMEQLIMVDALKRASAKRITVVMPFYGYARQDKKHQGREPISARLVADMFKTAGAHRLMAVDLHTAQIQGFFDGPVDHLWALPILADHVASQYETANMTVVSPDAGRVRVADVWADRLGTPLAIIHKRRDPNVANQVKVHEVVGDVEGRTCLLVDDMIDTAGTITQAAEALIANGAARVIVAATHAVLSGPAVDRLKNSSIREVVVTNTLPIADERRFDTLTVLSIAPLLARAIREVFEDGSVTSLFNGNA
Bacillati	Actinomycetota	Actinomycetes	Jiangellales	Jiangellaceae	Phytoactinopolyspora			Phytoactinopolyspora mesophila strain XMNu_373_iso1	WP_162451193.1	MNGLRASGTKTLMLFGGRAHPELNAEVAERLGVELIPMRAHEFANGELYVRFDESVRGCDAFVVQSHTAPINDWIMEQLVMVDALKRASAKRITVVMPFYGYARQDKKHQGREPISARLIADMFKTAGAHRLMAVDLHTAQIQGFFDGPVDHLWALPILARHIAENYQTSNMTVVSPDAGRVRVADVWADRLGTPLAIIHKRRDPNVANQVKVHEVVGDVAGRTCLLVDDMIDTAGTITQAAEALIANGAANVIVAATHAVLSGPAVDRLKNSSITEVVVTNTLPIPDERRFDTLTVLSIAPLLARAIREVFEDGSVTSLFNGNT
Bacillati	Actinomycetota	Actinomycetes	Jiangellales	Jiangellaceae	Phytoactinopolyspora			Phytoactinopolyspora mesophila strain XMNu_373_iso2	WP_162452232.1	MRNIAVFSGSAHPELAEEICTHLDAPLHPVSIQRFANDCLQVQLQANCREHDVFLIQPIVPPVQENLVELFLMLDAARGASAARITVVMPHYAYARSDKKDAPRISIGGRLMADLMATAGASRVLAMTLHSPQVHGFFSTPVDQLHALRELAGHFRANNDLSNSVVVSPDLGNAKPASAFAQILGVPVAAGAKQRFADDHVSISAIIGDVAGRDIIVLDDEIAKGSTVIELIQRLREHGVQSIRIACTHGLFTGKALERIGEFDDVREIVCTNTVPIPEAERHPKLKVLSVAPQLAEAIRRIHKGESVSVLFHDI
Bacillati	Actinomycetota	Actinomycetes	Jiangellales	Jiangellaceae	unclassified Jiangellaceae			Jiangellaceae bacterium isolate_SMAG_U12522_	HMG30815.1	MSGIKASGTKTLMLFAGRAYPELATEVAQQLGVELIPTKVFNFANGEIYVRFEESIRGSDAFVLQSHATPINEWIMEQLIMVDALKRASAKRITVVMPFYGYARQDKKHRGREPISARLIADLFKTAGADRLMAVDLHSAQIQGFFDGPVDHLWALPILADYVQKKYDSSNMTVVSPDAGRVRVADLWADKLGTPLAIIHKRRDPNEANQVRVHEVVGAVEGRTCLLVDDMIDTAATITQAAEALLASGASDVLITATHAVLSGPAVDRLKNSRVREVVVTNTLPIPAECRFDKLTTLSIAPLIARAIREVFEDGSVTSLFDGNA
Bacillati	Actinomycetota	Actinomycetes	Jiangellales	Jiangellaceae	unclassified Jiangellaceae			Jiangellaceae bacterium isolate_SMAG_U1751_	HEX6194640.1	MTGIKASSEKMLMLFSGRAHPDLAESVARELGASLVPTTAHDFANGEIYVRFNESVRGSDAFVIQSHTTPINEWIMEQLIMVDALKRASARRITVVMPFYGYARQDKKHRGREPISARLIADMFKTAGADRLMAVDLHTAQIQGFFDGPVDHLWALPILANYIAENYRPSEMAVVSPDAGRVRVADLWADKLGTPLAIIHKRRDPNVANQVKVHEVVGEVAGRTCLVVDDMIDTAGTITQAADALAANGASRVIVAATHAVLSGPAVDRLKNSQIDEVVVTDTLPIPEERRFDKLRVLSIAPLIARAIHEVFEDGSVTSLFDGNA
Bacillati	Actinomycetota	Actinomycetes	Jiangellales	Jiangellaceae	unclassified Jiangellaceae			Jiangellaceae bacterium isolate_SMAG_U1782_	HEX6325575.1	MSGIKASSQKMLMLFSGRAHPSLAAEVAGELDAELVPTKAENFANGEIYVRFEESVRGSDAFVIQSHTTPINEWIMEQLIMVDALKRASARRITVVTPFYGYARQDKKHRGREPISARLIADMFKTAGADRLMAVDLHTAQIQGFFDGPVDHLWALPLLANYIQKKYPTTNMTIVSPDAGRVRVADLWADRLGATLAIIHKRRDPNVANQVRVHEVVGEVEGRTCLLVDDMIDTAGTITQAADALVANGAERVITAATHPVLSGPAVDRLKNSRIGEVVVTNTLPIPEERRFDKLTVLSIAPLIARAIHEVFEDGSVTSLFDGNA
Bacillati	Actinomycetota	Actinomycetes	Jiangellales	Jiangellaceae	unclassified Jiangellaceae			Jiangellaceae bacterium isolate_SMAG_U1784_	HEX6232809.1	MSGIKASSQKILMLFTGRAHPSLAEEVAGELGAELVPTRAENFANGEIYVRFEESVRGSDAFVIQSHTTPINEWIMEQLIMVDALKRASARRITVVIPFYGYARQDKKHRGREPISARLIADMFKTAGADRLMAVDLHTAQIQGFFDGPVDHLWALPLLANHIQRKYSTANMTIVSPDAGRVRVADLWADRLSAALAIIHKRRDPNVANQVKVHEVVGEVEGHTCLLVDDMIDTAGTITQAADALIANGAERVIAAATHAVLSGPAVDRLKNSQIDEVVVTNTLPISEERRFDKLTVLSIAPLLARAIHEVFEDGSVTSLFDGNA
Bacillati	Actinomycetota	Actinomycetes	Jiangellales	Jiangellaceae	unclassified Jiangellaceae			Jiangellaceae bacterium isolate_SMAG_U1797_	HEX6335469.1	MLMLFSGRAHPSLAEEVAGELGAELVPTRAENFANGEIYVRFEESVRGSDAFVIQSHTTPINEWIMEQLIMVDALKRASARRITVVIPFYGYARQDKKHRGREPISARLIADMFKTAGADRLMAVDLHTAQIQGFFDGPVDHLWALPLLANYIQEKYSTTNMTIVSPDAGRVRVADLWADRLGATLAIIHKRRDPNVANKVRVHEVVGEVEGRTCLVVDDMIDTAGTITQAADALIANGADRVIVAATHAVLSGPAIDRLKNSQIGEVVVTNTLPIPEERRFDKLTVLSIAPLLARAIHEVFEDGSVTSLFDGNA
Bacillati	Actinomycetota	Actinomycetes	Jiangellales	Jiangellaceae	unclassified Jiangellaceae			Jiangellaceae bacterium isolate_SMAG_U7390_	HEY9411598.1	MSGIRASNTKTLMLFGGRAHPELNEEVARHVGVDLIPTTAYDFANGEIYVRFEESVRGSDSFVIQSHTAPINEWIMEQLIMVDALKRASAKRITVVMPFYGYARQDKKHRGREPISARLMADMFKTAGADRLMAVDLHTAQIQGFFDGPVDHLWALPILADYVAANYDSSNMTIVSPDAGRVRVADQWADRLGTPLAIIHKRRDPNVANQVKVHEVVGEVAGRTCLLVDDMIDTAGTITQAAEALLGNGAESVLVAATHAVLSGPAVDRLKNSGIREVIVTNTLPIPVERRFDNLSVLSIAPLIGRAIREVFTDGSVTSLFNGNA
Bacillati	Actinomycetota	Actinomycetes	Jiangellales	Jiangellaceae	unclassified Jiangellaceae			Jiangellaceae bacterium isolate_SMAG_U925_	HET6685530.1	MSGIKATGTKTLMLFGGRAYPELAAEVAAQVGVDLIPTKLFNFANGEIYVRFEESVRGSDAFVIQSHAAPINEWIMEQLIMVDALKRASAKRITVVMPFYGYARQDKKHRGREPISARLIADLFKTAGADRLMAVDLHTAQIQGFFDGPVDHLWAMPILADYVQTRYDSSHMTVVSPDAGRVRVADLWADKLGTPLAIIHKRRDPNEANRVRVHEVVGAVEGRTCLVVDDMIDTAGTITQAADALLASGAAEVLVTATHAVLSGPAVDRLKNSRICEVVVTNTLPIPEDRRFDKLTTLSIAPLIGRAIREVFEDGSVTSLFDGNA
Bacillati	Actinomycetota	Actinomycetes	Jiangellales	Jiangellaceae	unclassified Jiangellaceae			Jiangellaceae bacterium isolate_SMAG_U945_	HET6754497.1	MTGIKTTGVKTLMLFGGRAYPELAAEVASQLGVDLIPTKVLNFANGEIYVRFEESVRGSDAFVLQSHAAPINEWIMEQLIMVDALKRASAKRITVVMPFYGYARQDKKHRGREPISARLIADLFKTAGANRLMAVDLHTAQIQGFFDGPVDHLWALPILADYVAANYGTEQLAVVSPDAGRIRVAEMWSERLSGAPLAFIHKTRDINRPNEAVANRVVGEVAGCTCVLVDDMIDTGSTITKAADALYAAGASEVVIAATHAVMSGPAVDRLKNCPVREVVVTNTLPIPEDRRFDKLTTLSIAPLIARAIREVFQDGSVTSLFDGNA
Bacillati	Actinomycetota	Actinomycetes	Jiangellales	unclassified Jiangellales				Jiangellales bacterium isolate_MFD03671_ilm_asm_bin2_	MGA7687598.1	MAHIRTTGKKTLMLFSGRAHADLAEEVAADLGVEPVPTKFMTFANGELYIRFEESVRGCDAFVVQAHPRPVNEWIMEHLIMVDALKRASAKRITVVTPFYGYARQDKKHRGREPISARLLADLFKAAGADRLMAVDLHTAQIQGFFDGPVDHLWALPVLATHIQENYDARRMTVVSPDAGRVRVADVWSDKLGASLAIIHKRRDPDVANKVKVHEVVGDVAGRTCLIVDDMIDTAGTITQASEALLEAGAAEVIVAATHAVLSGPAVDRLKNSQIREVVVTNTLPIQDECQFDRLTVLSIAPLIARAIREVFEDGSVTSLFDGQV
Bacillati	Actinomycetota	Actinomycetes	Jiangellales	unclassified Jiangellales				Jiangellales bacterium isolate_MFD03804_ilm_asm_bin27_	MGB9373848.1	MAHIRTTGKKTLMLFSGRAHPDLAEEVAADLGVEPVPTKFMTFANGELYIRFEESVRGCDAFVVQAHPRPVNEWIMEQLIMVDALKRASAKRITVVTPFYGYARQDKKHRGREPISARLVADLFKAAGADRLMAVDLHTAQIQGFFDGPVDHLWALPVLATHIQENYDARRMTVVSPDAGRVRVADVWSDKLGASLAIIHKRRDPDVANKVKVHEVVGDVAGRTCLIVDDMIDTAGTITQASEALLEAGAAEVIVAATHAVLSGPAIDRLKNSQIREVVVTNTLPIPDESQFDRLTVLSIAPLIARAIREVFEDGSVTSLFDGQV
Bacillati	Actinomycetota	Actinomycetes	Jiangellales	unclassified Jiangellales				Jiangellales bacterium isolate_SMAG_U16089_	HSK27096.1	MSGIHATGKKTLMLFSGRAHPQLAADVAEQLGVDLIPTKALNFANGEIYVRFEESVRGCDAFVIQSHTAPINEWIMEQLIMVDALKRASAKRITVVMPFYGYARQDKKHRGREPISARLVADMFATAGADRLMAVDLHTAQIQGFFDGPVDHLWALPLLARHIQAHFDTSRMTVVSPDAGRVRVADLWADRLGAPLAIIHKRRDPNVVNQVKVHEVVGDVAGRTCLLVDDMIDTAGTITQAAEALFDNGAADVIVAATHAVMSGPAVDRLKNSRVREVVVTDTLPVPAERQFDKLTTLSIAPLVARAIREVFEDGSVTSLFDGNA
Bacillati	Actinomycetota	Actinomycetes	Jiangellales	unclassified Jiangellales				Jiangellales bacterium isolate_SMAG_U16104_	HSK55006.1	MSGIHATGKKTLMLFSGRAHPQLAADVAAQLAVDLIPTKALNFANGEIYVRFEESVRGCDAFVIQSHTAPINEWIMEQLIMVDALKRASAKRITVVMPFYGYARQDKKHRGREPISARLVADMFATAGADRLMAVDLHTAQIQGFFDGPVDHLWALPLLARNIQQRFDTSRTTVVSPDAGRVRVADLWADRLGTPLAIIHKRRDPNVANLVKVHEVVGDVVGRTCLLVDDMIDTAGTITQAADALFENGAADVIVAATHAVLSGPAVDRLKNSRIREVVVTDTLPVPPERQFDKLTILSIAPLVARAIREVFEDGSVTSLFDGNA
Bacillati	Actinomycetota	Actinomycetes	Kineosporiales	Kineosporiaceae	Angustibacter			Angustibacter aerolatus strain_JCM 32086_	GAB3692626.1	MSEIVVFSGSAHTELAAEICAEIGVELAPTTLQRFSNDCMQVQLRANCRQRDVFIVQPLVPPVQEHLMELLLMLDAARGASAASITAVIPHYAYARSDKKDAPRISIGGRLVADLIATAGADRVVTMALHAPQVHGFFSVPVDHLSAIGDLAMHYRGRDLSNTVVVSPDLGNAKAATAFARLLDVPVAAGSKQRLADDRVVIDMIVGDVDGKDVIVLDDEIATGGSVVELLEALRSRHVRTVSLACTHGLFTGPAIERLSARDDVTEVVTTNTVPQAGHYGLPHLEVRSVAPVFAEAISRIHLGESVSSLFSDVPTHG
Bacillati	Actinomycetota	Actinomycetes	Kineosporiales	Kineosporiaceae	Angustibacter			Angustibacter sp. isolate_WFFMC_MAG_347_	MGL5858115.1	MTGITTSGEKRMVLISGRGHPEFAEQVAQQLDVELVDTTAYDFANGEIYVRFQESLRGCDAFVIQSHTAPINQWIMEQLIMTDALKRASAKRISCVLPFYGYARQDKKHRGREPISARLMADLFKTAGADRLICVDLHAAQIQGYFDGPVDHLWALPLLAQYVGSRVVRSSLTVVSPDAGRVRVADQWSDTLGAPLAIIHKRRDPTVPNEVKVHEVVGQVAGRTCVLVDDMIDTAGTICQAADALFDNGAADVLVAATHAVLSGPAVNRLRQSRISEVVVTNTLPIGEERHFPQLTVLSIAPLVARAIREVFDDGSVTSLFNGQA
Bacillati	Actinomycetota	Actinomycetes	Kineosporiales	Kineosporiaceae	Angustibacter			Angustibacter sp. isolate_WFFMC_MAG_352_	MGL5830432.1	MTGITTTDEKRLVLISGRGYPELAEQVAKELGVDLVDTTAFEFANGETYVRFRESLRGCDAFVIQSHTAPINQWIMEQLIMTDALKRASAKQISCVIPCYGYARQDKKHRGREPISARLMADLFKTAGADRLICVDLHAAQIQGYFDGPVDHLWALPLLAKYVGARVNRSNLTIVSPDAGRVRVADQWSDTLGAPLAIIHKRRDPSVPNEVKVHEVVGQVAGRTCVLVDDMIDTAGTICQAAEALFDNGAAEVIVAAKHALLSGPAVDRLRSSRISEVIVTNTLPIAPAAEFPQLTVLSIAPLLARAIREVFDDGSVTSLFDGSS
Bacillati	Actinomycetota	Actinomycetes	Kineosporiales	Kineosporiaceae	Angustibacter			Angustibacter sp. McL0619_iso1	WP_426564523.1	MGDIVVFTGSAHHELAEEICSDLGVELAPTNITRFSNDCIQVQLRQNCRQRDVYIVQPLVSPVQDNLVELLLMLDAARGASAAQITAVIPHYAYARSDKKDAPRISIGGRLVADLIATAGADRVLTMALHAPQVHGFFSVPVDHLSAIDEIAMHYKHTDLSNTVVVSPDLGNAKTATRFARILGVPVAAGSKQRLADDKVVIDAIVGDVEGKDVIVLDDEIATGGSVVELLDALKRHGVRRVSLACTHGLFTGKAIERLSARPDIAEVVTTNTVPQGDHYGLPNLEVRSIAPLFADAISRIHRGESVSSLLSDVVTTG
Bacillati	Actinomycetota	Actinomycetes	Kineosporiales	Kineosporiaceae	Angustibacter			Angustibacter sp. McL0619_iso2	WP_426565812.1	MTGITTTGEKRLVLISGRGYPELAQEVARELGVELVDTTAYDFANGEIYVRFQESLRGCDAFVIQSHTAPINQWVMEQLIMTDALKRASAKRISCVMPFYGYARQDKKHRGREPISARLMADLFKAAGADRLICVDLHAAQIQGYFDGPVDHLWALPLLAGYVGSRVDRSSLTIVSPDAGRVRVADQWSDKLGAPLAIIHKRRDPAVPNQVKVHEVVGDVQGRTCVLVDDMIDTAGTICQAADALFDSGAADVIVTATHAVLSGPAVDRLRDSRISEVIVTNTLPIPEERQFPQLTVLSIAPLVARAIREVFDDGSVTSLFDGNA
Bacillati	Actinomycetota	Actinomycetes	Kineosporiales	Kineosporiaceae	Angustibacter			Angustibacter sp. Root456_iso1	WP_056679230.1	MTGITTTGEKRLVLISGRGYPELAEEVAHELGVELVDTTAYDFANGEIYVRFRESLRGCDAFVIQSHTAPINEWIMEQLIMTDALKRASAKRISCVIPFYGYARQDKKHRGREPISARLVADLFKTAGADRLICVDLHAAQIQGYFDGPVDHLWALPLLAQYVGSRVDRSKITIVSPDAGRVRVADQWSDKLGAPLAIIHKRRDPSVPNQVKVHEVVGEVEGRTCVLVDDMIDTAGTITQAADALFEQGAADVIVTATHAVLSGPAVDRLRNSRISEVIVTNTLPIPEDRQFPQLTVLSIAPLIARAIREVFDDGSVTSLFDGQA
Bacillati	Actinomycetota	Actinomycetes	Kineosporiales	Kineosporiaceae	Angustibacter			Angustibacter sp. Root456_iso2	WP_056679945.1	MSEIVVFSGSAHRELAEEICSDLGVELSPTHIQRFSNDCIQAQLRANCRQRDVYIVQPLVPPVQDHLVELLLMLDAARGASAAQITAVIPHYAYARSDKKDAPRISIGGRLVADLISTAGANRVLTMALHAPQVHGFFSVPVDHLSAIAELALHFKGKDLSNTVVVSPDLGNAKPATQFARILGVPVAAGSKRRLADDTVVIDAIVGDVAGKDVVVLDDEIATGGSVVELLDVLHRAGVRRVALACTHGLFTGPAIERLSSRSDIDEVITTNTLPQGDHYALPNLEVRSIAPLFADAIGRIHRGESVSSLLSDTVTHG
Bacillati	Actinomycetota	Actinomycetes	Kineosporiales	Kineosporiaceae	Angustibacter			Angustibacter speluncae	GAB4068847.1	MTGITTTGEKRLVLISGRAHPDLAAEVASELGVELVPTSAYDFANGEIYVRYGESVRGCDAFVLQSHTAPINQWLMEQLVMCDALKRASVKRTTVVAPFFPYARQDKKHRGREPISARLVADLYKTAGADRLISVDLHAAQIMGYFDGPVDHLWALPLLADYVRTRVDRSRLTVVSPDAGRVRVADLWSDRLGAPLAIIHKRRDPNVPNQVKVHEVVGEVDGRVCLLVDDMIDTAGTIVQAAEALKENGAADVIVAATHAVLSGPAVDRLKNGPISEVVVTNTLPIPEERQFPSLTVLSIAPLIARAIREVFDDGSVTSLFEDH
Bacillati	Actinomycetota	Actinomycetes	Kineosporiales	Kineosporiaceae	Angustibacter			Angustibacter luteus strain JCM 17683 & KACC 14249	WP_345717985.1	MTGITTTGEKRLVLISGRGYPELAQEVARELGVELVDTTAYDFANGEIYVRFQESLRGCDAFVIQSHTAPINQWVMEQLIMTDALKRASAKRISCVMPFYGYARQDKKHRGREPISARLMADLFKAAGADRLICVDLHAAQIQGYFDGPVDHLWALPLLAGYVGSRVDRSSLTIVSPDAGRVRVADQWSDKLGAPLAIIHKRRDPNVPNQVKVHEVVGDVQGRTCVLVDDMIDTAGTICQAADALFDSGAADVIVTATHAVLSGPAVDRLKNSRISEVIVTNTLPIPEERQFDQLTVLSIAPLVARAIREVFDDGSVTSLFDGNV
Bacillati	Actinomycetota	Actinomycetes	Kineosporiales	Kineosporiaceae	Angustibacter			Angustibacter peucedani strain_JCM 31482_	GAB3592758.1	MTGITTTGEKRLVLISGRGYPELAEEVARELGVELVDTTAYDFANGEIYVRFQESLRGCDAFVIQSHTSPINQWVMEQLIMTDALKRASAKRISCVMPFYGYARQDKKHRGREPISARLMADLFKTAGADRLICVDLHAAQIQGYFDGPVDHLWALPLLAQYVGSRVDRSNLTIVSPDAGRVRVADQWSDKLGAPLAIIHKRRDPSVPNQVKVHEVVGDVKGRTCVLVDDMIDTAGTICQAAEALFDNGAADVIVTATHAVLSGPAVDRLRESRISEVIVTNTLPIPEERQFPQLTVLSIAPLVARAIREVFDDGSVTSLFDGNA
Bacillati	Actinomycetota	Actinomycetes	Kineosporiales	Kineosporiaceae	Angustibacter			Angustibacter sp. isolate_bin146_	MGN6612254.1	MTGILRTTEKNLMVFSGRAHPELAQEVAKLLATELVPTSAYDFANGETYVRYEESVRGSDAFVIQSHTTPINDAIMEQLIMIDALKRASAKRITVVLPFYGYARQDKKHRGREPISARLVADLFKTAGANRLMAVDLHTAQIQGFFDGPVDHLMALPILSEYVREKYGHEQLAVVSPDAGRIKVAEQWSERLGGAPLAFIHKTRDIDRPNETVANRVVGEVEGRVCVLVDDMIDTAGTITKAADALMADGAAGVVIAATHAILSGPAVDRLKACQAREVIVTNTLPIAPEHEFDKLTTLSIAPLISRAIQEVFEDGSVTSLFDGRA
Bacillati	Actinomycetota	Actinomycetes	Kineosporiales	Kineosporiaceae	Kineococcus			Kineococcus gynurae	WP_380136506.1	MRIRTGSSGNFDKIVLFSGSAHPGLAADIAAELGISLAPSRTSRFSNDCLEVQLEANCRERDVFIIQPLVPPVQEALVELLLMIDAARGASAGRVTVVMPHYAYARSDKKDAPRISIGGRMVADLMVAAGANRVLAMTLHSPQVHGFFSVPVDHLHALRELATHFQGEDLSNSVVVSPDLGNAKPAAQFARLLGTGVAAGAKQRFADDRVMIADVIGEIEGKDVIVLDDEIAKGSTVFELLDRLRERGARTVRVVCTHPIFAGDALDKLLAHPDIDEVVCTDTVPLTRQIPEGVEKPEGLSVISVAPAIAEAIGRIHEGESVSALFTH
Bacillati	Actinomycetota	Actinomycetes	Kineosporiales	Kineosporiaceae	Kineococcus			Kineococcus indalonis	WP_166611068.1	MTGITTQGEKRMVLISGRAHPQLAQEVSAALGAELVPTSAYDFANSEIYVRFEESVRGADAFVIQSHTANVNQWIMEHLIMVDALKRASAKRITVVAPFYGYARQDKKGRGREPISARLVADMFKTAGADRLMSVDLHTAQIQGFFDGPVDHLWALPILADYVGKRVDRSNLTIVSPDAGRVRVADLWSDRLGAPLAIIHKRRDPNVPNQVKVHEVVGDVEGRTCVLVDDLIDTAGTIVQAAEALKANGASDVIATATHAVLSGPAVDRLKNSPISELVVTNTLPITEEKNFPQLTTLSIAPLLARAIREVFDDGSVTSLFDGHS
Bacillati	Actinomycetota	Actinomycetes	Kineosporiales	Kineosporiaceae	Kineococcus			Kineococcus sp. GCM10028916	WP_380258405.1	MRDIALFSGSAHPELARAVAAEMGIALSPTRVSRFSNDCLEVQLEANCRQRDVYIIQPLVPPVQEALVELLLMLDAAKHASAGRVTAVMPHYAYARSDKKDAGRISIGGRLVADLLETAGADHVLAMTLHSPQVHGFFRIPVDHLHALHQLATHFDGDDLSNTVVVSPDLGYAKPAAAFARMLGCGVAAGAKQRFPDDRVVIANVIGEVTGKDVIVLDDEIAKGSTVFELVARLKELKVRSIRVACTHGIFAGDALDRLIKHPDIDEVVCTDTVPLRGGPRPGLSVISVAPALATAIRHIHEGESVSALFQH
Bacillati	Actinomycetota	Actinomycetes	Kineosporiales	Kineosporiaceae	Kineococcus			Kineococcus sp. NPDC059986	WP_366169807.1	MPATPREIAVFSGSAHPELAAAVAAEMGVELSPTRVSRFSNDCIEVQLQANCRQRDVYVVQPLVPPVQEALVELLLMLDAAKHASAARVTAVVPHYSYARSDKKDTGRISIGGRLVADLLETAGADHVLVMTLHSPQVHGFFRVPVDHLHALTQLATHFEGEDLSNAVVVSPDLGNAKPAAAFARMLGCGIATGAKQRFPDDRVVIANVIGDVTGKDVIVLDDEIAKGSTVFELTDRLTELKARSIRVVCTHGIFAGDALDRLIAHPDIDEVVCTDTVPLRGGPREGLSVISVAPALAAAITRIHEGESVSALFEH
Bacillati	Actinomycetota	Actinomycetes	Kineosporiales	Kineosporiaceae	Kineococcus			Kineococcus sp. NUM_3379	GAB7190195.1	MTGITTTGEKRMVLISGRAHPELAKEVSHALGAEMVPTSSYQFANSELYVRFEESVRGCDAFVIQSHTAPVNEWIMEQLIMVDALKRASAKRITVVAPFYGYARQDKKGRGREPISARLVADLFKTAGAHRLMSVDLHTAQIQGFFDGPVDHLWALPLLADYVGKRVDRSNITIVSPDAGRVRVADLWSDRLGAPLAIIHKRRDPNVPNQVKVHEVVGDVRGRTCVLVDDLIDTAGTIVQAAEALKANGAADVIATATHAVLSGPAVDRLKNSPISELVVTNTLPINEAQRFPQLTVLSIAPLLARAIREVFDDGSVTSLFDGQS
Bacillati	Actinomycetota	Actinomycetes	Kineosporiales	Kineosporiaceae	Kineococcus			Kineococcus sp. SYSU DK003	WP_432562582.1	MRDIALFTGSAHPELAAAVAAEMGTELSPTRVSRFSNDCLEVQLLANCRQRDVFIVQPLVPPVQEALVELLLMVDAARHASAGRVTAVLPHYAYARSDKKDAGRISIGGRLVADLLETAGADHVLAMTLHSPQVHGFFRIPVDHLHALKELATHFAGEDLSNAVVVSPDLGNAKPAAAFARMLGCGVAAGAKQRYPDDRVVIANVIGDVTGKDVIVLDDEIAKGSTVFELTERLKELQARSIRVVCTHGIFAGDALDRLLAHPDITEVVCTDTVPLRGGPRPGLSVISVAPALATAIRHIHEGESVSALFSH
Bacillati	Actinomycetota	Actinomycetes	Kineosporiales	Kineosporiaceae	Kineococcus			Kineococcus sp. SYSU DK005	WP_432573972.1	MTGITTQGEKRMVLISGRAHPQLAQEVSEALGAELVPTSAYDFANSEIYVRFEESVRGADAFVIQSHTANVNQWIMEHLIMVDALKRASAKRITVVAPFYGYARQDKKGRGREPISARLVADMFKTAGADRLMSVDLHTAQIQGFFDGPVDHLWALPILADYVGKRVDRSNLTIVSPDAGRVRVADLWSDRLGAPLAIIHKRRDPNVPNQVKVHEVVGDVEGRTCVLVDDLIDTAGTIVQAAEALKANGASDVIATATHAVLSGPAVDRLKNSPISELVVTNTLPISEEKDFPQLTTLSIAPLLARAIREVFDDGSVTSLFDGHS
Bacillati	Actinomycetota	Actinomycetes	Kineosporiales	Kineosporiaceae	Kineococcus			Kineococcus xinjiangensis	WP_104432091.1	MTGITTTGEKRMVLITGRAHPELAKDVSRELGAELVPTSSYQFANSELYVRFEESVRGCDAFVIQSHTAPVNEWIMEQLIMVDALKRASAKRITVVAPFYGYARQDKKGRGREPISARLVADLFKTAGAHRLMSVDLHTAQIQGFFDGPVDHLWALPLLADYVGKRVDRSNITIVSPDAGRVRVADLWSDRLGAPLAIIHKRRDPNVPNQVRVHEVVGDVRGRTCVLVDDLIDTAGTIVQAAEALKANGAADVIATATHAVLSGPAVDRLKNSPISELVVTNTLPINEAQTFPQLTVLSIAPLLARAIREVFDDGSVTSLFDGQS
Bacillati	Actinomycetota	Actinomycetes	Kineosporiales	Kineosporiaceae	Kineococcus			Kineosporia corallincola strain J2_2_iso1	WP_214158865.1	MKDIAIFSGSAHTELAEEICQYLSVPLLPSRTSRFANDCLEVQLQANCRERDVYLIQPLVPPVQENLVELLLLLDAARGASAARTTVVMPHYAYARSDKKDAPRISIGGRMVADLLTTAGAGRVLTMTLHSPQVHGFFSVPVDHLHALRELAAHFQGGDLSNTVVVSPDLGNAKAATAFARILGVPVAAGAKQRFSDDQVVITDIIGDVTGRDVIVLDDEIAKGSTVFELLERLRERDARQIRVACTHGLFSSNALDRLQAQEDVLEVVCTNTVPIGKEKRVPKLEVLSIAPAMAEAIRRIHNGESVSSLFH
Bacillati	Actinomycetota	Actinomycetes	Kineosporiales	Kineosporiaceae	Kineococcus			Kineosporia corallincola strain J2_2_iso2	WP_308113690.1	MNTVSIQSRKTLQVFSGRAYPELAEEIVKYLDVSLTPQSAYEFANGEIFVRFEESVRGADAFVVQSCGAGINTWVMETLIMVDALKRASADRITVVLPFYPYARQDKKHKGREPISARLIADLLHTAGADRLMTVDLHTDQTQGFFDGPVDHLFAMRLLADHVAEKYKGEQITVVAPDSGRVRVAERWADRLGGAPLAFIHKTRDPRMPNQVVTNRVVGDVEGRTCVLVDDMIDTGGTITKAATKLFEAGAKDVIIAATHGILSDPAIDRLRECGATEIVLTNTLPIPADRLLPNFTVLSIAPLIAQAIHEVFEDGSVTSLFSTDEEPAD
Bacillati	Actinomycetota	Actinomycetes	Kineosporiales	Kineosporiaceae	Kineococcus			Kineosporia sp. A_224_iso1	WP_088285950.1	MKDIVVFGGSAHPELTAELCEHLGVAQSGVRVSRFANDCLEVQLQANCRERDVFLVQPLVAPTQENLVELLLMCDAARGASAARITVVMPHYAYARSDKKDTPRISLGGRLVADLLKTAGADRVLAVTLHSPQVHGFFSVPVDHLHALRELAQHFRQYDLSRTTVVSPDLGNAKEAAAFARMIGAHVAAGAKQRFPDDRVQISDVIGEIADRDVIILDDEIAKGSTVLELLRMLRDLGPRSIRVACTHGLFSTDALKRLSEQEDVLEIVCTNTVPIPPERVTEKLRVLSIAPALAEAVRRIHNGESVSALFDA
Bacillati	Actinomycetota	Actinomycetes	Kineosporiales	Kineosporiaceae	Kineococcus			Kineosporia sp. A_224_iso2	WP_088289211.1	MSTGITSTSEKRMVVISGRAHPELAEEVAAELGVELVPTSAYEFANGEIYVRFGESVRGCDAFVIQSHSAPINQWVMEQLIMVDALKRASAKRITVIAPSFPYARQDKKHRGREPISARLMADLFKTAGAHRLMSVDLHTAQIQGFFDGPVDHLWALPLLTEHVRKRVDRARLTVVSPDAGRVRVADHWSDRLGAPLAIIHKRRDPSVPNQVKVHEVVGDVAGRTCVLVDDMIDTAGTITQAAEALVENGAADVIVAATHAILSGPAVDRLRSSKISEVIVTNTLPIGEDRRFPQLTILSIAPLIARAIREVFDDGSVTSLFDGNS
Bacillati	Actinomycetota	Actinomycetes	Kineosporiales	Kineosporiaceae	Kineococcus			Kineosporia sp. R_H_3_iso1	WP_088312946.1	MSTGITSTSEKRMVVISGRAHPELAEEVAEELGVELVPTSAYEFANGEIYVRFGESVRGCDAFVIQSHSAPINQWVMEQLIMVDALKRASAKRITVIAPSFPYARQDKKHRGREPISARLMADLFKTAGAHRLMSVDLHTAQIQGFFDGPVDHLWALPLLTEHVRKRVDRARLTVVSPDAGRVRVADHWSDRLGAPLAIIHKRRDPSVPNQVKVHEVVGDVEGRTCVLVDDMIDTAGTITQAAEALVENGAADVIVAATHAILSGPAVDRLRSSKISEVIVTNTLPIGEDRRFPQLTILSIAPLIARAIREVFDDGSVTSLFDGNS
Bacillati	Actinomycetota	Actinomycetes	Kineosporiales	Kineosporiaceae	Kineococcus			Kineosporia sp. R_H_3_iso2	WP_088320278.1	MKDIVVFGGSAHPELTAELCEHLGVAQSGVRVSRFANDCLEVQLQANCRERDVFLVQPLVAPTQENLVELLLMCDAARGASAARITVVMPHYAYARSDKKDTPRISLGGRLVADLLKTAGADRVLAVTLHSPQVHGFFSVPVDHLHALRELAQHFRQYDLSRTTVVSPDLGNAKEAAAFARMLGAHVAAGAKQRFPDDRVQISDVIGEIADRDVIILDDEIAKGSTVLELLRMLRDLGPRSIRVACTHGLFSTDALKRLSEQEDVLEIVCTNTVPIPPERVTEKLRVLSIAPALAEAVRRIHNGESVSALFDA
Bacillati	Actinomycetota	Actinomycetes	Kineosporiales	Kineosporiaceae	Kineococcus			Kineosporia succinea strain DSM 44388_iso1	WP_307237394.1	MNTVSIQSRKTLQVFSGRAYPELAEEIVKYLDVSLTPQSAYEFANGEIFVRFEESVRGADAFVVQACGQGINTWVMETLIMVDALKRASADRITVVLPFYPYARQDKKHKGREPISARLIADLLHTAGADRLMTVDLHTDQTQGFFDGPVDHLFAMRLLADHVASKYKGEDITVVAPDSGRVRVAERWADRLGGAPLAFIHKTRDPRMPNTVVTNRVVGDVEGRTCVLVDDMIDTGGTITKAATKLFEQGAKDVIIAATHGILSDPATERLRDCGATEIVLTNTLPIDSDRLLPNFTVLSIAPLIAQAIHEVFEDGSVTSLFSQDEVPNE
Bacillati	Actinomycetota	Actinomycetes	Kineosporiales	Kineosporiaceae	Kineococcus			Kineosporia succinea strain DSM 44388_iso2	WP_307245963.1	MRDIAIFSGSAHVELAEEICQYLSVPLLPSRTSRFANDCLEVQLQANCRERDVYLIQPLVPPVQENLVELLLLLDAARGASAARTTVVMPHYAYARSDKKDAPRISIGGRLVADLLSTAGAKRVLTMTLHSPQVHGFFDVPVDHLHALRELAAHFQNNDLTNTVVVSPDLGNAKAATAFARILGVPVAAGAKQRFSDDKVVITDIIGDVAGRDVIILDDEIAKGSTVFELLTRLRERGAKQVRVACTHGLFSSGALDRLQAEDDVLEVVCTNTVPIGKEKRVPKLEVLSIAPAMAEAIRRIHNGESVSSLFH
Bacillati	Actinomycetota	Actinomycetes	Kineosporiales	Kineosporiaceae	Kineosporia			Kineosporia sp.	WP_232811896.1	MNTVSIQSRKTLQVFSGRAYPDLAEEIVKYLDVSLTPQSAYEFANGEIFVRFEESVRGADAFVVQSCGHGINTWVMETLIMIDALKRASADRITVVLPFYPYARQDKKHRGREPISARLISDLLHTAGADRLMTVDLHTDQTQGFFDGPVDHLFAMRLLGDYIADKYKGEEITVVSPDSGRVRLSERWADRLGGTPVAFIHKTRDPRMPNTVVTNRVVGDVEGRTCLLVDDMIDTGGTITKAATKLFEQGAKDVVIAATHGILSDPATERLRDCGATEIILTNTLPIPAERLLPNMTVLSIAPLIAQAIHEVFEDGSVTSLFSADEG
Bacillati	Actinomycetota	Actinomycetes	Kineosporiales	Kineosporiaceae	Kineosporia			Kineosporiaceae bacterium isolate_al_S3C243_	MGF1664215.1	MSTGITAGAERRLVLVSGRAHEQLAHEVGRHLGVEVLPTRSYDFANGEIYVRYGESVRGADVFVLQSHCKPINDWLMEHLLMVDALKRASAKRITVVAPFYGYSRQDKKHRGREPISARLVADLFKTAGAHRLMSVDLHAAQIQGFFDGPVDHLWAMPLLADHIAKQVGDRAELTVVSPDMGRVRVADLWADRLGAPLAIIHKRRDPRVPNKVQVHELVGDVTGRTCVLVDDIIDTAGTIAAAAEALKAHGAARILVAATHPVLSGPAVDRLKNGPIDEVVVTDTLPIEEEKRFPALTVLPIAELLSRAIREVFEDGSVTSLFDGHA
Bacillati	Actinomycetota	Actinomycetes	Kineosporiales	Kineosporiaceae	Kineosporia			Kineosporiaceae bacterium isolate_Aved_18_Q3_R54_62_MAXAC.248_sub_	MBK6870868.1	MSTAFTAANEKRLVIASGRAHPALAEEIASALEVDLLPTSAYDFASGEIYVRFGESVRGSDAFVVQSHCHPINKWLVEQLLMVDAMKRASAKRITVIAPFFPYARQDKKHRGREPISARLMADLYKTAGADRIISVDLHTAQIQGFFDGPVDHLWALPLLADYVRGRVDRSKLTIVSPDAGRVRVADVWSDRLAAPLAIIHKRRDPSVPNTVKVHEVVGEVAGRTCLLVDDMIDTAGTIVQAAEALKENGANQVIVAATHPIMSGPAVDRLKNSIISEVIVTNTLPIAEEAMFPKLTVLSIAPMIARAIREVFDDGSVTSLFDGNV
Bacillati	Actinomycetota	Actinomycetes	Kineosporiales	Kineosporiaceae	Kineosporia			Kineosporiaceae bacterium isolate_SMAG_U11038_	HYY10003.1	MTGITSTSEKRLVVASGRAHPDLAREIADVLGVDLVPMDAYDFANGEIYVRFGESVRGCDAFVIQSHCAPINQWLMEQLIMVDALKRASAKRITVVAPFYPYARQDKKHRGREPISARLTSDLYKTAGADRLMAVDLHTAQIQGFFDGPVDHLWALPLLADHVRKRVDRARLTVVSPDAGRVRVADLWSDRLGAPLAIIHKRRDPNVPNQVKVHEVVGQVAGRTCLLVDDMIDTGGTIVQAAEALRENGAAEVIVAATHAVLSGPAVDRLKNSPITEVIVTNTLPIAEERMFPQLTVLSIAPMIARAIREVFDDGSVTSLFDGNA
Bacillati	Actinomycetota	Actinomycetes	Kineosporiales	Kineosporiaceae	Kineosporia			Kineosporiaceae bacterium isolate_SMAG_U11888_	HYJ74242.1	MRDIAVFTGTAHPGLAAEICGHLGVPLLPTRRTRFANDCLEVQLQANCRERDVFLIQPLVAPVQEHLVELLLMLDAARGASAARTTVVLPYYAYARSDKKDMPRISIGGRLVADLLGTAGADRVLAMTLHSPQVHGFFSVPVDHLHALREIAGHFAGQDLSTTTVVSPDLGNAKSAAAFARLLGVPVAAGAKQRMSDDRVEISTIIGDVAGRDVIVLDDEIARGTTVLGILDELGQRGVRGARVACTHGLFADGAIDRLAGRDDVLEIVCTNTVPVPPENRRNGKLTVLSVAPALAEAMRRIHDGESVSALFG
Bacillati	Actinomycetota	Actinomycetes	Kineosporiales	Kineosporiaceae	Kineosporia			Kineosporiaceae bacterium isolate_SMAG_U15793_iso1	HST83987.1	MNTISIPSRKNLQVFSGRAYPELAEEIAKYLGTSLTPQSAYEFANGEIFVRFEESVRGADAFVIQSCGAPINTWVMETLIMIDALKRASADRITVILPFYPYARQDKKHRGREPISARLISDLLRTAGAHRLMTVDLHTDQTQGFFDGPVDHLFAQRLLADHVAAKYAGQDITVVAPDSGRVRVAERWADRLGGAPLAFIHKTRDPLQPNTVVTNRVVGDVEGRCCVVVDDMIDTGGTITKATAKLFEAGASDVVIAATHGILSDPATQRLAECGAGEIVLTNTLPIPPERLLPNLTVLSIGPLVAQAIHEVFKDGSVTSLFDNDMDGEEG
Bacillati	Actinomycetota	Actinomycetes	Kineosporiales	Kineosporiaceae	Kineosporia			Kineosporiaceae bacterium isolate_SMAG_U15793_iso2	HST84098.1	MRDIAVFSGSAHPELAEEICRYLSVPLLPSRISRFANDCLEVQLQANCRERDVYLIQPLVPPVQENLVELLLLLDAARGASAARITVVMPHYAYARSDKKDAPRIAIGARLVADLLATAGASRVLTMTLHSPQVHGFFSVPVDHLHALRELAAHFQPYDLSNTVVVSPDLGNAKAASAFARMLGVGVAAGAKQRFSDDRVIISDIIGEVAGKDVIILDDEIAKGSTILELLGKLRERQVRTIRVACTHGVFSAGALDTLEAQEDLLEIICTNTVPIGKEKYVPKLQVLSIAPAMAEAIRRIHNGESVSALFHA
Bacillati	Actinomycetota	Actinomycetes	Kineosporiales	Kineosporiaceae	Kineosporia			Kineosporiaceae bacterium isolate_SMAG_U32_iso1	HET9655341.1	MPDEFVLMAGSASQRLGQAIADYLDHPLTPGEVLRFSDGNLFVRVQENVRGRDVFLVQAMAFDPNNEFVELLFWIDALRRASAASVTVVMPYFSYAKGDKKDEPRVSIRARVCADAIEAAGANRVVTMDLHAPQVQGFFRVPVDDLRAEPVLAEVLAAKLPDNLVVVAPDAGFAKRARGLANRLQAPLAIADKRRVAHDEQAEIMEIIGDVRGRVAVLIDDFTISAGTLVDAADKLVERGAEQVYAAVSHGLLTRDAVRKLDGSPIERLFMTDTIEGHVATLPAKVEIVSVAPLFGEAIRRISRRESVSVLFS
Bacillati	Actinomycetota	Actinomycetes	Kineosporiales	Kineosporiaceae	Kineosporia			Kineosporiaceae bacterium isolate_SMAG_U32_iso2	HET9656685.1	MTTTGITTTSEKRLVLATGRAHPELAEEVAKELGVEVVPMKAYDFASGEIYVRFGESVRGAHVFAIQSHCAPINKWLMEHLLMVDALKRASAKRVTVIAPFYGYARQDKKHKGREPISARLVADLFQTAGAQRLISVDLHAAQIQGYFNGPVDHLWALPLLADHVRKRVDRSRLTVVSPDAGRVRVADLWSDRLGAPLAIIHKRRDPSVPNEVQVHELVGDVRGRTCVLVDDLIDTAGTIVQAAEALKENGAAEVIAAATHAVLSGPAVDRLKNSPISELIVTNTLPIPEDRRFPQLTVLSIAPLIARAIREVFDDGSVTSLFDGHS
Bacillati	Actinomycetota	Actinomycetes	Kineosporiales	Kineosporiaceae	Kineosporia			Kineosporiaceae bacterium isolate_SMAG_U405_	HEY6793976.1	MTTGITSSSEKRLILVSGRAHPELAQEVAEALGVDLVPTSAYDFANGEIYVRFGESVRGCDAFVIQSHCAPINQWLMEQLLMVDALKRASAKRITVIAPAFPYARQDKKHKGREPISARLVADLFRTAGADRLMAVDLHTAQIQGFFDGPVDHLWAMPVLAEYVASRVDRTRLTVVSPDAGRVRVADLWSDKLGAPLAIIHKRRDPSVPNQVKVHEVVGQVQGRTCLLVDDMIDTAGTIVQAAEALRDNGAGEVIVASTHAILSGPAVDRLKNSRISEVIVTNTLPIPPERRFPQLTLLSIAPLIARAIMEVFDDGSVTSLFDGNV
Bacillati	Actinomycetota	Actinomycetes	Kineosporiales	Kineosporiaceae	Kineosporia			Kineosporiaceae bacterium isolate_Spart_202_MAG_iso1	MEJ2577491.1	MTGDLDFVLMAGSSSQELGQAIAAYLDHPLSPGEVLRFSDGNTFVRVLSNVRGRDVFLVQAMAFAPNDEFVELLFWIDALKRASASSVTVVLPYFSYAKGDKKDEPRVSIRARVCADALEVAGADRVVTMDLHAPQVQGFFRVPVDDLRAEPVLAERLRQELPDNLVIVAPDAGFAKRARGLATRLGAPLAIADKRRVAHDENAEIIEVIGDVEGRVAVLVDDFSISAGTLCEAAAKLADRGATRVVAAISHGLLTGDATARIEKSPIERLYMTDTIEGHPTPLPAGTEVVSIAPLFGEAIRRISKRESISVLFS
Bacillati	Actinomycetota	Actinomycetes	Kineosporiales	Kineosporiaceae	Kineosporia			Kineosporiaceae bacterium isolate_Spart_202_MAG_iso2	MEJ2578931.1	MSTGITSPGEKRLVLVSGRAHPDLAAEVAGELAVDLVPTSAYDFANGEIYVRFGESVRGSDAFVVQSHCAPINHWVMEQLIMVDALKRASAKRITVIAPFYGYARQDKKHRGREPISARLVADLFRTAGANRLVSVDLHTAQIQGFFNGPVDHLWAMPLLSDYVCTRVDRTRLTVVSPDAGRVRLADQWSDRLGAPLAIIHKRRDPSVPNQVRVHELVGQVAGRTCLLVDDMIDTGGTIVQAAEALRENGAADVIVAATHAVLSGPAVDRLKNGAISEVIVTNTLPIPEDRLFPQLTVLSIAPMIARAIREVFDDGSVTSLFDGHP
Bacillati	Actinomycetota	Actinomycetes	Kineosporiales	Kineosporiaceae	Kineosporia			Kineosporiaceae bacterium isolate_STL_ACT17_	MFN8076773.1	MTGITSTSEKRMVLVTGRAHPELANEVAKELGVDLVPTTAYDFANGEIYVRFGESVRGCDAFVIQSHCAPINQWVMEQLIMVDALKRASAKRITVIAPCYAYARQDKKHRGREPISARLVSDLFKTAGADRLMAVDLHTAQIQGFFDGPVDHLWALPLLADYVRKRVDRTKLTVVSPDAGRVRVADLWSDRLGAPLAIIHKRRDPNVPNQVRVHEVVGDVKGRTCVLVDDMIDTAGTICQAAEALKENGAADVIVAATHALLSGPAVDRLKNSSISEVIVTDTLPLAEDRLFPKLTVLSIAPMVARAIREVFDDGSVTSLFDGNS
Bacillati	Actinomycetota	Actinomycetes	Kineosporiales	Kineosporiaceae	Kitasatospora			Kitasatospora aureofaciens	WP_046385454.1	MTNPRILPGTAHPTLGDAVSEALGTEPVECEVERFPDGELQPVVGHVRGEDVYVVQPTGRDVKEHLIELLLLLDACRRAGTRRVTAVVPYFGYARQDRRTRAGQSVGARVALDALAAAGADRLVVVDPHTPTLEAMSSIPVETLSAVPLLAAALAEHTPAAAVVVSPDLGAVKLAEHYGELLGRPVAIVRKTRLSGSNVKAEELVGDVVVRPAVIVDDMISTGGTVRAAVKVLLAHDAAPDITVAATHPLLGDRATDRLARLPISRLVVADTVPPPRIPT
Bacillati	Actinomycetota	Actinomycetes	Kineosporiales	Kineosporiaceae	Kitasatospora			Kitasatospora cystarginea	WP_344636044.1	MTSPGIIAAACRAFTADFPGQVAGISEPLGDAGWQVKWQDGLESRFPDGELCIDLPEDPAGRTVLLWQSVTGDHAEPDVAIMSLLATARCYREHGAGRIVAVLPHLAYARHDRHVPGQRRPVMAALLAGLAAAAGITDVVTLASGAQDLLARLFTGTGTRLTFLPVHELHLDVLAPLMEAGSVLVAPDRGAADHVGMLAAALGVPVLVADKRRTGPEQVAVTLRCQEDLRGLRHAVIVDDLITSAATVENVAWAIRDQAVDPRIDVVATHLRLTPGGAERLTRLCRQRTLHSIHTTDSAGRAVVLGGLTTRPAIPRMAQALAAWLADDTSAVQPERRTLA
Bacillati	Actinomycetota	Actinomycetes	Kineosporiales	Kineosporiaceae	Kitasatospora			Kitasatospora sp.	WP_176189726.1	MSGITTSGEKKLKLFSGRAHHGLAEEVARELGTELVPTKALDFANGEIYVRFLESARGADCFVIQSHTAPINQWIMEQLIMIDALKRASARSITAILPFYGYARQDKKHLGREPISARLVADLLRQAGADRLMAVDLHTAQIQGFFDGPVDHLFALPMLADYVGDRVPDRSKLTIVSPDAGRVKVADQWCDRLGAPLAIIHKRRDMSQANTILSAEVVGDVKDRVCVLVDDMIDTAGTICAAADALFDAGAADVIVAATHGVLSGPAADRLKNSRVSEFVFTNTLPTPAQLQLDKITTLSIAPSIAAAVREVFEDGSVTSLFEGVH
Bacillati	Actinomycetota	Actinomycetes	Kineosporiales	Kineosporiaceae	Kitasatospora			Kitasatospora sp. NPDC017646	WP_396242734.1	MTNPRILPGTAHPELGDAVSEALGTEPVECEVERFPDGELQPVVGHVRGEDVYVVQPTGRDVNEHLIELLLLLDACRRAGARRVTAVVPYFGYARQDRRTRAGQSVGARVALDALAAAGADRLVVVDPHTPTLEAMSSIPVETLSAVPLLAAALAEHTPAAAVVVSPDLGAVKLAEHYGELLGRPVAVVRKTRLSGSNVKAEELVGDVVGRPAVIVDDMISTGGTVRAAVKVLLAHDAAPDITVAATHPLLVDRATDRLARLPISRLVVADTVPPPRIPTLPHRVRTVAPLLAEAIALLHGGEPLDTLLLRG
Bacillati	Actinomycetota	Actinomycetes	Kineosporiales	Kineosporiaceae	Pseudokineococcus			Pseudokineococcus basanitobsidens	WP_339575705.1	MTGIKATGQKRLVLVSGRAHPELAAEVAEELGVELVPTSAYDFANGEIYVRFGESVRGADAFVLQSHCAPINQWLMEQLLMVDALKRASAKRTTVVAPFYPYARQDKKHRGREPISSRLVSDMFKTAGADRLMSVDLHTAQIQGFFDGPVDHLWAMPLLADHVGSRVDRSQLTVVSPDAGRVRLADQWSDRLGAPLAIIHKRRDPAVPNQVKVHELVGEVEGRTCVLVDDMIDTGGTIVQAAQALVDNGAAQVLVAATHAVLSGPAVERLRDSPITELVTTNTLPIDGDKRFPQLTVLSIAPLLARAIRAVFDEGSVTSLFDGNS
Bacillati	Actinomycetota	Actinomycetes	Kineosporiales	Kineosporiaceae	Pseudokineococcus			Pseudokineococcus lusitanus	WP_123380338.1	MTGIRATGEKRLVLVSGRAHPALAEEVAEHLGVELVPTSAYDFANGEIYVRFGESVRGADAFVLQSHTAPINQWLMEQLLMVDALKRASAKRTTVVAPFFPYARQDKKHRGREPISSRLVSDMFKTAGANRLMSVDLHTAQIQGFFDGPVDHLWAMPLLADHIASRVDREQLTVVSPDAGRVRLADQWSDRLGAPLAIIHKRRDPTVPNQVKVHELVGEVEGRTCVLVDDMIDTGGTIVQAAEALVENGAAQVLVAATHAVLSGPAAERLRDSPVAELVTTNTLPIPDERRFPQLTELSIAPLLARAIRAVFDEGSVTSLFDGNS
Bacillati	Actinomycetota	Actinomycetes	Kineosporiales	Kineosporiaceae	Pseudokineococcus			Pseudokineococcus marinus	WP_171201565.1	MTGIKATGEKRLVLVSGRAHPELAAEVAEELGVELVPTSAYDFANGEIYVRFGESVRGADAFVLQSHTAPINQWLMEQLLMVDALKRASAKRTTVVAPFFPYARQDKKHRGREPISSRLVSDMFKTAGANRLMSVDLHTAQIQGFFDGPVDHLWAMPLLADHIASRVDRQQLTVVSPDAGRVRLADQWSDRLGAPLAIIHKRRDPTVPNQVKVHELVGEVEGRTCVLVDDMIDTGGTIVQAAQALVDNGAAQVLVAATHAVLSGPAPERLRDSPITELVTTNTLPIADERRFPQLTVLSIAPLLARAIRAVFDEGSVTSLFDGNS
Bacillati	Actinomycetota	Actinomycetes	Kineosporiales	Kineosporiaceae	Pseudokineococcus			Pseudokineococcus sp. 1T1Z_3	WP_339565556.1	MTGIQATGQKRLVLVSGRAHPELADEVAQELGVELVPTSAYDFANGEIYVRFGESVRGADAFVLQSHCAPINHWLMEQLLMVDALKRASAKRTTVVAPFFPYARQDKKHRGREPISSRLVSDMFKTAGADRLMSVDLHTAQIQGFFDGPVDHLWAMPLLADHVASRVDRDRLTVVSPDAGRVRLADQWSDRLGAPLAIIHKRRDPTVPNQVKVHELVGEVQGRTCVLVDDMIDTGGTIVQAAQALVDNGAAEVLVAATHAVLSGPAVQRLQDSPVSELVTTNTLPFDDDHRFPGLTVLSIAPLLAMAIRAVFDEGSVTSLFDGNS
Bacillati	Actinomycetota	Actinomycetes	Kineosporiales	Kineosporiaceae	Pseudokineococcus			Pseudokineococcus sp. 5B2Z_1	WP_339569143.1	MTGIKATGEKRLVLVSGRAHPELAAEVAEELGVELVPTSAYDFANGEIYVRFGESVRGADAFVLQSHTAPINQWLMEQLLMVDALKRASAKRTTVVAPFFPYARQDKKHRGREPISSRLVSDMFKTAGANRLMSVDLHTAQIQGFFDGPVDHLWAMPLLADHIASRVDRQQLTVVSPDAGRVRLADQWSDRLGAPLAIIHKRRDPTVPNQVKVHELVGEVEGRTCVLVDDMIDTGGTIVQAAQALVDNGAAQVLVAATHAVLSGPAPERLRDSPITELVTTNTLPISDERRFPQLTVLSIAPLLARAIRAVFDEGSVTSLFDGNS
Bacillati	Actinomycetota	Actinomycetes	Kineosporiales	Kineosporiaceae	Pseudokineococcus			uncultured Pseudokineococcus sp.	WP_299038874.1	MTGIKATGEKRLVLVSGRAHPELAAEVAAELGVELVPTSAYDFANGEIYVRFGESVRGADAFVLQSHTAPINQWLMEQLLMVDALKRASAKRTTVVAPFFPYARQDKKHRGREPISSRLVADMYKTAGANRLMSVDLHTAQIQGFFDGPVDHLWAMPLLADHIGSRVDRADLTVVSPDAGRVRLADQWSDRLGAPLAIIHKRRDPTVPNQVKVHELVGEVEGRTCVLVDDMIDTGGTIVQAAEALVENGAAQVLVAATHAVLSGPAVARLRDSPIVEMVTTNTLPIAEESRFPQLTVLSIAPLLARAIRAVFDEGSVTSLFDGNS
Bacillati	Actinomycetota	Actinomycetes	Kineosporiales	Kineosporiaceae	Quadrisphaera			Quadrisphaera granulorum	WP_109772283.1	MTGITTQGEKRLVLISGRAHPQLAEEVSSELGAALVPTSAYDFANGETYVRFEESVRGCDAFVLQSHCAPINQWIMEQLIMVDALKRASAKRITVVCPFYGYARQDKKHRGREPISARLMADLFKTAGANRLMSVDLHTAQIQGFFDGPVDHLWALPLLSDYVRGRVADASNITVVSPDAGRVRLADVWSDKLGAPLAIIHKRRDPNRPNQVQVHELVGEVAGRTCVLVDDMIDTGGTIVQAAQALKDNGAKEIIVAATHPILSGPAAARLKDSPISEVVVTNTLPIPPAHQFPTLRVLSIAPLIARAIREVFDDGSVTSLFDGNS
Bacillati	Actinomycetota	Actinomycetes	Kineosporiales	Kineosporiaceae	Quadrisphaera			Quadrisphaera setariae	WP_147926180.1	MTGITTTGEKRLVLISGRAHPQLAEEVSAEMGAALVPTSAYDFANGETYVRFEESVRGCDAFVLQSHCAPINQWIMEQLIMVDALKRASAKRITVVAPFYGYARQDKKHRGREPISARLMADLFKTAGANRLMSVDLHTAQIQGFFDGPVDHLWALPLLADYVRGRVADTGSITVVSPDAGRVRLADVWSDRLGAPLAIIHKRRDPNRPNQVQVHELVGDVAGRTCVLVDDMIDTGGTIVQAAQALKDNGAKEIIVAATHPILSGPAAARLKDSPISEVVVTNTLPIPPAHQFPSLKVLSIAPLIARAIREVFDDGSVTSLFDGNS
Bacillati	Actinomycetota	Actinomycetes	Kineosporiales	Kineosporiaceae	Quadrisphaera			Quadrisphaera sp.	WP_186717404.1	MTGITTQGEKRLVLISGRAHTQLAEEVSSELGAALVPTSAYDFANGETYVRFEESVRGCDAFVLQSHCAPINQWIMEQLIMVDALKRASAKRITVVAPFYGYARQDKKHRGREPISARLMADLFKTAGANRLMSVDLHTAQIQGFFDGPVDHLWALPLLADYVRGRVADASSITVVSPDAGRVRLADVWSDRLGAPLAIIHKRRDPNRPNQVQVHELVGDVAGRTCVLVDDMIDTGGTIVQAAQALKDNGAKEILVAATHPILSGPAAARLKDSPISEVVVTNTLPIPPAHQFPSLKVLSIAPLIARAIREVFDDGSVTSLFDGNS
Bacillati	Actinomycetota	Actinomycetes	Kineosporiales	Kineosporiaceae	Quadrisphaera			Quadrisphaera sp. DSM 44207	WP_092865935.1	MTGITTTGEKRLVLIGGRAHPELAEEVSRELGVTMVPTSAYDFANGEIYVRFEESVRGCDAFVLQSHSAPINQWIMEQLIMVDALKRASAKRISVVAPFYGYARQDKKHRGREPISARLVADLFRTAGADRLMSVDLHTAQIQGFFDGPVDHLWALPLLSDYVRRRVEDASRLTVVSPDAGRVRLADVWSDRLGAPLAIIHKRRDPDRPNQVQVHELVGDVAGRTCVLVDDMIDTAGTIVQAAHALKENGAAEVVVAATHAILSGPAVQRLRESPISEVVVTNTLPIPEKAHFPQLTVLSIAPLLARAIREVFDDGSVTSLFDGNS
Bacillati	Actinomycetota	Actinomycetes	Kineosporiales	Kineosporiaceae	Quadrisphaera			Quadrisphaera sp. GCM10027208	WP_379601805.1	MTGITTTGEKRLVLIGGRAHPELTEEVAAALGVEVVPTTAYDFANGEIYVRFQESVRGSDAFVIQSHCAPINQWIMEQLLMVDALKRASAKRITVVAPFYGYARQDKKHRGREPISARLIADMFRTAGADRLMSVDLHAAQIQGYFDGPVDHLWALPLLADYVGSRVDRNRLTIVSPDAGRVRVADLWSDRLGAPLAIIHKRRDPNVANQVKVHELVGDVEGRTCVLVDDMIDTAGTIVQAAEALKDNGAADIVVAATHAVLSGPAVDRLKNSAVSEVIVTNTLPVAEERRFPQLTTLSIAPLIARAIREVFDDGSVTSLFEGNA
Bacillati	Actinomycetota	Actinomycetes	Kineosporiales	Kineosporiaceae	Quadrisphaera			Quadrisphaera sp. INWT6	WP_194902634.1	MTGITTTGEKRLVLISGRAHTQLAEEVSSEMGAALVPTSAYDFANGETYVRFEESVRGCDAFVLQSHCAPINQWIMEQLIMVDALKRASAKRITVVAPFYGYARQDKKHRGREPISARLMADLFKTAGADRLMSVDLHTAQIQGFFDGPVDHLWALPLLSDYVRGRVADGDSITVVSPDAGRVRLADLWSDKLGAPLAIIHKRRDPNRPNQVQVHELVGDVEGRTCVLVDDMIDTGGTIVQAAQALKDNGAEEIIVAATHPILSGPAAARLKDSPISEVVVTNTLPIPPAHQFPTLKVLSIAPLIARAIREVFDDGSVTSLFDGNS
Bacillati	Actinomycetota	Actinomycetes	Kineosporiales	Kineosporiaceae	Quadrisphaera			Quadrisphaera sp. isolate_bin26_	MEH3077171.1	MTGITTTGEKRLVLISGRAHPQLAEEVSAEMGAALVPTSAYDFANGETYVRFEESVRGCDAFVLQSHCAPINQWIMEQLIMVDALKRASAKRITVVAPFYGYARQDKKHRGREPISARLMADLFKTAGAHRLMSVDLHTAQIQGFFDGPVDHLWALPLLADYVRGRVADTGSITVVSPDAGRVRLADVWSDRLGAPLAIIHKRRDPNRPNQVQVHELVGDVAGRTCVLVDDMIDTGGTIVQAAQALKDNGAKEIIVAATHPILSGPAAARLKDSPISEVVVTNTLPIPPAHQFPSLKVLSIAPLIARAIREVFDDGSVTSLFDGNS
Bacillati	Actinomycetota	Actinomycetes	Kineosporiales	Kineosporiaceae	Quadrisphaera			Quadrisphaera sp. KR29	WP_445485740.1	MTGITTQGEKRLVLISGRAHTQLAEEVSSELGAALVPSSSYDFANGETYVRFEESVRGCDAFVLQSHCAPINQWIMEQLIMVDALKRASAKRITVVAPFYGYARQDKKHRGREPISARLMADLFKTAGANRLMSVDLHTAQIQGFFDGPVDHLWALPLLSDYVRARVADANMLTVVSPDAGRVRLADVWSDKLGAPLAIIHKRRDPNRPNQVQVHELVGEVEGRTCVLVDDMIDTGGTIVQAAQALKDNGAKEIIVAATHPILSGPAAARLKDSPISEVVVTNTLPIPPAHQFPSLVVLSIAPLIARAIREVFDDGSVTSLFDGNS
Bacillati	Actinomycetota	Actinomycetes	Kineosporiales	Kineosporiaceae	Quadrisphaera			uncultured Quadrisphaera sp. isolate_AVDCRST_MAG35_	CAA9403526.1	MTGITTTGEKRLVLIGGRAHPALAEDVAKELGADLVPTSAYDFANGEIYVRFEESVRGADAFVIQSHCAPINQWVMEHLLMVDALKRASAKRITVVAPFYGYSRQDKKHKGREPISARLVADLFKTAGANRMMSVDLHTAQIQGFFDGPVDHLWAMPLLGDYLRTRVEDAGQLTVVSPDAGRVRLADLYSDMLGAPLAIIHKRRDPDRPNQVQVHELVGEVEGRTCVIVDDMIDTAGTIVQAANALKANGAERIIVAATHAILSGPAVQRLRDSPISEVVVTDTLPLGEEHAFPQLTVLPIAPLLARAIREVFDDGSVTSLFDGNS
Bacillati	Actinomycetota	Actinomycetes	Kineosporiales	Kineosporiaceae	Spongisporangium			Spongisporangium articulatum	WP_398283376.1	MRDIAVFSGGAHTELAEEICSYLSVPLLPSRVARFANDCLEVQLQANCRERDVYLIQPLVPPVQEHLVELLLLLDAARGASAARITVVMPHYAYARSDKKDAPRISIGARLVADLLATAGANRVLTMTLHSPQVHGFFSVPVDHLHALRELAAHFTGYDLSNTVVVSPDLGNAKASASFARMLGTDVAAGAKQRFTDDRVSISSIIGDVGGKDVIVLDDEIAKGSTVLELLDRLRERGAKSIRVATTHGLFSSGALDKLQAQDDVLEIVCTNTVPIGKEKFVPKLTVLSIAPAMAEAIRRIHNGESVSALFDQP
Bacillati	Actinomycetota	Actinomycetes	Kineosporiales	Kineosporiaceae	Thalassiella			Thalassiella azotivora	GAB2691678.1	MTGITTTGEKRLVLISGRAHPELAEEVSKELGVELVPTSAYDFANGEIYVRFGESVRGCDAFVLQSHCAPINHWLMEQLLMVDALKRASAKRVTVVAPFYGYARQDKKHRGREPISARLVADMFSTAGADRLMSVDLHTAQIQGFFDGPVDHLWALPLLADYVRTRVDRSKLVVVSPDAGRVRVADLWSDRLAAPLAIIHKRRDPNVPNQVKVHELVGEVEGKTCVLVDDMIDTGGTIVKAAQALKDNGAADVIVASTHAVLSGPAVERLKDGPISEVIVTNTLPIAEERRFETLTVLSIAPLIARAIREVFDDGSVTSLFDGNA
Bacillati	Actinomycetota	Actinomycetes	Kitasatosporales	Carbonactinosporaceae				Carbonactinospora thermoautotrophica strains UBT1 & H1_iso1	WP_066884167.1	MTGIKTTGEKKLMVLAGRAHPDLAKEVAQQLGIELTPTRLFDFANGEIYVRFEESVRGCDAFVLQSHTAPINKWIMEQLIMVDALKRASAKRITVIMPFYGYARQDKKHRGREPISARLVADLFKCAGADRLMAVDLHTDQIQGFFDGPVDHLMALPLLAKYVGEKVDQERLTIVSPDAGRVRVADRWTDRLNAPLAIIHKRRDPNIVNQVTVHEVVGEVRGRICVLVDDMIDTAGTITAAAEALFENGAAEVIVAATHAVLSGPAVDRLKNSRISEVIVTNTLPIPPERQFDKLTVLSIAPLIARAIREVFDDGSVTSLFDGR
Bacillati	Actinomycetota	Actinomycetes	Kitasatosporales	Carbonactinosporaceae				Carbonactinospora thermoautotrophica strains UBT1 & H1_iso2	WP_267594257.1	MNMMTATLPSADAATSLPLDRDKRLMLFSGRANPELAEAIGRLLGVGLGSITLKTFSNGEVYCRFDESIRGADVFLVQPMCANPATGLTANDALVELLVMIDAAVGASARRVIAVTPWYGYSRQDKKSAPREPISARLVARMLESAGADRVLTMDLHAGQIQGMFQIPVDHMTAMVMLAQYFIDLELDDRLVVVAPDAGRVKLNKKFADRLGADLAILDKERPRQQVAEIGHVIGDVEGKTAIIVDDIIDTAGTLRAAGETVRRAGAKRIYAAATHAVFSGQAYENLAAAPFEQIVVTDTIPLRPGAPANVHVVSCASLLTDSIRRIFTCDSVSEVFGGQNQVF
Bacillati	Actinomycetota	Actinomycetes	Kitasatosporales	Carbonactinosporaceae				Carbonactinosporaceae bacterium isolate_SC_S_metawrap_bin.138_	MGH3343450.1	MTGIKTTGEKKLMVFAGRSHPALAAEVCDQLAIECAPTGIFDFANGEIYVRFEESVRGCDAFVIQSHTAPINQWIMEHLIMVDALKRASAKRITVVAPFYGYARQDKKHRGREPISARLMADLFSTAGADRLISVDLHTAQIQGFFDGPVDHLYALSLLAGYLDDKVDASRVTVVAPDSGRVRMAERWTDRLGGCPLAFIHKTRDPDTPNEVVAKKVVGEVEGRTCLIVDDMIDTGGTIVQASDALFAAGAADVKVAATHGVLSGSAVDRLKNSRISEIVVTSTLPIPAERQFDKLTVLSIAPLLARAIREVFDDGSVTSLFDGKS
Bacillati	Actinomycetota	Actinomycetes	Kitasatosporales	Streptomycetaceae	Actinacidiphila			Actinacidiphila soli	WP_240677580.1	MRERDIAVFSGSAHPELAAAICAHLGVPLHPVRVDRFANDCLEVQLQANCRERDVFIVQPLVRPVQEHLVELLLMLDAARGASAARTTVVMPHYSYARSDKKDAPRISIGGRLVADLMATAGANRVLAMTLHSPQVHGFFSVPVDHLHALRELAAHFAQYDLSNAVVVSPDLGNAKEAAAFARLLGVPVAAGAKQRFADDRVSISAVIGEVAGRDVIVLDDEIAKGSTVLELLDRLRETGVASVRVACTHGLFADGALKRIGSQPDVLEIVCTDTVPVPDGERTDKLRVLSIAPALAEAMRRIHNGESVSALFDA
Bacillati	Actinomycetota	Actinomycetes	Kitasatosporales	Streptomycetaceae	Allostreptomyces			Allostreptomyces psammosilenae	WP_179814628.1	MTGIKTTGEKKLMLFSGRAHPGLAGEVAEQLGVELVPTKAFDFANGEIYVRFEESVRGSDAFVIQSHTAPINKWIMEQLIMVDALKRASAKRITVIMPFYGYARQDKKHKGREPISARLVADLLKTAGADRLMAVDLHTDQIQGFFDGPVDHLFALPLLTEYVGARVDRDRLTVVSPDAGRVRVADRWCDRLGAPLAIVHKRRDPDVANQVSVHEVVGEVEGRTCVLVDDMIDTAGTICAAAEALFANGAAEVLVAATHGVLSGPAVDRLKNSRISEVVLTNTLPLEPQANIDKVTVLSIAPMLGRAVREVFDDGSVTSLFEG
Bacillati	Actinomycetota	Actinomycetes	Kitasatosporales	Streptomycetaceae	Kitasatospora			Kitasatospora griseola	WP_043910346.1	MTNPRILSGTAHPALGDAVSEALGTEPVECEVERFPDGELRPAVGHVRGEDVYVVQPTGPGVNEHLVELLLLLDACRRAGARRITAVVPYFGYARQDRRTRSGQSVGARVALDALTAAGADRLVVIDPHTPALEAMSSVPVETLSAVPLLADTLTGHAPETAVVVSPDLGAVKLAEHYGALLGRPVAVVRKTRLSGSDVQAEELIGDVTGRPAMIVDDMISTGGTVEAAVQVLLAHGAAPDITVATTHPLFVDRAPDRLARLPINLLLVADTVPPAHVRTLPYRVRTVAPLIAEAVALLHGGEPLDTLLMRG
Bacillati	Actinomycetota	Actinomycetes	Kitasatosporales	Streptomycetaceae	Kitasatospora			Kitasatospora sp. NBC_00458	WP_327680131.1	MSGITTSGEKKLKLFSGRAHPELAKEVAASLGGEIVPTKALDFANGEIYVRFLESARGADCFVMQSHTAPINQWIMEQLIMIDALKRASARSITAILPFYGYARQDKKHLGREPISARLVADLLRQAGADRLMAVDLHTAQIQGFFDGPVDHLFALPLLADYVGGRVDRSKLTVVSPDAGRVKVADQWCDRLDAPLAIIHKRRDMTQANTILSAEVVGDVKDRVCVLVDDMIDTAGTICAAADALFENGAADVLVAATHGVLSGPAADRLKNSRVSEFVFTNTLPTPASLQLDKVTTLSIAPSIAAAIREVFEEGSVTSLFEGVH
Bacillati	Actinomycetota	Actinomycetes	Kitasatosporales	Streptomycetaceae	Kitasatospora			Kitasatospora sp. NBC_01266	WP_329565580.1	MREVIRGSERDLLLFSGRAHPELAERIAKELGTGLVPTQARDFANGEIYVRFEQSVRGADCFVIQSHTAPINTWIMEQLIMVDALKRASANSVTVVAPFYGYSRQDKKHKGREPISARLVADLLTAAGADRIITVDLHTDQIVGFFDGPVDHLVALPILADHIAAQTDHARLTVVSPDAGRVRVADRWCDRLGAPLAIVHKKRDKDVAHQVTAHEVVGEVAGRVCVLVDDMVDTAGTICAAAEVLYQNGAADVIVAATHGILSGPAVDRLKNSRVSRFVFTDTLPTAAVDLDKVEVLSIAPVIARAIREIFENGSVTSLFES
Bacillati	Actinomycetota	Actinomycetes	Kitasatosporales	Streptomycetaceae	Kitasatospora			Kitasatospora sp. NPDC048722	WP_359970169.1	MTNPRILSGTAHPALGDAVSEALGTEPVECEVERFPDGELQPVIGHVRGEDVYVVQPTGPKVNGHLVELLLLLDACRRADAARITAVVPYFGYARQDRRTRAGQSVGARVALDALTAAGANRLVVVDPHNPALEAMSTIPVETLTAVPLLAHTLAEHAPEAAVLVSPDLGAVKLAERYGALLGRPVAVVHKTRLSGSDVQAEELIGDVADRPAVIVDDMISTGGTIEAAVQVLLAQGATQDITVAATHPLLVQQAPDRLARLPINLLLVTNTVPPGRVRTLPHRVRSVAPLLAEAIALLHGGEPLDTLLMRA
Bacillati	Actinomycetota	Actinomycetes	Kitasatosporales	Streptomycetaceae	Kitasatospora			Kitasatospora sp. NPDC056531	WP_380616110.1	MTIPRILSGTAHPALGDAVSEALGTEPVECEVERFPDGELQPVVGHVRGEDVYVVQPTGPEVNEHLVELLLLLDACRRAGAQRVTAVVPYFGYARQDRRARAGQSVGARVALDALAAAGADRLVVVDPHTPALEAMSSIPVESLTAVPLLAGTLAERTPPAAVVVSPDLGAVELAERYGALLGRPVTVVRKTRLSGSAVQAEEIVGDVAGQPILVVDDMISSGGTIEAAVQVLLAHGAAPDITVAATHPLLVDRAPARLARLPISLLLVTNTVPPGRIRTLPHRVRSVAPLLAEAVALLHSGEPLDTLLIRA
Bacillati	Actinomycetota	Actinomycetes	Kitasatosporales	Streptomycetaceae	Kitasatospora			unclassified Kitasatospora sp.	WP_360503907.1	MTGPRILSGTAHPGLGDAVSEALGTEPVECEVKRFPDGELQPTVGHVRGEDVYLVELLLLLDACRRAGARRITAVVPYFGYARQDRRTRSGQSVGARVALDALTAAGAHRLVVVDPHSPALEAMSAVLVETLTAVPLLAGTLAEHTPGEAVVVSPDLGAVKLAERYGALLGRPVAVVRKTRLSGSDVQAEELVGEVADRPAVIVDDMISTGGTIEAAVQALLAHGAATDITVAATHPLFVARAAERLGRLPISLLVVTNTLPPDHIRAMPFRVRTVAPLLAEAIALLHGGEPLDTLLAHA
Bacillati	Actinomycetota	Actinomycetes	Kitasatosporales	Streptomycetaceae	Mangrovactinospora			Mangrovactinospora gilvigrisea strain MUSC 26_iso1	WP_071655203.1	MTGITASGEKKLMLFTGRAHPALAKEVASELGVDLVPTKAIDFANGETYVRFDESVRGSDAFVIQSHTSPINNWIMEQLLMVDALKRASAKRITVIMPFYGYARQDKKHRGREPISARLIADMFKTAGADRLMSVDLHTGQIQGFFDGPVDHLFALPMLSDYVGDRYERESLTVVSPDAGRVRTADQWCDRLGAPLAIVHKRRDPDVANQVTVHEVVGNVKGRTCVLVDDMIDTAGTICAAAEALMANGAAKVVAAATHPVLSGPAVDRLKNSHISELVVTNTLPIPDERHFDTLTVLSIAPLVARAIREVFEDGSVTSLFDPK
Bacillati	Actinomycetota	Actinomycetes	Kitasatosporales	Streptomycetaceae	Mangrovactinospora			Mangrovactinospora gilvigrisea strain MUSC 26_iso2	WP_071656876.1	MHDISVFSGSAHPELAAEICAHLGVPLRPVRTQRFANDCIEVQLQANCRERDVFIIQPLVAPVQENLVELMFMLDAARGASAARITVVMPHYAYARSDKKDAPRISIGGRLVADLLKTAGADRVLAMTLHSPQVHGFFGMPVDHLHALRELAGHFAHLDLSNTVVVSPDLGNAKEAAAFARRLGVSVGAGAKQRYADDRVEISAVIGDVDGKDVIILDDEIAKGSTVIELLDRLRERNVRSVRVACTHGLFAAGALKRIGDQPEVEEIVCTNTVPLPEEQRTDKLTVISVAPALAEAMRRIHNGESVSSLFGEPKAPVEP
Bacillati	Actinomycetota	Actinomycetes	Kitasatosporales	Streptomycetaceae	Peterkaempfera			Peterkaempfera podocarpi	WP_377269711.1	MTGITTSGEKNLRLFSGRAHPELASEVAEQLGTELVPTKAFDFANGEIYVRFLDSARGADCFVMQSHTAPINQWIMEQLIMIDALKRASARSITAILPFYGYARQDKKHLGREPISARLVADLLRTAGADRLMAVDLHTAQIQGFFDGPVDHLFALPMLADYVATRVAPERLTVVSPDAGRVRVADQWSDRLGAPLAIIHKRRDPNVANKVMSAEVVGDVRGRVCVLVDDMIDTAGTICAAADALFDNGAADVIVAATHGVLSGPAADRLKNSRVSEFVFTNTLPTPASLELDKVTTLSIAPSIAAAIREVFEDGSVTSLFEGVH
Bacillati	Actinomycetota	Actinomycetes	Kitasatosporales	Streptomycetaceae	Phaeacidiphilus			Phaeacidiphilus oryzae	WP_037579967.1	MKTTGEKKLMLFSGRAHPQLAEEVAQQLGVELVPTKALDFANGEIYVRYLNSVRGSDAFVLQSHTAPINQWIMEQLIMIDALKRASARSITVIMPFYGYARQDKKHLGREPISARLVADLLKTAGADRLMSVDLHTAQIQGFFDGPVDHLFALPMLADYVGGKVDRERLTVVSPDAGRVRVADQWSDRLGAPLAIIHKRRDPNVANQVASAEVVGDVKDRTCVLVDDMIDTAGTIVAAADALFEAGAADVIVAATHGVLSGPAADRLKNSRVSEFVFTNTLPTPAALNLDKVTTLSIAPSIAAAIREVFEDGSVTGLFEGVH
Bacillati	Actinomycetota	Actinomycetes	Kitasatosporales	Streptomycetaceae	Streptacidiphilus			Streptacidiphilus albus	WP_034094428.1	MRDIAVFSGSAHPELAAEVCAHLGVPLSPVRVNRFANDCLEVQLQANCRERDVFLVQPLVTPVQENLVELLLMCDAARGASAGRITVVMPHYAYARSDKKDAPRISIGGRLVADLLVASGASRVLAMTLHSPQVHGFFSVPVDHLHALRELAEHFRRYDLSRTTVVSPDLGNAKEAAAFARLLGVQVAAGAKQRFADDRVSISAVIGEIAGRDIIVLDDEIAKGSTVIELLDRLRELGARSIRVACTHGLFTAGALKRLSDQPDVLEIVCTNTVPIPDGERTAKLQVLSIAPALAEAVRRIHNGESVSALFDPS
Bacillati	Actinomycetota	Actinomycetes	Kitasatosporales	Streptomycetaceae	Streptacidiphilus			Streptacidiphilus carbonis	WP_042400915.1	MQDMAVFGGRAHPELTKEICAELGLAPSQVTLTRFANDCLQVQLDQDCRERDVYLVQPLTAPVQEHLVELLLMSDAARAASAARITAVVPHYSYARSDKRDGPQISLGGRLVADLLKTAGVEHVLTMTLHSPQVNGFFSMPVDNLNALREFAGHLRRYDLSQTTVVSPDLGNAKEADAFARMLEAEVAFGVKQRFADGRVSISHVIGPVAGRDAIVLDDEIAKGSTVLELLDRLRELGPRSIRVACTHGLFSNGSLQTLAEQEDVLEIVCTNTVPLPAGPVPDKLRVLSVAPAFARAMARIHRG
Bacillati	Actinomycetota	Actinomycetes	Kitasatosporales	Streptomycetaceae	Streptacidiphilus			Streptacidiphilus melanogenes	WP_042388111.1	MRPRIVAGTGHRALAEAVAAALGTEPVACETERFPDGELRPVVGDVQGADLYLVQPTGPPVNDNLVELLLLLDACRRGGARRLTALVPYFGYARQDRRTAAGQPVGARVAADLLVATGADRLVVINPHTAALEAMCGVPVEVLTAVPLLADALGQELSRAAVLVAPDLGAVKLVEHYGRLLRLPVAVVRKTRVSGTQVLAEELVGGVAERPAVIIDDMISTAGTVETAVKVLLAHGAVADITVATTHALLVGGAWDRLRRLPIRRLVVTDTLPVESAGGLPLQVCSVAPLLADAVDLLHGDEPAVASPVQGGVGGVRVYPG
Bacillati	Actinomycetota	Actinomycetes	Kitasatosporales	Streptomycetaceae	Streptacidiphilus			Streptacidiphilus sp. MAP12_20	WP_370099801.1	MTGIKSSGSRKMMLFSGRAHPALAREVAEQLGVDLVPTKALDFANGEIYVRYEESVRGAHAFVLQSHTAPINQWIMEQLIMIDALKRASVKTITVIMPFYGYARQDKKHLGREPISARLIADLLKTAGADRLISVDLHTAQIQGFFDGPVDHLFALPLLADYVGAKVDRAKLTVVSPDAGRVRVADQWSDRLAAPLAIIHKRRDPNVANKVMSAEVVGDVKGRVCVLVDDMIDTGGTIVAAADALFDAGAEDVIVAATHGVLSGPAADRIKNSRVSEFVFTNTLPTPGELQLEKVTTLSIAPLIARAIREVFDDGSVTSLFENA
Bacillati	Actinomycetota	Actinomycetes	Kitasatosporales	Streptomycetaceae	Streptantibioticus			Streptantibioticus parmotrematis	WP_358228131.1	MRGPGRVAERQLLLFSGRAHPELAERIAKELGTTLVPTQARDFANGEIYVRYEESVRGADCFVVQSHTAPINTWIMEQLIMIDALKRASARSVTVVAPFYGYSRQDKKHKGREPISARLLADLLGAAGADRVMTIDLHTDQIVGFFDGPVDHLFALPILADHIAGLVGHDRLTVVSPDAGRVRVADRWCDRIGAPLAIVHKKRDKDVAHQVTVHEVVGDVRDRVCVLVDDMVDTAGTICAAADALYANGAADVIVAATHGILSGPAVDRMKNAKVSRFVLTDTLPSAAGAGLDKVEVLSIAPLIAHAIREIFENGSVTSLLEDL
Bacillati	Actinomycetota	Actinomycetes	Kitasatosporales	Streptomycetaceae	Streptantibioticus			Streptantibioticus silvisoli	WP_271318739.1	MRDIAVFSGSAHPELAAEVCSHLGVPLHPVRVSRFANDCLEVQLQANCRERDVYLIQPLVAPVQENLVELLLMLDAARGASAARTTVVMPHYAYARSDKKDAPRISIGGRLVADLMVAAGASRVLAMTLHSPQVHGFFSVPVDHLHALRELAAHFRHSDLSNAVVVSPDLGNAKEAAAFARMLGVPVAAGAKQRFSDDRVSIASVIGEVAGRDVIVLDDEIAKGSTVLELLERLRELGVASVRVACTHGLFSSGALGRLGAQPEVREIVCTNTVPVPADDRTDKLTVLSIAPALAEAMRRIHNGESVSALFDEN
Bacillati	Actinomycetota	Actinomycetes	Kitasatosporales	Streptomycetaceae	Streptomyces			Streptomyces aculeolatus	WP_037750673.1	MTGIKTSGQKKLMLFTGRGYPELAEEVAHQLGVGLVPTKAFDFANGEIYVRFQESARGADCFVMQSHTTPINQWIMEQMIMVDALKRASARSITAIVPFYGYARQDKKHRGREPISARLIADLLKTAGADRILTVDLHTDQIQGFFDGPVDHLFALPVLADYVASKTDRSKLTVVSPDAGRVRVADRWGDRLGAPLAIVHKRRDPDVAHQVTVHEVVGHVAGRVCVLVDDMVDTGGTICAAADALFANGAEDVIVAATHGVLSGPAGDRLKGSKVSEFIFTNTLPTPSELDLDKITVLSMAPVIARAVREVFEDGSVTSLFDEHA
Bacillati	Actinomycetota	Actinomycetes	Kitasatosporales	Streptomycetaceae	Streptomyces			Streptomyces alboniger	CAM5361883.1	MRDIAVFSGSAHPELAQEVCAHLGVPLSPTRVSRFANDCLEIQLQANCRERDVFLVQPLVKPVQEHLVELLLMCDAARGASAGRISVVMPHYSYARSDKKDEPRISLGGRLVADLLVAAGASRVLAMTLHSPQVHGFFSVPVDHLHALRELAAHFRQYDLSRTTVVSPDLGNAKEAAAFARMIGAQVAAGAKQRFADDRVSISSVIGEVAGRDVIVLDDEIAKGSTVLELLDRLRELGPALDPGGLHARTVRGRSAEADRGAARRPGDRVHQHRAGPGGGAHREAAHPHGRPGARGGRTPYPQR
Bacillati	Actinomycetota	Actinomycetes	Kitasatosporales	Streptomycetaceae	Streptomyces			Streptomyces angustmyceticus	WP_401719871.1	MSARHSAGRSRTTAAEPPPAPTGALTVLCRSFADDFPGGLDAFHDALGRRGLTTEVHERVDGRFPDGELCVDLPGDPTGAHVLVHQSLTGPAEQVDRSVLALLAVARAYREHGARKVTAVVPHLAYARHDRHVPGERRPVMAGLLAQLAATAGIDTLITLASGAGERLGPLSAPLNLVQLPSDQALLALVQPWVLPGRTVLVAPDAGAARQVRRLGDQLRLPVVTATKQRTGPDSVTAALTSTPPGPADRVIIVDDLITSAGTMLAVAELVRAELDGCQVLCAATHLRPTATGEQRLAAALRDGTLHRVLTTDAAGHRPRIAGLDVTAVLPLIADAVAAHVLPDHAPLAERPTAHAGSH
Bacillati	Actinomycetota	Actinomycetes	Kitasatosporales	Streptomycetaceae	Streptomyces			Streptomyces avicenniae	WP_052849630.1	MREIAVFTGSAHPELAAEVCAHLGVPLLPTRIDRFANDCLQAQLQANCRERDVYLIQPLVRPVQENLVELLLMLDAARGASAARTTVVLPHYAYARSDKKDAPRISIGGRLIADLMVTAGASRVLAMTLHSPQVHGFFSIPVDHLHALRELAAHFRQYDLGNAVVVSPDLGNAKEAAAFARLLGVPVAAGAKQRFSDDRVQISAVIGEVAGRDVIVLDDEIAKGSTVVELLGKLRELDARSVRLACTHGLFSAGALGRLSAEPDVLEIVCTNTVPIPAAERTDKLRVLSIAPALAEAMRRIHNGESVSALFDA
Bacillati	Actinomycetota	Actinomycetes	Kitasatosporales	Streptomycetaceae	Streptomyces			Streptomyces avicenniae	WP_052852512.1	MTGIKTTGEKKLMLFTGRAHPELAAEVASELGVGLVPTKAVDFANGEIYVRFQESVRGADCFLMQSHTAPINKWIMEQLIMIDALKRASARSISVIIPFYGYARQDKKHRGREPISARLMADLLKTAGADRIITMDLHADQVQGYFDGPVDHLFALPALTGYIGSRVDRDRLTVVSPDAGRVRVADRWADRLGAPLAIVHKRRDPDVANQVTVHEVVGVVKDRVCVLVDDMIDTGGTICAAADALFANGAADVIVAATHGVLSGPAADRLKNSRVSEFIFTNSLPTPSEVDLDKITVLSMAPTIARAVREVFEDGSVTSLFEGDA
Bacillati	Actinomycetota	Actinomycetes	Kitasatosporales	Streptomycetaceae	Streptomyces			Streptomyces bauhiniae	MER8028155.1	MSRRTRAVTRGAERQLLLFSGRAHPELAERIARELRTDLVPTTARDFANGEIYVRFEESVRGADCFVVQSHTTPINTWIMEQLIMVDALKRASARSVTVVAPFYGYSRQDKKHKGREPISARLLADLLTAAGADRVIAIDLHTDQIVGFFDGPVDHLFALPTLADHVAGLTDRELLTVVSPDAGRVRVADRWCDRLGAPLAIVHKKRDKDIAHQVSVHEVVGEVEGRVCVLVDDMVDTAGTICAAADALYANGAADVIVAATHGILSGPAVDRLKNSRVSRFVFTDTLPTAVAAGVDKVEVLSVAPVIAHAIREVFENGSVTSLLEDL
Bacillati	Actinomycetota	Actinomycetes	Kitasatosporales	Streptomycetaceae	Streptomyces			Streptomyces bungoensis	WP_061930964.1	MREIAVFSGSAHPELAREVCAHLGVPLSPLRVSRFANDCLEVQLRDNCRERDVFLVQPLVRPVQEHLVELLMMCDAARGASAARITVVMPHYSYARSDKKDAPRISLGGRLVADLLVAAGAGRVLAMTLHAPQVHGFFSVPVDHLHAQRELAAHFRQYDLTRTTVVSPDLGNAKEAAAFARLIGAEVAAGAKQRFPDDRVRINAVIGDVGGRDVIVLDDEIAKGSTVLELLDRLRERGARSVRVACTHGLFAAGALTRLSEQPDVLEIVCTNTVPVPAGERTDKLRVLSIAPALAEAVRRIHNGESVSALFAEPRGS
Bacillati	Actinomycetota	Actinomycetes	Kitasatosporales	Streptomycetaceae	Streptomyces			Streptomyces calidiresistens	WP_182662236.1	MTGIKTTGEKKMMLFSGRAHPELAKEVAAELGVGLVPTTARDFANGEIYVRYQESVRGADCFLIQSHTTPINKWIMEQLIMIDAMKRASARSISVVIPFYGYARQDKKHRGREPISARLMADLLKTAGADRILSVDLHADQVQGYFDGPVDHLFALPLLTDYIRGRVDRDKLTVVSPDAGRVRVADRWCDKLGAPLAIVHKRRDPDVANQVSVHEVVGDVRDRVCVLVDDMIDTGGTICAAAEALFANGAADVIVTATHGILSDPAPDRLKNSKVSEFVFTNSLPTPGEMALDKVTVVSLAPTIARAIREVFEDGSVTSLFEGDA
Bacillati	Actinomycetota	Actinomycetes	Kitasatosporales	Streptomycetaceae	Streptomyces			Streptomyces carminius	WP_100201880.1	MTGIKTTGLRKLMFFSGRAHPTLAEEVAGHLGVGVVPTRAFDFANGEIYVRFQESARGADCFLMQSHTAPINKWIMEQLIMVDALKRASARSITVIVPFYGYARQDKKHRGREPISARLVADLLATAGADRILTVDLHTDQIQGFFDGPVDHLFALPVLADYVGGKVDRAKLTVVSPDAGRVRVADRWCDRLGAPLAIVHKRRDPDVANQVTVHEVVGDVRGRVCVLVDDMVDTGGTICAAADALFANGAEDVIVAATHGVLSGPAADRLKNSQVSEFIFTDTLPTPSEVDVDKITVLSMAQTIARAAREVFEDGSVTSLFDEQA
Bacillati	Actinomycetota	Actinomycetes	Kitasatosporales	Streptomycetaceae	Streptomyces			Streptomyces carpaticus	WP_346135107.1	MRDIVVFSGSAHPRLAAEVCAQLGVELSPTRVDRFANDCLQVQLQANCRERDVYLIQPLVRPVQENLVELLLMLDAARGASAARTTVVMPHYAYARSDKKDAPRISIGGRLIADLLVASGASRVLTMTLHSPQVHGFFSVPVDHLHALRELAAHFRGQDLSNAVVVSPDLGNAKEAAAFARLLGVPVAAGAKQRFSDDRVSISTVIGEVAGRDVIVLDDEIAKGSTVLELLERLRELKANSVRVACTHGLFSAGALERLSAQPDVAEIVCTNTVPVPDAPKLTVLSVAPALAEAVRRIHEGESVSALFDS
Bacillati	Actinomycetota	Actinomycetes	Kitasatosporales	Streptomycetaceae	Streptomyces			Streptomyces cinereoruber	WP_381420230.1	MSGSVRTSRPARPAARDERQLLLFSGRAHPALAERIAAELGTTPVPTTARDFANGEIYVRFEESVRGADCFVVQSHTAPINTWIMEQLIMIDALKRASARSVTVVAPFYGYSRQDKKHKGREPISAKLLADLLAAAGADRVMAIDLHTDQIVGFFDGPVDHLFALPTLADHIAGLGHRERLTVVSPDAGRVRVADRWCDRLGAPLAIVHKKRDKDVAHQVSVHEVVGDVAGRVCVLVDDMVDTAGTICAAADALYANGAEDVIVAATHGILSGPAVDRLKNSRVSRFVFTDTLPTAAATDLDKVEVLSVAPLIAHAIREIFENGSVTSLLDEL
Bacillati	Actinomycetota	Actinomycetes	Kitasatosporales	Streptomycetaceae	Streptomyces			Streptomyces cinereospinus strain CGMCC 4.163	WP_381346223.1	MTREGLIVGFCAGFTADFPGQAPLVEAALRGTGRPVRSHHGFEGRFPDGELCVDLPEDPSGRTVLLCQSVTGTHTSADASLMSLLAAARSYREHGAGRIVAVLPHLAYARHDRHVPGQRRPLMAGLLADLAATAGLNEVVTIASGAQDLLGSLFSRRGTPLTFLPVHELHLDLLRPLTGRDTVLVAPDRGAADQVARLAAVLDRPLLVADKRRVGPEQVEVALRAPRDVGDVPHAVVVDDLITSAVTVETVADAIRAHSPAARIDVIATHLRLTPSGERRLSGLLASGAISSVHTTDAAGRRPRVEGLSFTAAIPWMAPALAARLLSQARPARPERRTTP
Bacillati	Actinomycetota	Actinomycetes	Kitasatosporales	Streptomycetaceae	Streptomyces			Streptomyces cinereospinus strain_JCM 6917_	GAA3310353.1	MTREGLIVGFCAGFTADFPGQAPLVEAALRGTGRPVRSHHGFEGRFPDGELCVDLPEDPSGRTVLLCQSVTGTHTSADASLMSLLAAARSYREHGAGRIVAVLPHLAYARHDRHVPGQRRPLMAGLLADLAATAGLNEVVTIASGAQDLLGSLFSRRGTPLTFLPVHELHLDLLRPLTGRDTVLVAPRPGRRRPGRPARGGAGPAPAGGRQAPRRPRAGGGRAARAARRR
Bacillati	Actinomycetota	Actinomycetes	Kitasatosporales	Streptomycetaceae	Streptomyces			Streptomyces cyaneus	WP_128428707.1	MSTGDDYSLFVVPGTGDANQTFASSLSDKLGLPVTDHGRTVFKSGEMIVSLPAEVSETAVIVLAPSFRPSDAILELLLLADALRRHGVRSLTCVLQYVPYSRSNRLNRPGLPLGSKVVISMLEQSPIDRFVVFDLHARETLGYFSKPVTWIPTLQLMSDAIPLHAPEVVVSPDRGRYDDCMQISTMRSCTLDMLMKVRRDDSGSSELVAGARTDLNGRSVLLFDDEIWSGVTAAHATESLFAAGAARIDYLTVYDFTTPDIRKNMLENLGISSFTTTNLAHHGNDPFDGRYRILDAADLVVRAWPRITGGSARR
Bacillati	Actinomycetota	Actinomycetes	Kitasatosporales	Streptomycetaceae	Streptomyces			Streptomyces decoyicus strain NBC_01015	WP_405411172.1	MSAPGHAVPSSTTAASPAPAPGAGTVTVMCRSFAEDFPGGLDALHDALGRRGLTSATHGQVDGRFPDGELCVDLPGDPTGAHVLIHQSLTGPAEQVDQSVMALLAVARAYREHGARKVTAVVPHLAYARHDRHVPGERRPVMAGLLAQLAATAGIDRIVTLASGAQDRLGPLSEPLDLVQLPADAALMSLVHPWVVPGRTVLVAPDAGAAHQVRRIGDRLRLPVITATKRRTGPDSVTATLTSSAPGPADRVIIVDDLITSAGTMLAVARLARAEFDGCQVLCAATHLRPTATGEQRLDAALRDGTLHRVLTTDAAGHRPRIPGIDVTAVLPLIADAVAGQVLPAESPLAERPIAHAGSH
[truncated: 28,576 more rows]

## Sheet: Class IA
Group	Subgroup 1	Subgroup 2	Subgroup 3	Subgroup 4	Subgroup 5	Subgroup 6	Subgroup 7	Organism / Strain	Protein Sequence ID	Amino Acid Sequence
[truncated: 5,186 more rows]

## Sheet: Class IB
Group	Subgroup 1	Subgroup 2	Subgroup 3	Subgroup 4	Subgroup 5	Subgroup 6	Subgroup 7	Organism / Strain	Protein Sequence ID	Amino Acid Sequence
[truncated: 698 more rows]

## Sheet: Class IC
Group	Subgroup 1	Subgroup 2	Subgroup 3	Subgroup 4	Subgroup 5	Subgroup 6	Subgroup 7	Organism / Strain	Protein Sequence ID	Amino Acid Sequence
[truncated: 217 more rows]

[truncated: 9 more sheets: Class II, Class IV, Class V, Class VI, Class VII, Class VIII, Class IX, Class X, Class XI]
