# Supplementary material for: Divergent evolution of the PRPS enzymes across the tree of life
Source: bioRxiv. 2026 Jun 3:2026.06.01.728777. Preprint. [Version 1] doi: 10.64898/2026.06.01.728777 (PMC13252144; doi:10.64898/2026.06.01.728777)
Supplement: Supplement 8 [file media-8.xlsx]

## Sheet: All archaea PRPS
Group	Subgroup 1	Subgroup 2	Subgroup 3	Subgroup 4	Subgroup 5	Subgroup 6	Subgroup 7	Subgroup 8	Organism/Strain	Protein Sequence ID	Amino Acid Sequences
Archaea incertae sedis	Candidatus Australarchaeum								Candidatus_Australarchaeum_erebusense	MER3601280.1	MLGARLIEQGRVALRADPTAHAGAERAHRFICFYQHLVFKAPAGCCKALPWAVASGPASYDLAKKICSGLDAEWVDVQWRTFPDGENLLRLTSSVLGKKVLLVQSTYPPVDTHYMQLFLLASKLSEAGAEVFCIMPYMGYARQDREFMEGEVVSIGVLGRLLKYTGVKRLVTVDIHSPRALAQIPLEAYSLSAIPLLAEYAKTQLKLRNPLAVAPDQGAATRVQAFSALYGCEWHVLTKRRDRVTGEVEVTAAGLEKVAVEGRDILLIDDILSTGSSLLKAGSLFYSLGAAGVRALCVHPLLVGGALEKLKAARIDVIGTNTVPSPVSYVDVSPLIISYFSHGA
Archaea incertae sedis	Candidatus Freyarchaeum								Candidatus_Freyarchaeum_deiterrae	WXG40853.1	MLEKTVIPGPSSQLLGLRLARCLKSSVVPIEFKTFPDGERYIRIKEEPKNGHAVVVQSTIPPDPNQCIIELCFILETLKEIGLEKITAVIPYFAYARQDKKFLPGEAVSGKIICDIIQNAGADEVITVDIHSKRILENFKIPIRDVSAVPLLGEYLNNFKLTNPLIISPDEGAIERARTLAVFMDAEYVTFTKSRDKHTGEIEILIKEIDVANRDVVIIDDIISTGGTMASAVEIAKSQGAARVYAACTHAVLVGDSRFKILNAGANEIIGTDTVPSDVSFVSAAPIIAEALKE
environmental samples									uncultured_archaeon	VVB64101.1	MIIGGPSSQLLAGKVAAILGQELALCEYKTFPDGEAYTQVASDLEDEVTIIQSTPKDSDIIYLLQLLDVCRGKKVTLVIPYFGYARQDKIFKPGEPMTARAIASALNPQLGEKGRVYTVNIHASSVLSHFRCPAENLDATPLLAEKVRAFDLHDPVVISPDKGALAMAKSAASRLGAQFDYLEKTRLSGTEVSMAPKEIKVAGRDVVVFDDMIATGGTMATAISLLRKQGAKRVFLAAVHPVLTGNAVLKLCRSGVEAVIAADTLDKSVSTVSVAPLIAEAIGRK
environmental samples									uncultured_archaeon	VVB95295.1	MNIIGGPASQLLAGRVAEELDCNLLVGEFKRFPDGELYTRIIGDFAGDAVTIIQSTVTDSDFVSLLQLIDACTYASMINVVIPYMGYARQDKIFKQGEPISARAMAKAIKADNVYTINIHAESILNYFEAKVVNLDATPVIGKYIKNMELKNPLVIAPDDGAIGLARSASQDLGLDYDFLDKTRLSGDTVTLKPKNIAVKGRDVIIIDDIISTGGTMAETISLLRSQGAHEVFIACVHPVLSSNAVLKLFKAGVKGIIATDTIDKGVSVVSVAPVIAEAIRNNS
environmental samples									uncultured_archaeon	VVB99530.1	MNSESSILLFSGKSNPGLASEVAKDLKIPLGKVELTKFADGETYVNYGETLRGRDVYIMQSTCNPQNDNLMEMLIMVDAAKRAAAQRITCVIPYYGYAKQDRKAHDREPITAKLIAKLIQSAGADAVLTMDLHADQIQGFFDIRADFLYASGVLTKYFLQKDLKDIMVVAPDVGSTKRARKYAKILGSDLAIIDKRRPKPNVSEVVNLIGDVSGKVCLIVDDEINTGGTIVNAAEALIKKGAKEVYVMASHAVFAGEAIGKIEKSSIKEIIVTNSIPARSESRKIKVVSVARLFADAIRCMHTNKSLSELLGR
environmental samples									uncultured_archaeon	VVB72976.1	MIIGGPASQLLAGRVAAILGETLALCDYKTFPDGESYSQISTPLDDEVVIIQSTPTNQDLVYLLQLLDVCQGRKISLVIPYFGYARQDKIFKPGEPMTARAVARALNPFLESGRVALVNIHAPSIMAHFRCPSENLDATPLLAEKVGSMGLKDAVVISPDKGAVAMARTAATCLGADCDYLQKTRLSGTEVSMAPKEVNVKGRDVVIFDDMIATGGTMATAITLLRQQGANRVYLAAVHPVLTGSAVLKLYRSGVEVVLATDTLDKGVSTVSVAPLIAKALRAQ
environmental samples									uncultured_archaeon	VVB89180.1	MDIAGGPASQLLAGRVSEILNDNLLVSDFKKFPDGELYTRILDDFSGHDVSIIQSTVTDSDFVSLLQLIDACSDASTISVVIPYMGYARQDKRFKPGEPVSSRAVARAIKADTVYTVNIHDESILEHFDAKAINLDASPVIGKYIKSMKLKDPLIISPDDGAIGLAKNASNDLGIDYDFLEKTRLSGESVSIKPKNLAVKGRDVIILDDIISTGGTMAETITLLRKQGAHDVYTACIHPVLSNNAVLKLFKAGVKGIIATDTIDKGVSVVSAAPVIAKAIGK
environmental samples									uncultured_archaeon	AQS32408.1	MMIVGCSHGVHLARKIARKLRGSYSELKVKKFPDNETSIRFMKDVNGKEIVLVQSFYGNINDLIVEVIFAAETAKELGAKKVVLMAPYFPYLRQDKRFKPGQCISIEVMGKLISRHFDKVLIVDPHLHREKTLSHLFSIKNEKLTANPYIYDYIKKNIKNPLIVGPDWESYKWARKVAEKIGCEYVIMEKKRFSGRKVKVTLNRKVDIGNKNIVFVDDIISTGNTIIEAVKNLRKFGAKKFNCIAVHGIFVENALEKLRKADVNVVTTNTIPNKVAKIDVSGLIAGALK
environmental samples									uncultured_archaeon	VVB53653.1	MSFVVFAGPKSTDLAWETAKYLNAEQGKIEKRRFPDGEMYLKLDSQVKGKESVVVSSLREDGDILELLFLLDLLKDSGSTQVHAVIPYLAYQRQDKRFTPNEALTLKTLLTLIHEVSDSITVVNAHFLDAAGEYNFHNIPLKNLDATSLIVEYFKNKIRKPIVISPDKGAVATAKYAAELLNCSFDSLSKKRISGEEVVIKPKNLTVEGHDVIILDDIISTGGTLLTSAQIIRGWKPNSINVGCVHGLFMKGVEPFQGVVERIVATNTVVNPLAKVSVAPLIASSLK
environmental samples									uncultured_archaeon	VVB88505.1	MNIIGGYASQLLAGRVSDVLRFNLLVCEFRRFPDGELYTRILDDPGTESVTIIQSTVNDSDFVLLLQLIDACCDVAKVNVVIPYMGYARQDKQFKGGEPISARAIARCIKADNVYTINIHDPSILEYFDAKAVNLDATPVIGEYIKNMELKNPLIIAPDDGAIGLARNASKDLGLDYDFLEKTRLSGELVTIKPKNVAVNGRDVIIIDDIISTAGTMAETISLLRSQGAHEVYVACVHPVLSSNAVLKLFKAGVKGIIATDTIDRGASVVSVAPVIAEAISKTGF
environmental samples									uncultured_archaeon	AKA48343.1	MLIIPTSSGQKLSDDLGRELNAKVADKTVKRFPDGELYVRINEEISGHDVAVVGNTSMDADIIEMLLTLNAVREASPDELTVVFPYFGYSRQHRVYNPGEAISSKVFTQSLASSADRMYVVDIHDEETLGYSPVPFENISIIKSIAKHFNSYGIDYVVSPDDGGSVRAEEISRVLGVKTFYLNKVRVDSRTVRMEVPDVELKGKKVLLVDDIISTGGTIMKSASIMREKGATNVYISAVHGIFTNNSAARIKDAADEVAVTDTIQSEYSTISIAEEVAERLRGGL
environmental samples									uncultured_archaeon	VVC01691.1	MDSGSNTTERSNLPFAPSPIAANSHLFVSTNCSYLFPASIELKNFPDKESHILIKDIEICKGKTAQVLHRCYPKQDSSLLQLVLMGKTIGKHAAKMEAIIPYLPYARQDKIWKPGEALSAEVVVQMVASAGFSSIATFDCHFLKKPGVFTYGGVQIRNFTLSDELVNYFRARKPGALFISPDQGAAYMVNEYDGKSMVKRRGDYSNHNKTAKRPVEALTADFDVKGRDVVILDDMISGGGTMIKAVRAVLACGAKSACCGCTHGLFLGDAYTKLQDAGAEEIISSNTIASEASKIDVLNSLRTKIIGNF
environmental samples									uncultured_archaeon	VVB99330.1	MVAQNTVEPNPSAMPQAARKPTHLLVSQNCSYLFPANIELKSFPDKESHILIRDLEACKGADVQVLHRCYPKQDSSLMQLMLAGKTVSKVANRVEAIIPYLPYARQDKIWTPGEALSAEVICQMLSAAGFTSLVTFDCHFLKKPGEAVYGGLRIRNFSLSDDLVSYFKSKKPDALFISPDQGAAYLVNEIGGKSMVKRRGEYKSNKKVAHRPVESMDMNFDVKGRDVILLDDMIAGGGTMIRATRAVLSLGASSVCCGCTHGLFLGDAYTKLQEAGAEEIVASNTIASEASKIDILNPLRAKVIGKF
environmental samples									uncultured_archaeon	VVB83035.1	MDKVILLADPKSASWKFAEKIKNYISSKYSINVPLRELSIKMFASLEQDMETMDNVRRKDVFFIHDSTKKPSDWWVELLILKDALLSSSAETVSFVLPNMLYSRKDWKDRSHVPITARALASSISPGLKRIITMDLHSASIQGFYPESMPLDNLPSYPSVINHLKRNSSEFGELEKIVVVTPDVGGAKRAANFAKNAGSEYPIAIVDKRRDPITGKTKSVNLVGDVKEKDCLILDDIIDSGGTLCDAAALLKENGARKIYCFATHGLFTKGSEELCRSFDKVMTSNTYYRENFPPIEIIDMSSIFAEAIYQAQTGGSVSELFKIKKEYSQ
environmental samples									uncultured_archaeon	VVB57658.1	MDDQAGLRTELPKWEGAFPIVSPNCADIAPPSVVCKRFPDGESYCRLERVDGLAGQDAVLLHRLFPDPDQNLVTLLQMMYGAKENGVKDIHLILPYLPYARADKVWLSGEVISARLLIKLLHFAGARSITTWDCHFLKKPGVHFFENMKLYNLCAGPELVAFMRAAKPDSLIVSPDAGAKYLVGDTGLFMRKERGGYADSRQAFRPVSKMEADFTVSGQPVILVDDMIAGGGTMVKATQKMLEMGAESVSCAATHGLFLHGALDKLHAAGATRILTTDTIPNPTALMSIRPHVENLLYSTGHFEVSEPRVSGT
environmental samples									uncultured_archaeon	VVB77796.1	MPVHKCALLADPQGYGWEFAKGISQELKKGNNGFELNKIDIKRFKDGEIKPKIELNVRKRNCYFIHNPNSRPADWFLELCLINQGLKKSSAQEIINVFPYLKFSRQDRKDESRVPISASVVADVISLYADRVLTIDFHNSSIDGFYTVPVDNLSSYPVVIKHLKENHPKILENLVIMSTDAGGAPRAKAFAKKLGITEVAVGYKSRERANEVESFKILGDIKDKNVFIVDDMVDTGGTLIKACEYAKNAGALKTYGYCTHGLFTEGVKKVTDCFDLFFVGDTLKLPETPGKNVEIISFIPLFAEAIYRTSEGESLSELFN
environmental samples									uncultured_archaeon	VVB98652.1	MEKVISANFSDIFEPNVEIKEFPDGDSYVRVPHSKSLEGKDVRVYHRLYPNQNTSLLQALLLGRALKGARSVEFVAPYIPYSRQDKLWLEGEVKSAEVVMELLKFAGYSSVTTFDCHFLKKAGEFEYGGMKINNITLSGQLIGHAKARLGGDFEVISPDAGANYMSGGKGMRKVRGDYGKGNVVYRDIEKMEIDFDVGGKNILIIDDMISTGSTMARAIENLRKNGAGKIALAATHGFFLKDSLKKLGQLRDYILVSNTIPSSV
environmental samples									uncultured_archaeon	VVB83917.1	MDGVVLLADPKSKSWEFSNKIRDYIQNEKGEDVLLKELSLSYFRNKEEDLYTPENIRRKEIFYIQDSTKAPQNWWVELMLVKDLLLSASAESVSFVLPDMFYSRKDRKDKSRVPISARTVARTISPNLKRIITMDLHAPQIQGFYPENMPLDNLYSFPIAVSHLRKKYFSDLENLVVVSPDTGGVDRVRAFTKRLRKANFGDSEKHNYTQALISKERLEAGEVNSMELVGDVKGKNVLIVDDILDSGKTLLKAADLLKENGAEKLFCYAAHGLFTEGTENIKQKFDVIMTSNTHYRREDELQGVEILDVTSLFAEAIYRAQNGLSISSLFD
environmental samples									uncultured_archaeon_A07HB70	ESS06621.1	MIVPGPPSQSLAAELAAATDRPLAEVSYDRFPDGEALAAAPGFAGDEAVVVCSTPGDAAHLQLLQLQDAVREAGAERVTTVIPYMGYARQDEAFEAGHPVSARAVARAVSTGADRVVLVSPHEPAVADFFDVPVAVVDAASLLAGALPDLVEPLFLAPDEGAVGLATAVRDAYGRGETDHFEKTRHSGSEVTVRPHDTAATGRGVVVVDDIVATGSTMSAAIAGLDGPARTLVACVHPVLSGVARTRLAQADVDAVHATDTLERPCSTVSAAPAVADALE
environmental samples									uncultured_archaeon_A07HN63	ESS09381.1	MATIVPGSATQSLAAALAAADCGSLTIPTYERFADGETLAAVPEFDDEEAIIVASTVDNDAHIELLQLQDAVREAGATHVTTVIPYLGYGRQDAAFTHGQPVSARAVARAISTGTDRVVLVDTHEPGVADFFDVPTTTVTAAGQLATPLGDLDEPLFVAPDAGAIGLAEATRDAYGDGGTDYFEKDRDYETGAVEITPSDAAVEGRDVVLVDDIIATGGTMSGAIEALHERDVGRVYACCVHPVLAGAARTKLAAAGVERVIGTDTLERAVSEVSVAPAVADALTDAVADEPTQG
environmental samples									uncultured_archaeon_A07HR60	ESS12000.1	MIVPGSTSQSLAASLADRTGKPLTPVSYEQFPDGEQIASVPEFEADHAVIVASTIGDSAWVEVLQLQDAVREAGATTVTTVLPYMGYARQDESFMSGQPVSARAMARAISTTTDRVILVNPHERGVTRFFDVPVDVADASTTLAEPLPSLTEPLFLGPDGGAIQLTEAVRDAYGEGTVDHCEKHRDRETGAIDITPAGTSVTGRDVVLVDDIIATGSTMSESISALKDANRVFAVTVHPLLVGNALTKLRQAGVTRVIGTDTVEHAVSDVSVADPVEDTL
environmental samples									uncultured_archaeon_A07HR67	ESS04060.1	MIVPGSSSQLLAAALAEETGRPLATATYDRFPDGERLAAVPEFDGREAVVVATTDSDEAWVELLQLQDAVREAGAEHVTTVIPYMGYARQDESFGEGQPVSARAMAQAIGTGTDRVVLINPHEPAVGEFYPVPVEAVDAASVLAAPLSALRDPLFLAPDQGAVEIAATVRDAYGSGETDHFEKHRDRETGAVDLTPSDAAVAGRDVVVVDDIVATGSTMSEAVDVLTDRGAERVVAVCVHPVLVGNATTKLRAAGVDRIVGTDTVERGCSVVSVAPALAEALATDALAGEG
Methanobacteriati	Candidatus Hadarchaeota	Candidatus Hadarchaeia	Candidatus Hadarchaeales	Candidatus Hadarchaeaceae	Candidatus Hadarchaeum	unclassified Candidatus Hadarchaeum			Candidatus_Hadarchaeum_sp.	WP_342812068.1	MIVISGSASPKLSAKVADLLGAELVSAEVRRFPDGEIYVRVDAELRRKPVAVIQSTCPPQNDNLIELLLLLDAAKDLGAKRIIAVVPYLAYSRQDKRFKPGEAISLRTVSKLISQSGAEELITVDIHQEETLGNFSIPAFNQSAMPLIGRYLRGLNLKNPLIIGADQGSIKRATKVALELGAEHYFLEKRRISPENVVVYPKNLEVQGRDVVMVDDIVSTGGTIIGAAKILQEQGARDVYVACAHPVLAGNAAQRLREAGIKQIIATDTIEKDVSVVSVAPLIAELLK
Methanobacteriati	Candidatus Hadarchaeota	Candidatus Hadarchaeia	Candidatus Hadarchaeales	Candidatus Hadarchaeaceae	Candidatus Hadarchaeum	unclassified Candidatus Hadarchaeum			Candidatus_Hadarchaeum_sp.	MCJ7720020.1	MVVAGNVMKVIAGSASELLAGRLAKVLGCTLIKPERRRFPDSETYLRIPEEVKGEHVIVVQSTSSPANDNLIELSLLLSAAKDLGAGRVTAVVPYFGYARQDKRFKPGEAISVRTVCKIIESAGADDLFTVDIHEDEVIKNFAIPAYNLSAMPLIGRYLAKLNLHAPVVLGADRGSLVRARRAAAEISATYDYLEKTRLTPTEVATKTKHLNVAARDIVIVDDIISTGGTVVEAAKILKKQKARKVYAACTHPVLVGKALRRILAAGVKKVIATDTIEHKTSVISVAPLIAEAIR
Methanobacteriati	Candidatus Hadarchaeota	Candidatus Hadarchaeia	Candidatus Hadarchaeales	unclassified Candidatus Hadarchaeales					Candidatus_Hadarchaeales_archaeon	MEM2282472.1	MSVIIQGSASPKLSSRLADCLGYKLVRPDVRKFPDGEIYLRIGERLGKEVVVVQSLSPPQNEHLAELLFLMDLCRDMGAEKMVVVVPYLAYARQDRRFKEGEAITIQTISRLLERADKIVTVDAHSPQALSYFGRIEEVRCTPLLGGWLSEKMRLRDPLFLAPDEGSLERVREAAEKAGAEYDYLKKKRLSGRRVRTEKKRLAVRGRDVVILDDIISTGGTVVEACRMLKGARRVLACCVHGLLVGDAVQRMRRAGVERIVCTDTVESKFSLISVAGEVARHL
Methanobacteriati	Candidatus Hadarchaeota	Candidatus Hadarchaeia	Candidatus Hadarchaeales	unclassified Candidatus Hadarchaeales					Candidatus_Hadarchaeales_archaeon	MEM2300097.1	MVKNLLVVEGSASPKLSRRIARLLGCPLLRPERRRFPDGELYVRFTREVAGEHVVIVQSTPEPQNENLMELYFLAKTAKDLGALEVTLVVPYLAYARQDKRFKPGEAVTLDYVASLISNSGADSFIVVDIHEPETLPRFGLKSRNLTAMPLLGVWLKRLHLRKPLVVGGDEGSEERARLVAREFGADYDYLEKRRLTPTKVMMRPKRFEVRGRDVVIIDDMISTGGTVAEAARILRKSGARRIFAACTHAVLCGNAKEKLRNAGVARIVATDTIERKESVVSVAPLIVEALR
Methanobacteriati	Candidatus Hadarchaeota	Candidatus Hadarchaeia	Candidatus Hadarchaeales	unclassified Candidatus Hadarchaeales					Candidatus_Hadarchaeales_archaeon	MEM2265902.1	MIVIGGSASRKLSWEIARELNCKFSQPEVKSFPDGELYVRIPDDLSGEEVIIVQSTPPPQNENLMELFLLLEAASEQGPKSLKAVVPYLAYARQDKIFKKGEALSLKLISSFIEEAGAEELVVVDIHERESLSYFSIPVKNVTAAPLLGKYFKGMGLKDPLFLGPDEKAAQQASRAAKELGASFDSLEKERITPELVVTSSKELRVKDRDAVIIDDIISTGGTIAEAAKILKKEGARRIFAACTHPVLSGNALEKMKAAGVEVVVGTNTIENSHSLVSVAPVIVEGLRQSVLL
Methanobacteriati	Candidatus Hadarchaeota	Candidatus Hadarchaeia	Candidatus Hadarchaeales	unclassified Candidatus Hadarchaeales					Candidatus_Hadarchaeales_archaeon	MEM2907576.1	MVISGSASRKLASKVAQALRCPLVEPERSTFPDGESYLRIDREVKGEHVIVVQSTCRPVNDNYIELFLLLDAAKDLGAKRVTAVVPYFGYARQDKRFKPGEAVSVRTMCKLIERAGADELLTVDIHEEEIMVNFAIPAYNLTAMSLLGRHLSTLELRDPVVLAPDQGALRHARRAAAEFMADHDYLEKTRLTSTKVKVGPKRLDVAGRDVVIVDDIISTGGTVIEAIKTLKKQGARRIYAACTHPVLVGDAMRRILAAGAKAIIATDTIEHKTSVVSVAPVIAEAIR
Methanobacteriati	Candidatus Hadarchaeota	Candidatus Hadarchaeia	Candidatus Hadarchaeales	unclassified Candidatus Hadarchaeales					Candidatus_Hadarchaeales_archaeon	MEM2908097.1	MIIVPGPSSRELGYKIAQLLNEKIISVEQKTFPDGESYIRFTEEVKGEEVIIVQTTGPPQDTNLIQLLFMLRTLKELGAQKVTAIVPYFAYARQDERYRPGEIVSAKIIIDLLEKAGADEFITFDIHNLKLLEHFKIKAINLTAMPLIGEFFSKFKLREPFVLAPDQENPKRAEIVAKILGCDYSWLDKFRDRVTGEIKSEIHEDFDVMDKDVVIVDDIISTGKTIVNAIKILKDKGAKDMYVGCTHPVLAQGALERITRAGAKVIAATDSINSSISKISLAPLVASYIRKAI
Methanobacteriati	Candidatus Hadarchaeota	Candidatus Hadarchaeia	Candidatus Hadarchaeales	unclassified Candidatus Hadarchaeales					Candidatus_Hadarchaeales_archaeon	MEM3519739.1	MILGGPASPKLSKRLSLELHTFLLTPEIKRFPDGEIYIRLPGELKGKEVVVVQSLGPPQNENLMVLLLMLDAARDLGAKKVVCVTPYFCYARQDKRFKPGEAISMKTIVKLIEEVAPDELITIDIHEDSSLRYFSIPVKNLTAMPLLGKFIGSRLRLKNPVVIGGDQGSEERAKKVAEEIGGGHDYLVKRRITPTKVTVEPKKIDAKGRDVIIVDDIISTGGTVIKAVKVLSRQGARNIYAACTHPVLVGKTLEKLRKAGTRKVIATDTIEREVSLVSVAPLIAQALR
Methanobacteriati	Candidatus Hadarchaeota	Candidatus Hadarchaeia	Candidatus Hadarchaeales	unclassified Candidatus Hadarchaeales					Candidatus_Hadarchaeales_archaeon	MEM2866154.1	MIVVGGSASRKLSWEIAKELDCRLSQPEVKSFPDGELYVRIPEDLSGEEVVVVQSTPPPQNENLMELFLLLEAVSEQGVRSLKAVVPYLAYARQDKIFKKGEALSLKLVSKFIEEAGAEEVVVVDIHERESLSYFSVPVKNVTAAPLLGRYFRGMGLRDPLFLGPDEKAVQQASRAAQELGASFDSLEKERLTPELVVTSGKELRVRDRDAVIIDDIISTGGTIAEAAKILKKCGARRVFAACTHPVLSGNALQKMTDAGVERVVGTNTIENSHSVVSVAPAVVEGLRQSRLS
Methanobacteriati	Candidatus Hadarchaeota	Candidatus Hadarchaeia	Candidatus Hadarchaeales	unclassified Candidatus Hadarchaeales					Candidatus_Hadarchaeales_archaeon	MEM2877983.1	MVAVVSGSASPLLSARLSKKLCCRIIRPEVKRFPDGELYVRIVERVDGEKAVVVQSTAAPQDENLMELLFITDLLRDMGAKEIIAVVPYLAYARQDRRFRPGEALSVKTVCRLIEGAGADGFITVDIHHRETLSHFSIRAIDLTAARAIGEHLKRMRLKRPIVLGADRGAEERARIAALEMGADYSHVEKRRISPEKVEVSPVSFDVRGRDIILLDDIISTGGTIAESSKSLRRMGARAVYAACTHPVLSGNALVRMKRAGVKDVISTDTIEREVSRVSVSGLIAEALG
Methanobacteriati	Candidatus Hadarchaeota	Candidatus Hadarchaeia	Candidatus Hadarchaeales	unclassified Candidatus Hadarchaeales					Candidatus_Hadarchaeales_archaeon	MEM2875086.1	MALVVGGSASPLLSRRLSKLLGCRLVRPEFKKFPDGEMYIRIREGISEGDVLLVQSTGKAQNENLVELLLLTELLKDMGAGLIRAVVPYMAYARQDRRFRPGEALSAKTVCRLIESSGADEFITVDVHHEETLKHFSIRARNLTAMRAIGAHLKGLRLKRPLVLGADRGAAERARTVALEIGADHDFVEKKRLSPDRVKVSTGGFDVRGRDVVIVDDIISTGGTMAESARALRRMKARSVCAACAHAVLTGNALERMRSAGIRRVIGTDTIECDVSAVSVAPIIHDALR
Methanobacteriati	Candidatus Hadarchaeota	Candidatus Hadarchaeia	unclassified Candidatus Hadarchaeia						Hadesarchaea_archaeon	MCQ8898641.1	MIVVGGSASRKLAWEIARELNCRFSQPEIKSFPDGELYVRIPEDLSGEEVVVVQSTPPPQNENLMQLLLLLEASLEQGPRTLRAVVPYLAYARQDKIFKKGEALSLKLVSQLIEKAGAEEVLVVDIHERESLSYFSVPVKNVSAAPLLGRYFRGMNLKDPLFLGPDEKAVQQASLAARELGAAFDSLEKERLSPELVVTSSKELRVRDRDAVIIDDIISTGGTIAEAAKILKRSGARRIFAACTHPVLSGNALEKMKAAGVEAVVGTNTIENSHSLVSVAPAVAEGLRQGSLDFY
Methanobacteriati	Candidatus Hadarchaeota	Candidatus Hadarchaeia	unclassified Candidatus Hadarchaeia						Hadesarchaea_archaeon	MCD6247996.1	MVVAGSASRNLSERVAAELGCELVRPELKRFPDGELYVRVPQELKGEAVAVVQSTCQPQNDNFMELFFLLHVAKDLGAERVSAVVPYLGYARQDKRFEPGEVVSAQTVRVLLEGAGADEFVTVDVHSDKAMESFKIPARNLTAMPLVGKYLRRFELRDPVVLAPDQGALHHAECVAGELQADFDYLVKHRETPTKVKMEPKRLNVRGRDAVLVDDIISTGGTIVEASKILRKQGAGKIYVACTHAVLVGDALEKIRRAGAEEVFATDTIEREISRITVAPLIADALR
Methanobacteriati	Candidatus Hadarchaeota	Candidatus Hadarchaeia	unclassified Candidatus Hadarchaeia						Hadesarchaea_archaeon	TDA33393.1	MKYLRKALLALSSLRTERESGLRILHILPFSGLHKFIRFLQLRNFGNGMIVVGGSASRRLAWEIARELNCRFSQPEIKSFPDGELYVRIPEDLSGEEVVVVQSTPPPQNENLMQLLLLLEASLEQGPRTLRAVVPYLAYARQDKIFKKGEALSLKLVSQLIEKAGAEEVLVVDIHERESLSYFSVPVKNVSAAPLLGRYFRGMNLKDPLFLGPDEKAVQQASLAARELGAAFDSLEKERLSPELVVTSSKELRVRDRDAVIIDDIISTGGTIAEAAKILKRSGARRIFAACTHPVLSGNALEKMKAAGVEAVVGTNTIENSHSLVSVAPAVAEGLRQGSLDFY
Methanobacteriati	Candidatus Hadarchaeota	Candidatus Hadarchaeia	unclassified Candidatus Hadarchaeia						Hadesarchaea_archaeon	HID61095.1	MIVISGSASPKLSLRVAKRLKCKLIKPEMSSFPDGENYTRIDADLKGEHVLVVQSTCYPQNDNLIELCFLIGAVKNLGAERITAFVPYLAYARQDKQFKPGEAISIHTVCKLIEATGATNFVTVDAHHEEIMRNFSIPAYNLTAMPLLGRYLSKLKLKDPVVLGADKGAIERARHVALEMEVEYDYLEKKRITPEKVVIRPKRLDLVNRDVVIVDDIISTGWTIVEAAKMLKHQEARRIYTACTHPVFVGNALRRIRTAGVKKVVTTDTIERKESVVSVASLISNVI
Methanobacteriati	Candidatus Hadarchaeota	Candidatus Hadarchaeia	unclassified Candidatus Hadarchaeia						Hadesarchaea_archaeon	TET01376.1	MLIVAGSASSKLAERVANQLKCELTKPELKLFPDGELYVRIPANVKGEDVAIIQSTCYPPNQNYMELLLLLDAARDLGAEEITAIIPYFAYARQDKRFKEGEAVSLHTISKLIESVGTKKVYTVDMHAHRVGDIQEIFKVPAQNLTAAPLLAKHLADNYQLEDPVIIGPDDESERWAKEAGEALGADWNHMVKERLGPEEVHIKPRKQLEVEGRDAMVIDDIISTGETMVEAIKILKKHGARKIYAACIHAVLAGNALEKVRKAGAEDIFATDTIEHKISKVSVAPLIADAIH
Methanobacteriati	Candidatus Hadarchaeota	Candidatus Hadarchaeia	unclassified Candidatus Hadarchaeia						Hadesarchaea_archaeon	RLG57941.1	MWVLKICAGIKLIVIAGSASPRLSARVARELECELIKPVVKRFPDGEFYVRIEAELRGEHVVVVQSTCSPQNDNLIELCFLIGAARDLGAKRVTSFVPYLAYARQDKRFKAGEAVSVSTVCKLIEAAGATDFVTIDVHHDEVMRNFSIPAYSLTAMPLLGQHLNKLKLRDPVVLGADKGSIDRAKRVSLEMGAEHDYLEKKRISPRNVVVKPKRLNVLNRDVVIVDDIISTGGTIIEAVRMLKRQKARRIYAACTHPVLVGKALQKIKIAGVKNIISTDTIEHPVSRVSVAPLITDVL
Methanobacteriati	Candidatus Hadarchaeota	Candidatus Hadarchaeia	unclassified Candidatus Hadarchaeia						Hadesarchaea_archaeon	MBS3815825.1	MLVIGGSTSQELGEKVSEELDCDYVDLEQKKFPDGEIYVRIPEEVEGREVVVIQSTYRPPNDHYMELFLLLDALNDLGASKVTSVIPYFAYARQDERFEPGEAVSLKTISKLIESVGADEIFMIDLHAHRIENAPEFFNVKAKNLTAAPLLARYIDDEFQLENPVVMGPDGEAEQWAKKAGEAIEADWDFMVKKRFGPEEVEITPRKLEVEDRDVLIIDDIISTGGTMVEAIKIMKDNGAKDIYVACTHPVLSGDALEKVKNAGAKEVIGTDTIPSEISVVSIAPIIAKAISQ
Methanobacteriati	Candidatus Hadarchaeota	Candidatus Hadarchaeia	unclassified Candidatus Hadarchaeia						Hadesarchaea_archaeon	MQY68067.1	MLNRHAKELRRDSLIIIAGSASPKLAARVATQLKCPLLKPELKHFPDGELYVRLDTKLEGKDVAIVQSTSQPQNDNLIELFLMLDAAKDLGARHVTAAVPYLTSLWQDKRFKPGEATSVHTICKLIEHAGADDFLTVDMHNDGVIQNFSIPTYNLTAIPLLGQYLAKLKLQDPIILGIDKGLLERVRRVAVELKADYDYLEKRRVAPKKTAIQPKHLDVAKRDVVLVDDIISTGSTIIEATRILRRQRAHKIYAACTHPVLAGDALQKILKVDVQAVIATDTIEHRTSVVSVAPLIAGAIHQGF
Methanobacteriati	Candidatus Hadarchaeota	Candidatus Hadarchaeia	unclassified Candidatus Hadarchaeia						Hadesarchaea_archaeon	MDH5443052.1	MIIIAGSASPKLAARVAKQLKCPILNPEIKRFPDGELYVRLDTKLNEKNVAIVQSASQPQNDNLIELFLLLDAAKDLGARHVTAAVPYLILPQRDKLFKPGESTGTHTICKLIEHAGADDFLTVDMQNDGVIQNFSIPTYNLTAMPLLGQYLTKLKLQDPVILGIDQGSLEHVRNVAAELNANYDYLVKRKVSQKKITTQPKHLEVAKRDVVLVDDIISTGGNIIEATRILRRQRVRKIYVACTHPAVSEDTLQKILKAGVHSVIATDTIEHRTSLVSVAPIIAGAIQQGF
Methanobacteriati	Candidatus Hadarchaeota	Candidatus Hadarchaeia	unclassified Candidatus Hadarchaeia						Hadesarchaea_archaeon_DG_33	KUO40714.1	MIVIAGSASSKLAARVAKQLKCPLVKPELKHSPHGETYLRIGTKLKGAHAIVVQSTPYPQNDNLMELFFLLGAAKDSGAIHVTAVVPYLAYARQSKRYKPGEAISAQTICKLIGHEADELFVVDIHDVKIMKNFLTPARDLSAAPLLGQYFSSLNLKRPLILGPDQKAFECASRAAVELGAESDYLTKKRVTPTKVITQTKSLDVAGRDVVIIDDIISTGGTIIEATKSLKQCRTRRIYAACTHAVLVGNALKKLTAAGVTKVIATDTIETQVSVASVAPVIAEAIRK
Methanobacteriati	Candidatus Hadarchaeota	Candidatus Hadarchaeia	unclassified Candidatus Hadarchaeia						Hadesarchaea_archaeon_DG_33_1	KUO41072.1	MTIAGSASGKLAARVAKSLRCQFVNPEVKRFPDGESYVRADHDFKGEHAIVIQSTCYPQNDNFIELFLLLDAAKDMGAKRVTAVVPYFGYARQDKRFKPGEAISVRTMCKLIERAGADDIFTMDIHEEEIIANFAIPAYNLTAMSLIGRHLERLDLHDPVVLAPDQGALRHAKRAAAEFMADYDYLHKTRRTPTKVTVRPKRLDVSKRDVVIVDDIISTGGTIIEAVKTLKRQRARKIYAACTHPVLAGNALQKIMAAGARKVFATDTIEHKTSVISVAPVIAEAIR
Methanobacteriati	Candidatus Hadarchaeota	Candidatus Hadarchaeia	unclassified Candidatus Hadarchaeia						Hadesarchaea_archaeon_YNP_N21	KUO43142.1	MIIVPGPSSEELGRKVAWELREKIVALEYKNFPDGENYLRFTGEFKDEDVVIVQTTGPPQDTNLIKLLFMIETAKGLGAKKVVAVVPYFAYARQDERYRPGEVVSAEVVIDLLEKAGLDGFVTFDIHNPELLGKFKIRATSLTAMPLIGEYFSRLNLKKPFVLAPDQEAPRRAEIVAGILGCEHSWLDKFRDRITGEIRSEIHEDFDVSGRDIIIVDDIISTGKTIVNAVEILRKKGAANIYVGCTHPVLAPGALERIAGAGAKEVVSTDSIPSSISKISLAPLIAEELRKG
Methanobacteriati	Candidatus Hadarchaeota	unclassified Candidatus Hadarchaeota							Candidatus_Hadarchaeota_archaeon	MEA1905281.1	DGELYVRIPADVKGEDVVIIQSTCHSPNENYMELFLLLDAAKDLGAEKVTAVIPYLAYARQDKRFEEGEAVSLQTVARLIESVGTDKVCVIDMHAHRVEKLSKIFNIPARNLTAAPLLGTQIAENCQLKSPVVIGPDEEARQWARAAGEAMGADWDFMMKKRLGPEEVEIKPRRLEVRDRDVIVIDDIISTGGTMIEAIKILKKHGTRKIYAACTHGVLVGDALKKIREAGAREVFATDTIESEISKVSVAPLIADALR
Methanobacteriati	Candidatus Hadarchaeota	unclassified Candidatus Hadarchaeota							Candidatus_Hadarchaeota_archaeon	MFW5912036.1	MKQAHIIYGRQGKEFAKKIWTELKDLPEGEKISLTGVKTEVFNDGELKPQINDSVRGRDVYVVQRFHKHPHGVNEDLMELLLINDAAKRASAESIINVLPYFPYSRQDKMVDRRVPISAKKVVSMLEEDVDGIITMDIHSKPIQGFSKIPIDNLEAKDMFTKLIEERWNKEEVVLVSPDLGSAERVESYSKILEVERATIRKVRGEENRPETREVEGKKSLEGKNAIIIDDMIDTGGTIKKAAELLKEEGSQEINVLTTHPIFSEPATKRLSNLGINVIGTDTIPHHKEFLDENQQWFEVETVSQMFAEAIYRDHTGKSFSESEKLFNQTR
Methanobacteriati	Candidatus Hydrothermarchaeota	Candidatus Hydrothermarchaeia	Candidatus Hydrothermarchaeales	Candidatus Hydrothermarchaeaceae	unclassified Candidatus Hydrothermarchaeaceae				Candidatus_Hydrothermarchaeaceae_archaeon	MEE9474864.1	MSKRIVFGGSTCQSLAREVAGELDCEIGKLTIKWFPDGERYIRVKSDVKGKDCIVIQSTSKPQDANIMELLQLLDTLKENGAANVVTVVPYFSYGRQDKVFGPGENVTSKTIAKHIEMNSDAFYTINVHKRHIMDFFKIPAVELDASPVLGDYFKIHELEAPVIIGPDDGAERLAKRVADVMGCPFDYLQKTRLGPGKVEMEPKNVDVSGKDVIIVDDIIDSGGTMVEAMKMLQSKGAASILIGTVHPVLTGNVITRLFSGGAADVVATNTINSQISYLTVSELIAEALRVSQ
Methanobacteriati	Candidatus Hydrothermarchaeota	Candidatus Hydrothermarchaeia	Candidatus Hydrothermarchaeales	Candidatus Hydrothermarchaeaceae	unclassified Candidatus Hydrothermarchaeaceae				Candidatus_Hydrothermarchaeaceae_archaeon	MEE8401352.1	MNDNIIFGGSTAQSLAREIAGETNCNLGKLTINWFSDGERYVRIESDIKGKDCIVIQSTSRPQDENIMELLQILDVLKENGASKVTTIVPYFGYGRQDKIFMPGENISSKTIVKHIEMNSDAFYTVNIHKKHIIDFFKIPATELDASSTLGEYFKMHELKAPVVIGPDNGAERLAKGVSEVIGCPYDYLQKTRIGPGHVEMKPKKIDVKGKDIIIIDDIIDSGGTIIEAMKMLKEKGASNVLVGTVHPVLTGNVIARLFSGGAADIVATNTINSQISYLTVSSLISEALKASK
Methanobacteriati	Candidatus Hydrothermarchaeota	Candidatus Hydrothermarchaeia	Candidatus Hydrothermarchaeales	Candidatus Hydrothermarchaeaceae	unclassified Candidatus Hydrothermarchaeaceae				Candidatus_Hydrothermarchaeaceae_archaeon	MFQ5814964.1	MVDVAFGGSTCQALAKEVSDEIQSEFGRLLIKRFPDGEVYLRVESDVKGRSCVVLQSTCTPQDSNIWELLTLLETLKELGANEVITVIPYYGYGRQDKAFKDGEAVSARVFSKHVSMHSDEFYTINVHEDEILKFFEIPAHGLDASSTLGDYLKTYELEDPLVIGPDEGAGRLAMGAAKVLGCDHDMLEKSRIAPGEVEMTPKKLNVEGRDVFLVDDMIDSGGTMLEAMDMLRSQKARNVFVGCVHPVLTGNVVSQLFSAGAVDVVATNTIPSDISFITVSGIIAGALS
Methanobacteriati	Candidatus Hydrothermarchaeota	Candidatus Hydrothermarchaeia	Candidatus Hydrothermarchaeales	Candidatus Hydrothermarchaeaceae	unclassified Candidatus Hydrothermarchaeaceae				Candidatus_Hydrothermarchaeaceae_archaeon	MEE9564318.1	MSERIIFGGSTCQSLAREVAGEIDCGLGKLTIKWFPDGERYLRVESDVKGKDCIVIQSTSKPQDANIMELLQLLDTLKENGAANIATVVPYFGYGRQDKSFSPGENVTSKTVAKHIELNSDAFYSINIHKKHIMDSFEIPATELDASPILGEYFKTYGLEAPVVIGPDDGAERLAKEVANIIGCPFDYLEKKRLGPERVEMKPKNIDVAKKDVILIDDIIDSGGTMIEAIKMLQSRGAANILIGAVHPVLIGNVIARLFSGGAADLVATNTINSQISYLTVSSLIAEAIR
Methanobacteriati	Candidatus Hydrothermarchaeota	Candidatus Hydrothermarchaeia	Candidatus Hydrothermarchaeales	Candidatus Hydrothermarchaeaceae	unclassified Candidatus Hydrothermarchaeaceae				Candidatus_Hydrothermarchaeaceae_archaeon	MEE8402577.1	MGERIIFGGSTCQSLAREVAGEAGCDLGKLTIKWFPDGERYIRVDSDVKGRDCIVMQSTSRPQDANLLELLQLLDTLKENGAANIITVMPYFGYGRQDKIFKSGENVTSKTLAKHIEMNSDAFYTINIHKKHIIDFFKIPATELDATPILGEYFKTHGLKAPVVIGPDDGAERLAKGVADVIGCPFDYLQKTRLGPGKVEMKPKKIDVKGKDVIIVDDIIDSGGTIVEAMKMLHSRGAANILVGTVHPVLTGNVISRLFSSGAADLVATNTINSQISYLTVSSLIAEAL
Methanobacteriati	Candidatus Hydrothermarchaeota	Candidatus Hydrothermarchaeia	Candidatus Hydrothermarchaeales	unclassified Candidatus Hydrothermarchaeales					Candidatus_Hydrothermarchaeales_archaeon	MEE8167435.1	MPDIIIGGSTCQALAKEISDELQVELGSLSVKRFPDGEIYLRVESDVKGKSCVVVQSTCRPQDSTFFELLSLIVTLKELGAKEVKTVVPYYGYGRQDKSFNPGEAVTARVAAKHISMHSDEFYTLNIHEEGILKFFNIPVHSLDASPVLGEYFKGYNLEKPIVIGPDNGASRLAKGTASVIKCKFDTLEKRRIAPGEVQTEAKKLAVADKDVILVDDMIDYGSTMLEAISILKAQKAGNILVGCVHPVLTGNVVGRLFSFGAIDVIATNTISSQISFITVSGIIAEALR
Methanobacteriati	Candidatus Hydrothermarchaeota	Candidatus Hydrothermarchaeia	Candidatus Hydrothermarchaeales	unclassified Candidatus Hydrothermarchaeales					Candidatus_Hydrothermarchaeales_archaeon	MEE9594622.1	MVDVVFAGSTCQALAKEVADESQAELGALAIKRFPDGELYLRVESDVKGKSCAVLQSTCRPQDSNIVELLILLENLKELGAEKVVTVVPYYGYSRQDQVFREGEAVSARVFAKHVSMHSDEFYTINIHEKNILKYFDIPAHDLDADKTLGEYFKTYEFEDPVVIGPDEGAEGLAMGIAKVLECDPDCLQKMRIRPGEVEMKPKSLDVEGKDVFLVDDMIDSGGTMAEAIRMLLSQNARNVLVGSVHPVLTGNVVSRLFSAGAVDVVATNTIPTDISFITVSGIIASALV
Methanobacteriati	Candidatus Hydrothermarchaeota	Candidatus Hydrothermarchaeia	Candidatus Hydrothermarchaeales	unclassified Candidatus Hydrothermarchaeales					Candidatus_Hydrothermarchaeales_archaeon	MFQ5800960.1	MATVVAGSSVPGLAMDIARELSADFIGVATSRFPDGELHIQIEEPSVARRVYYVQTMAPLPNERLTELLLTCDLLSELGCREIVAVVPYLGYTRQDHRKAPGEAVSVGTLFRLLEGVGVKEIVSVDIHLHRLSVDALKEMTDIEIKEVSAMPLLAKKCSIEEPLVVAPDMEAMRWARSAAEALKMEYAAMEKSRITPTKVEVSFGKLNVSDRNIMIVDDIVSTGGTMIETAKLLKSKGAGKVYAAFTHAVFSSVDCIANMFNAGITSLISTNTIQNEFSTVNVTELIASALS
Methanobacteriati	Candidatus Hydrothermarchaeota	Candidatus Hydrothermarchaeia	Candidatus Hydrothermarchaeales	unclassified Candidatus Hydrothermarchaeales					Candidatus_Hydrothermarchaeales_archaeon	MEE8358109.1	MLIFGGSSCQVLGKEIADGLGADLGRLTVKKFPDGELFLRVESEVRGEDVVVVQSVCRPHNDNLVEMLLLLDTLRDLGAGKITTVVPYYGYGRQDRRFEAGEALSAKVVAKHIQLNSDEFVTINPHETHVLDFFDIPSMELDATTLLGEYYEAFGLDCPLVIAPDKGALALAEGVSKGLNTDCNHLEKTRLAPCEVETESKDVGVKERDVIIVDDMIDSGGTILEALKILKGQGAGDVYIGCVHPILTGNVVTKLFSNGAVDVVGTNTLGSQVSFVTVAPLLIDALG
Methanobacteriati	Candidatus Hydrothermarchaeota	Candidatus Hydrothermarchaeia	Candidatus Hydrothermarchaeales	unclassified Candidatus Hydrothermarchaeales					Candidatus_Hydrothermarchaeales_archaeon	MFQ6136229.1	MIIFGGSSCQTLSKEIADGLGAEFGQVTIKKFPDGERFLRVDSEVKGKDVAVVQSICKPHDENLVELLFLLDTLRDLDTGKITTVVPYYGYGRQDKRFNKGEVISSKTIAKHIQMNSDEFCTVNVHEKHIMDFFDIPSKDLDASPLLGEYFAICELESPFVIAPDKGALPLAQGISKVLKCDSDYLEKTRIKPGKVETHPKSFDVEGKDVIVVDDIIDSGGTILEAIKIIQKQNAGSIHVGCVHPILTGNVITWLFGNGATDVVATNTINSQISFITVSSLIIDALTL
Methanobacteriati	Candidatus Hydrothermarchaeota	Candidatus Hydrothermarchaeia	Candidatus Hydrothermarchaeales	unclassified Candidatus Hydrothermarchaeales					Candidatus_Hydrothermarchaeales_archaeon	MFV2040624.1	MMATVVAGSSVPGLAMDLAKKLGAEFTCVSMARFPDGELHVNIQQHRLPGTVYYVQTMAPRPNERLTEILLTCDLLRDLGCREIVAVIPYLGYTRQDCRRMQGEAVSVGTLFKLLEGVGIVELVSVDIHLHRLGMEELKAMTKIKITEVSAMTELAKKCPSDDVVVVAPDSEAERWAASAASTLGTSYGVMEKHRVSPTKVEVSFGKVDVKGRKVLIVDDIVSTGGTLIETAQLLKSHGAREIYVAFTHAVLSSTECVANLFNAGISDLISTNTVQNEFATVNVAGLLASALP
Methanobacteriati	Candidatus Hydrothermarchaeota	Candidatus Hydrothermarchaeota incertae sedis	Candidatus Pyrohabitans	unclassified Candidatus Pyrohabitans					Candidatus_Pyrohabitans_sp.	WP_456473709.1	MIVIPGTASQVLAKEVADELNAELAGITCKVFPDGELYLRIEGEVANEECVVVQSTPRPQNRNIFELLALLETLREGGAAKITAVVPYLAYARQDRSFTQGEAVTSRVLAKHISLNADEFVGINLHESTILDYFTIEAGEIDASPELGEYFRSMKLDDCVVIGPDRGALPMAERVAGRLGCEYDHLEKTRLGPGEVVVKPKNLNIQGRNALIVDDIIDSGGSMVEAIKMLKAQGAADIYVACVHPVATGSAISRLFAAGAREVVGTNTIPSQISFISVAPLIAGALE
Methanobacteriati	Candidatus Hydrothermarchaeota	unclassified Candidatus Hydrothermarchaeota							Candidatus_Hydrothermarchaeota_archaeon	MDP6613008.1	MSGDLIFSGNVCQALGREVADELGIEIGGLTIKSFPDGERYLRVDSDVADKHCIVIQSTSHPQDANFMELITLADTIKDLGASKVTAALPYFGYGRQDKRFKSGEAISSKVLAKHLSLEIDELITVNIHEETILDFFDIPSHNLDASPLLGDYFKTHELTSPIVIAPDEGALKMAKDVAAVIKCPHDYLEKNRLAPGKVEVKPKSLDVAEKDVILVDDMIDSGNTMLEAIHMLKGQGALNVLLGCVHPVLTSNVISKLFSAGAVDVVATNTIPSKVSFITVSPLIAEALRGL
Methanobacteriati	Candidatus Hydrothermarchaeota	unclassified Candidatus Hydrothermarchaeota							Candidatus_Hydrothermarchaeota_archaeon	MFQ6051182.1	MFEIIVIGGTASQRLSAEVASLLSCDILRVKKKHFPDGELYIKIERGVKDEDVILIQSTHYPQVENTMELIFLLDLLSDYEPNSMRVFIPYLGFSRQDKRFEEGEVISVKAVAKMISHFDIDLLYLFDVHKPHIIDFFNVPVKELSAISLLASYIKDLNIKDLMVIAPDRGALKKARDLASILEIDFDYLEKERVAPGIVKMKEKDLNVKEKNIVLIDDIIDSGGTIIEASEFLFKRGAKKIIASCIHPVLSRNALSKILACNVSDLIATNSIEREVSKVSLAPLIANEIS
Methanobacteriati	Candidatus Hydrothermarchaeota	unclassified Candidatus Hydrothermarchaeota							Candidatus_Hydrothermarchaeota_archaeon	MEK6977928.1	METIFGGSSCQTLAKEVADELNLELGRLTIRRFPDGERYVRIESDVKGKGCAVIQSTCYPQDSNLVELLAIIETLKDLGAKEVTTVVPYYGYGRQDKSFTPGEAVSSRMIAKHIGLHSDSFFTVNIHEEKILKFFKIPAVNLDASQALAEYFKTYEMEAPVVIAPDDGSLKLAENVAKSLNCPFDHLEKHRLGPGQVEMKPKAVDAAGKDIILVDDIIDSGNTMLEAVKFLRTQKASNLLIGCVHPVLTGNVVTRLFATGAVDVVATDTIPSQIGFITVSSIIANALDKGEE
Methanobacteriati	Candidatus Hydrothermarchaeota	unclassified Candidatus Hydrothermarchaeota							Candidatus_Hydrothermarchaeota_archaeon	RLG59244.1	METIVFAGSSCEVLGKEIAEELACEYGKVIIKRFPDGELYLRVLSEVERKTCIVVQSICKPQDSNFFELIALQDTLKDLNAKEIITVVPYYGYGRQDRRFNAGECLSSKVIAEHIQQSCDKFYTINVHKEKILEFFNIPAKNLDASPLLGEYFKSYGEELRSPVVLAPDEGAISLAKSVAKVLGCKHDYFEKKRIAPGEVEMRPKNLKVKGRDVIIVDDIIDSGGTMLKAIEMLKKQEAAGVFVACIHAVLTGNVVTQLFSHAIDVIATNTIPSQISFITVAPLISRALKR
Methanobacteriati	Halobacteriota	Candidatus Syntropharchaeia	Candidatus Syntropharchaeales	Candidatus Syntropharchaeales incertae sedis	Candidatus Syntropharchaeum	unclassified Candidatus Syntropharchaeum			Candidatus_Syntropharchaeum_sp.	MCW7076050.1	MKVIAGRASEMLASRVAEAFGCDLALTEFKLFPDGELYTRIVDDVASEEVLIVQSTLTDTDFICLLQLIDACVVADSISVVIPYFGYARQDKRFKAGEGVTARALARTIEADRVFTINIHNPGVMKYFTSSARDLNAAAVIGDYIDGLNLTDPLVIAPDGGAKELAASVAAGGELDWDWLRKKRISDDEVVIEDRDLAVADRDVIIVDDIISSGGTIIEAANLLKRNGAGNIYAGCIHGVFVRNALLRLKKAKISPFSTDTIETITSSVSVAGLIRDALL
Methanobacteriati	Halobacteriota	Candidatus Syntropharchaeia	Candidatus Syntropharchaeales	Candidatus Syntropharchaeales incertae sedis	Candidatus Syntropharchaeum	unclassified Candidatus Syntropharchaeum			Candidatus_Syntropharchaeum_sp._WYZ_LMO15	RJS73046.1	MKVVAGRRSAVLASRVAETLGAELALSEFRHFPDGELYTRVLDDVVGEDVLIIQSTPTDTDFICLLQLIDACEGARRISVVIPYFGYARQDRRFEKGEAITARALARTIDADEVFTINIHNERVMQYFTPPVKNLDAGALIGGYIKGLNLQDPLVLAPDGGAKALAEGVASSGRMEWDWLRKNRIDADKVVIEEKSLDVSGRDVIIVDDIISSGGTIIEAAKVLRQNGAGRIYAGCVHGVFVRNALLRLNRAKISVFSTDTIESIVSSVSVAGLIGDALL
Methanobacteriati	Halobacteriota	Candidatus Syntropharchaeia	Candidatus Syntropharchaeales	Candidatus Syntropharchaeales incertae sedis	Candidatus Syntropharchaeum				Candidatus_Syntropharchaeum_caldarium	OFV67774.1	MKVVAGRASAVLGSRVADVIEADLALTEFALFPDAELYTRVVDDLVGDEVVIVQSTPTDTDFICLLQLIDACEGASRISVVIPYFGYARQDKRFKMGEAVTARALAGTVEADRIFTINIHDQNVINYFKSKACDLDAAPVIGSYISSLNLKNPVVIAPDDGAKELAKAVASEEGLSWNWLKKKRIDADTVVIDDKDLDVEGRDVVIVDDIISSGGTIMEAARILKQNGAGAIYAGCVHGVFVKNAILRLKKAGIIPFSTDTIESITSSMSVAECIGASII
Methanobacteriati	Halobacteriota	unclassified Halobacteriota							Halobacteriota_archaeon	MGB2841511.1	MKIIGGISAQVLAARIAAELGCKVTSCEFKRFPDGELYTRIVDDIKDEELVIVQSIRADSDLIYLLQLIDAVEEAVKTKVVIPYLGYARQDKKFKPGEAIFVRAIARSISAAGVVDTIYVVNVHNKAVLKHFDVDTKALDAAPLIGDYVAKKEIAHPVIIGPDEGATELAKAVATPRSFDYDVLAKKRISSEEVEIKPKALSVEGKNVVIVDDIISTGGTISEAASLLKAQKANDIYVACVHGVFVQNAISRMLNAGVKEIIATDTIESEFSRVSVAKMVAEELKKQS
Methanobacteriati	Halobacteriota	unclassified Halobacteriota							Halobacteriota_archaeon	MFZ2071546.1	MRMKIIAGMSSQVLATRIATYLGCKATLCEYTRFPDGELYTRIVDSVKDEEVAIVQSIRTDCDLICLLQLIDAAEEASKTKVVIPYLGYARQDKKFEPGEAISARAIARSICAAADLDTIYVVNVHNRAVLQYFDVDTRELDTSYLIGDYVAKEGIAPVVIIGPDAGAAVLTKAVTAPYGFEYDVLEKKRLTGVEVAIKQKNLNVRGKNVVIVDDIISTGGTIAEAASLLKRQQANDIYVACIHGVFVQNAILRMHNAGVKELIATDTIESVFSKISIAKMVAEVLKN
Methanobacteriati	Halobacteriota	unclassified Halobacteriota							Halobacteriota_archaeon	MDY6864815.1	MKIVAGPASQVLASRIAGELGCELLLSEFRVFPDGELYTRVHGEISGDVTIVQSTPTNTDLIHLMQLIDACDKAKRIDVVIPYFGYARQDKRFLSGEAVSSRAVAKAISADHVYTVNIHDENVLGYFNCTASDLNAAPAIGSKIKSLNLKSPIIIAPDEGAMNLVSSVSGDDFDYDVLQKHRISASEVEIKPKKLDISGKDVVIVDDIISTGGTIAEATKRLQEQNPGGRIYVACVHPVFVGNAVLRLMNSGVSEVFATDTIEHILGCTTVAGIIAAEFKE
Methanobacteriati	Halobacteriota	unclassified Halobacteriota							Halobacteriota_archaeon	MFW6185792.1	MEVVAGPASPLLASRIADKLNSKVAQSRYKKFPDGELYARVECNSQDAVVVQSINSNDDLVFLMLTLEALEGKNVTAVVPYLGYARQDRRFMEGEALSIRVVARMIEDYAHRVLSVNVHSKEAKKHFRNMEEVDAMPVLGEHFKGEDICMISPDVGAYDCVKVAAQSAGCDFDYLEKKRIDAEHVVMETKNMDVKNKRAVIIDDIISTGGTIVEATKILLEQGAQEIKVGCVHPVFASYALNRLYTAGVSEIIATDTIERNVSEISVAELIAEALK
Methanobacteriati	Halobacteriota	unclassified Halobacteriota							Halobacteriota_archaeon	MDY6965086.1	MKIVPGPASQVLASRLAGEMGCELLLTEYKQFPDDEVYTRILGEISGEVLIVQSTPTNTDIVYLLQLIDACDAASRIDVLIPYFGYARQDKIFKPGEALSSRAIARAISADNTYTINIHDERVLDYFNTEASNLNAAPVIRAHIKSLCLNDPIIIAPDEGAIDLVSSVALEDFDYDVLQKKRIGPDKVEIKPKELDIASRDIVIVDDIISTGGTIAEATKQLEREESGKIYVICVHPVFVGEAVSRLLKAGVCEVFATDTMENIISNISVAGIVADEIKR
Methanobacteriati	Halobacteriota	unclassified Halobacteriota							Halobacteriota_archaeon	MGM0591412.1	MILPGSTSQGLAASLAAVTEESLAEVSYRHFPDGELMASAPEFDGGRAVVVASTTSSDAHLELLQLQDAAREADADEVVTVIPYMGYARQDTAFSAGQPVSARAVARAISTGTDRVVLVTPHEEAVADFFTVPCDVVDAAPRLAEPLPTDLGDPLFLAPDEGAIELAETVRDAYGRGDTDYFEKERDYDTGEIQVTPSDANVADRDVVVVDDIIATGSTMSESVAVLGRRGSARTYLTCVHPVLAGNARTKLERAGVEAIYATDTIERDVSRVSVAETVATRL
Methanobacteriati	Halobacteriota	unclassified Halobacteriota							Halobacteriota_archaeon	MGM0605147.1	MTTIVPGSRSQALAAELASVLDASLAVPTYDRFPDGETLAAVPTFDDDAATIVAATPTNDAHVELFQLADAVREAGATDVTVVIPYMGYARQDKAFAAGQPISARAVAKAISSAADHVVLVTPHEPAIADFFEVSVDVVDASDRLAEPLPTGLVDPLFLSPDAGAIAIADSVQTGYGTGAVDYFEKDRDYDTGEIEITPSDATVLDRDVVVVDDIIATGSTMSESIGVLTDRGANRIYAVCVHPVLVGNALTKLSAAGVTDVFGTDTVERPVSEVTVAPSIARALR
Methanobacteriati	Methanobacteriota	Archaeoglobi	Archaeoglobales	Archaeoglobaceae	Archaeoglobus	unclassified Archaeoglobus			Archaeoglobus_sp.	WP_457548906.1	MKVVAGQSSPLLAKRIAEKLGCELAKTTYKVFPDGELYVRVEGVKDEAIVVQSINSNKDLVQLMLIFDAVANADIIAVIPYMGYARQDRAFNDGEAVSIRAVAKLIESYADRVITVNIHSEKAKSYFKKLVDVDAMPLIGGYYKGRNVVMISPDLGSLNRVKVASSYAGCEFDYLEKVRLDAENVEIKPKSLDVGGKDVVIVDDIISTGGTIVEATKVLKDLGAKSVECACVHAVLAGDALNKLFNAGVKRVIATDTIEKSISAISVADEIAKVLLQDS
Methanobacteriati	Methanobacteriota	Archaeoglobi	Archaeoglobales	Archaeoglobaceae	Archaeoglobus	unclassified Archaeoglobus			Archaeoglobus_sp.	WP_290725545.1	MKIIPCPSSPLLARRIAEVSGLDVGSAVFRRFPDGELYVRVQEKEGVVVGSINSNDDLISLIFALDVLDKAKAVVPYMGYARQDKVFQEGEAVSIKILAEILESKAEEVITVNIHSREAASHFKNLKNLDAMPLIGKHFAEKDVVMISPDKGSLERVKTAAKRAACEWDYMEKRRIDATTVEITPKSIDVEGKDVVIVDDIISTGGTVAEAAKILYSLGAKSVSAACVHAVLADNAAIKLFNAGIKDIIATDTVECAFSRMSVAELIAGSI
Methanobacteriati	Methanobacteriota	Archaeoglobi	Archaeoglobales	Archaeoglobaceae	Archaeoglobus	unclassified Archaeoglobus			Archaeoglobus_sp.	WP_456469022.1	MKIIPCPSSPLLARRIAEVAGLEMGNVTFKKFPDGELYVRVEDCSEGIIVGSICSNDDLVAITLLLDAVENAKVVVPYMGYARQDRAFKDGEAVSIRVVAEILERRAEEVITVNIHSKQAASHFKKLKDLDAMPTIGKHFAGRDVIMISPDKGSMERVKVAAEHANCEWDYLEKTRIDATTVEIAPKSLDVENRDVIIVDDIISTGGTMVEAAKKLYELGARSVSAACVHAVLANYAAIKLFNSGIRDILATDTIECAFSRISVAKLIAENI
Methanobacteriati	Methanobacteriota	Archaeoglobi	Archaeoglobales	Archaeoglobaceae	Archaeoglobus	unclassified Archaeoglobus			Archaeoglobus_sp.	RUM34259.1	MYVIPGPASPVLSSRVATKLNLPLAKVVYSVFPDGELYVKVEKGVKDAVVIQSIRSSDDIVYLMLLFDILSNYRLIAVVPYMGYARQDRAFNEGEAVSIRAIAEFLENHAEKVISVNLHSREAASHFKNLVEIDAMTEIGRYYIGQDVIMISPDKGSLERVKVAAKVAGCEYDYLEKVRIDAETVEIYPKNIDVENKRVVIVDDIISTGGTIAKAAETLKASYIEAACVHAVLAANSLNKLFSSGIKDVIATDTVEQAVSKISVADLIAEKITEVCELY
Methanobacteriati	Methanobacteriota	Archaeoglobi	Archaeoglobales	Archaeoglobaceae	Archaeoglobus	unclassified Archaeoglobus			Archaeoglobus_sp.	MBO8183108.1	MDIILGPSSPVLGKRISKALNSRIIAAEFKKFPDGELYARLLGESKQAAIIQSICSNDDLVFLLLLLDALEEAEKTVVIPYFGYARQDRKFKEGEGISIRAIAKLIEGYTDRILTVNLHSEMAKSHFRKIHEIDAMPVIGSEYKDRDVVMISPDLGSLERVKIAAKHADCDFDYLEKKRIDASHVEITPKEIDVEGKEVVIVDDIISTGGTIIEATKVLKDLGAKRVEAVCVHAVLANYALSKLFNSGIDDVIATDTIERIISKITVANEIAGELEKLML
Methanobacteriati	Methanobacteriota	Archaeoglobi	Archaeoglobales	Archaeoglobaceae	Archaeoglobus	unclassified Archaeoglobus			Archaeoglobus_sp.	WP_456328859.1	MTILVGGTNGLMALKVAKITGIPLCYSHVDSYPDGEKYFRFASNIEGEDVVIFNSMHPNPDEILFETLLIAETAYSNGAKSVTCVFPYFAYARTLDSIKGEALPIKTVVKMLKIADIKKIITVDFHLQENVFGVEHLDLTGMEKLAEYCLEEFSDNFTVLAPDEKAAYWAKKFADKAECEVLALKKIRIDAENVIVDDLRKELEGDVVIVDDIVSTGGTVCQAARIAKRAGAKRVFVACTHAILAKDAIMRILESGIEDIVSTDTILSPVSHVSVADVVASAID
Methanobacteriati	Methanobacteriota	Archaeoglobi	Archaeoglobales	Archaeoglobaceae	Archaeoglobus	unclassified Archaeoglobus			Archaeoglobus_sp.	HDN74130.1	MPLMVIGTNGVLALKVARITGFQICYSQLSKHPDGEKFFRFACDVENKDIVIFNSMYPNPDEILLETILIAETAKELGAKTVSCVFPYFAYARFGGLRGEAVPIKSVAKIIRNSEIDRIYTVDFHLKNNIFGVEFVDLSAMGLLANFCKENFCRNPTIVAPDEHAVSWAKAFANEIGIEDVKVLKKIRVDAENVVIQPIDTRISGDVIIVDDIISTGATVCQAARIVKRAGCDKVFAACTHAILASDALIRMLESGVEEIVSTDTIPSPISHVSVAGLIAEKLMEDFT
Methanobacteriati	Methanobacteriota	Archaeoglobi	Archaeoglobales	Archaeoglobaceae	Archaeoglobus	unclassified Archaeoglobus			Archaeoglobus_sp.	MBO8183080.1	MRVIIPASQGILAYPISRKTGIQLGYAELEKLPDGEKYVRVSENVREKEVFIVNSFAHIPDELIIESFFLIDTFKDLGAEKVIGIFPYFPYSRLMRRFIRGEAAKLKSIAKLFKVAGLDKMYVVDFHQRNFDEIFDFEVVDVTAMHLLAEYAAENFILEKPFVVGADEVAEYWAKIVADKLECDYALMRKIRIDAENVIVDSVPEKVVNRDVIIVDDIISTGGTVVQAVKALKVAGARRIYAVCTHPALSNEALKSIYHAGIDGIVGTDTVLSPISHVSVADLISDSILQF
Methanobacteriati	Methanobacteriota	Archaeoglobi	Archaeoglobales	Archaeoglobaceae	Archaeoglobus				Archaeoglobus_fulgidus	WP_010878916.1	MKIIPCPSSPLLARRVAEAAGIEIGGAVFKKFPDGELYVRVMEKEGVVVGSINSNEDLIALIFALDVLENAKAVVPYMGYARQDKVFQEGEAVSIKIVAEMLESRADEVVTVNIHSSDAASHFSKLKNLDAMPLVGEYFAGKDVVMISPDKGSMERVKTAAKHAGCEWDYMEKRRIDATTVEITPKTIDVEGRDVVIVDDIISTGGTVAEAARILYGLGAKSVSAACVHAVLAENAAIKLFNAGIKDIIATDTVECAFSRISVAELIAENI
Methanobacteriati	Methanobacteriota	Archaeoglobi	Archaeoglobales	Archaeoglobaceae	Archaeoglobus				Archaeoglobus_neptunius	WP_202320096.1	MKIIPCPSSPLLARRISETTGTEIADVTFKRFPDGELYVRVEGCREGVIVGSITTNDDLIAIAFLLDALDDARIVVPYMGYARQDRVFKEGEAVSIRVVANILERKAREIVTVNIHSKQAASHFRKLKDLDAMPVIGKHFSDRDVLMISPDKGSVERVKVAASHANCDWDYLEKTRIDEATVEIAPKNLDVEGRDVVIVDDIISTGGTVIEAAKKLYELGAKSVSATCVHAVLAGNAALRLFNAGIRDIIATDTIECAFSKISVAGIIGEAL
Methanobacteriati	Methanobacteriota	Archaeoglobi	Archaeoglobales	Archaeoglobaceae	Archaeoglobus				Archaeoglobus_neptunius	WP_202319038.1	MPLLVAGTNGVMALKIAKLTGYPICYSQIDRYPDGEKYFRFACDVEGEDIIIFNSMHPNPDEILFETILIADTAYQSGARTVSCVFPYFAYARTVERGKGEALPITTVVKMLKNADIRKVYTVDFHLQKNVFGVEHIDLTGMDRLAEYCMEEFSDSLTVIAPDEKATFWANKFAEKFGGEVIALKKIRIDAENVIVDPISLKLEGDVVIVDDIISTAGTVCQAARIARKAGCRKVFAACTHAIMAGDAMMRLLESGIEDVVATDTIPSPISHVSVAETIASALNF
Methanobacteriati	Methanobacteriota	Archaeoglobi	Archaeoglobales	Archaeoglobaceae	Archaeoglobus				Archaeoglobus_profundus	WP_012940154.1	MKVVPGKASPLLAKRIADRLGCDLAKTTYKVFPDGELYVRVEKVDEAVVVQSINSNEDLVQLMLIFDALKDAEIKAVIPYMGYARQDREFNEGEAVSIRAIAKLIEGYADKVITVNIHSEKAKSYFKNLVEVDAMPLIGEYYKGKNVVMISPDLGSFNRVKVASSYAGCEFDYLEKRRISAEEVEIKPKSLNVEGKDVVIVDDIISTGGTIVEATKVLKALGAKSVECACVHAVLAGDALNKLFNAGVKRVIATDTIEKSVSVISVADEIAKVLRS
Methanobacteriati	Methanobacteriota	Archaeoglobi	Archaeoglobales	Archaeoglobaceae	Archaeoglobus				Archaeoglobus_sulfaticallidus	WP_015590348.1	MKILSGPASPFLGKKIADVLKAEIAQAEFKRFPDGELYVRAESSDVVVQSICSNDDLVYLILMLSAIENSEKIAVIPYFGYARQDRKFQDGEAVSIREIARIVESYTDKIISVNLHSEIAKRYFKNLVEIDAMPMIGGMYRDKDVVMISPDKGSLERVKVSAEAANCDYDYLEKRRISATEVEISPKNIDVEGRDVVIVDDIISTGGTIVEATRILRNMGAKSVSAVCVHAVMSNFALNKLYSAGVKEVIATDTIERIVSRISVSEPIASEIKNLI
Methanobacteriati	Methanobacteriota	Archaeoglobi	Archaeoglobales	Archaeoglobaceae	Archaeoglobus				Archaeoglobus_sulfaticallidus	WP_015591126.1	MPKVIIPATQGILAYEISKRTGITLSYAELEKFPDGEKYVRVSEAVKGSDVFIVNSFHHMPDEMIIETIFLIDIFKSVGANEVVGIFPYFPYSRFRRFIGGEANRLKTISKLFRTAGLNKMYVVDFHLQNVEEFFDFEVINISAMPLLADYVKRNFELEDAVVVGADEVAEFWARIVSEKLGTDYKLMRKIRIDAENVIIDSVPDVSNRDVVLVDDIISTGGTVVQAIKALRHSGAKRIYAVCTHPLLSNEALKLIYRAGIDGIVGTDTVLSPISHVSVAEIISEEIRKRELDENKS
Methanobacteriati	Methanobacteriota	Archaeoglobi	Archaeoglobales	Archaeoglobaceae	Archaeoglobus				Archaeoglobus_veneficus	WP_013684272.1	MRIIAGTSSPLLAKRIADELNVPLAKTTFKRFPDGELYVKVEDVDNEVIVVQSVTSNDDLVCLMLLFDALESCDITAVVPYMGYSRQDRKFFDGEAISIRAVARLIESYANKVISVNLHSREAASHFRKLEEVDAMELIGEHYRDEDVVMISPDFGSLERVKRAAKAAGCEFDYLEKRRIDAEHVEITPKSLDVEGRRVVIVDDIISTGGTIVEAAKALRAEKVEAACVHAVLASNALNKLYAAGVARVVATDTIERAVSELSVATLIAEKLRS
Methanobacteriati	Methanobacteriota	Archaeoglobi	Archaeoglobales	Archaeoglobaceae	Archaeoglobus				Archaeoglobus_veneficus	WP_013684194.1	MLLIPGSQGLMAVKLSRLTGFRLGYAQLEKLPSGEKYVRISGEVRGDVVIVNSLAHNPDEMLMESLFLAETLKEYGAERVFAVFPYFPYSRERVIRGEAFPIRIIARIFSCIDRMYVVDFHLERMVDEFPFEVVNLTAMEELAEYARNFDVSDPVVIGPDEEAVRWASIVAEKLGADYRYMRKIRVDAENVIIESAPADVEGRDVIIVDDMISTGATVVQAIKVLKRAGCGKIYVMCTHPVLTSDALRRILENGAEEVVGTDTVPSPISYVSVAPLLSRALLEG
Methanobacteriati	Methanobacteriota	Archaeoglobi	Archaeoglobales	Archaeoglobaceae	Archaeoglobus				unclassified_Archaeoglobus	WP_290598179.1	MKIIPCPSSPLLARRIAETAGLEMGNVTFKKFPDGELYVRVEDLDEGIIVGSIRSNDDIIAIALLLDAVERAKVVVPYMGYARQDRAFNEGEAVSIRAVAEILERKAEEVITVNIHSKQAASHFKKLRDLDAMPSIGEHFADREIIMISPDKGSRERVKIAAEHANCDWDYMEKRRIDATTVEITPKSLDVENRDVVIVDDIISTGGTMVEATKKLYELGARSVSAACVHAVLADYAAIKLFNSGIKDILATDTIECAFSRISVAELIADNI
Methanobacteriati	Methanobacteriota	Archaeoglobi	Archaeoglobales	Archaeoglobaceae	Archaeoglobus				unclassified_Archaeoglobus	WP_290595981.1	MPVLVAGTNGVMALKVTKITGFPICYSQIDRYPDGEKYFRFACDVSGEDVIIFNSMHPNPDEILFETILIAETAYESGAESVSCVFPYFAYARNAESVRGEATPIHAIVKMLKNAGIKRICTVDFHLQKNVFGIEHTDISGMEKLAEYCLEEFSDSFTVIAPDEKAVYWAKKFAEKSDSEVIALRKIRIDAENVIIDPVKLVLGGDVVIVDDIVSTGGTVCQAARIAKKAGCRRVFAACTHAILAGDAMMRILESGIEGVVATDTILSPVSHVSVAETIAAALNF
Methanobacteriati	Methanobacteriota	Archaeoglobi	Archaeoglobales	Archaeoglobaceae	Ferroglobus	unclassified Ferroglobus			Ferroglobus_sp.	WP_290902723.1	MNIIPGNASPILSSRIAEKTGGRLIEVEYRRFPDGELYVRVKEVPNECVVVQSINSNDDLVYLILILDALENSDVTLVVPYMGYARQDKRFLDGEAVSIRAVAKILESYAERIYTVNIHSKDAESWFRKLENLDAMPLIGERYKDKDVVMIAPDKGSLERVKVAAKYAGCDYDYLEKKRVDAETVEIFPKNLEVEGRDVVIIDDIVSTGGTIVEAVKSLEVKSVEVACVHAVLAGNALNRIYSAGVRKLMATDTVEKAVSEITVSPLISEVLQC
Methanobacteriati	Methanobacteriota	Archaeoglobi	Archaeoglobales	Archaeoglobaceae	Ferroglobus	unclassified Ferroglobus			Ferroglobus_sp.	WP_290902391.1	MIIPGSNGFLAVKIARSCGENLHLIELEKLKYGEKYVRLTFDVEGEDVYLVNTFHPNPDEIILENLFVAEALKEYGAKRIYGIFPYIAYSKKGKKLIKGELPPLKVLSKLYDIFEKMYSVNFSGEMDVVNISAAELIGEYFAEKLGEKCIVISPDETSEELARGVAEKIGTDYELMKKIRVDAENVIVSARRMNLDGYEVLLVDDLIYTGSSMVQAIKLVKKSNVKRILVSCVHALADMRDLLNIYISGADEIVATDTVLSYVSKISVAELLAEKVF
Methanobacteriati	Methanobacteriota	Archaeoglobi	Archaeoglobales	Archaeoglobaceae	Geoglobus	unclassified Geoglobus			Geoglobus_sp.	WP_456369978.1	MKLIVGPSSPLLGRRISKAAGAEIAEVVYRKFPDGEIYVKVEDTGDEEFVIVNSITSSDDIIFLMLAFDALEGREVTAVIPYMGYARQDRAFEEGEAISIRAVARMMESHASRVVTVNIHSEEAKKHFRKLVEVDAMELIGRHYRGRDIVMLSPDRGSLERVRRAAKAAGCEFDYLEKTRIDSETVEITPKNLDVSGRNVVIVDDIISTGGTVVTAARQLHGRADSVEAACVHAVLAGNALNRLYSAGISDVIATDTVEKQVSVLTVAELISEVLK
Methanobacteriati	Methanobacteriota	Archaeoglobi	Archaeoglobales	Archaeoglobaceae	Geoglobus	unclassified Geoglobus			Geoglobus_sp.	WP_457591857.1	MKLIVGPSSPTLGMRLSKATGLEIAEVTYRKFPDGEIYVRVDRSGDEFVVVNSLNSNDDLVYLMLIFDALQDREITAVIPYMGYARQDRAFLDGEAISIRAIARLIEEYASRVVTVNIHSEEAKKHFRKLTEVDAMEVIGEHYRGEDVVMLSPDRGSLERVRRAAEHAGCDYDYLEKTRIDAETVEIKPKNLDVSGRKVVIVDDIISTGGTVVTAAKQLYGSAESIEAACVHAVLASNALNRLYSAGISEVIATDTVERQVSVLSVAELISEVL
Methanobacteriati	Methanobacteriota	Archaeoglobi	Archaeoglobales	Archaeoglobaceae	Geoglobus	unclassified Geoglobus			Geoglobus_sp.	WP_457590963.1	MKLIPGTNGEISVKIGRFLGKGPDFVQIEKLPYGEKYVRIPFDAEDRAVVVNTFFPNPDEILFESRLIGEILRERGAEELTLVAPYLAYSRKRSTIYGEAKSLETVMEILDVFDRILAVDFYGSAEAVESISAIPLLAEYMDEEFTLSDPVVLGPDELSVGWLKPFTEIMNADISVIKKIRVDAENVVVSKIDADVAGRDVIIADDIVATGATVIQSAKKLKRMGAGRIFVVASHALLNKEVYAAILKSGIEEVISTDTVLSPVSRVSVSKLLAERLM
Methanobacteriati	Methanobacteriota	Archaeoglobi	Archaeoglobales	Archaeoglobaceae	Geoglobus	unclassified Geoglobus			Geoglobus_sp.	WP_456370806.1	MRLIPGTNGEISVKIGRFLGKGPDFVQIEKLPYGEKYVRIPFDVDDRAAVVNTFFPNPDEILFESRLIGEILRERGAKELILVAPYLAYSRKRATVYGEAKSLETVMEILGVFDRILAVDFYGSSEIVENVSAIPLLAEYTAEEFDLTNPVVLGPDELSIGWLDPFAEIMQAEVSLIRKIRVDAENVVVSRIDADVRGRDVVIVDDIVATGATVVQSAKKLKGMGARRIFVVASHALLSKEVYASILKSGVEEVISTDTVLSPVSRVSVSKLIADELM
Methanobacteriati	Methanobacteriota	Archaeoglobi	Archaeoglobales	Archaeoglobaceae	Geoglobus				Geoglobus_acetivorans	WP_048092983.1	MKLIAGPSSPLLAKRLSEAAKIDIADTTYRKFPDGELYVRVNDASDDRYVVVNSINSNEDLVYLLLIFEALSEKEIIAVIPYMGYARQDRAFLEGEAVSIRAIARLIEGYAERVITVNIHSSEAKNHFRKLVEVDAMPLIGEHYRERDVIMLSPDKGSLSRVRVAAQVAGCDFDYLEKTRIDAENVVIQPKNLDVGGRKVVIVDDIISTGGTMVTAAKQLAGNAEGIEAACVHAVLASNALNKLYSAGISEVISTDTVERQISKLSAAELISEVILD
Methanobacteriati	Methanobacteriota	Archaeoglobi	Archaeoglobales	Archaeoglobaceae	Geoglobus				Geoglobus_acetivorans	WP_193807678.1	MNIIPGTNGELALKISRFFGVSPSYIQVEKLPYGEKYVRIPFEPEGKVYVVNTFFPYPDEILFESRLIGDILRERGAEELVLIAPYLSYSRGIASIFGEARTFETLMNILDVYDRIIAVDFYGNTEKVESVSAMPLLAEYISEECDLVDPVVLGPDEISKEWIRYFANIIESDYGFISKIRVDAQNVVVSRVNADVNGRDVIIADDIVATGSTVVQSAKKLKSLGARKIYVAATHALFSRQVYADILKAGVEDVISTDTVLNFTSRVSVSEIIADRVNF
Methanobacteriati	Methanobacteriota	Archaeoglobi	Archaeoglobales	Archaeoglobaceae	Geoglobus				Geoglobus_ahangari	WP_048096715.1	MKLIVGPSSPLLGKRVSDASGIPIAETTYRKFPDGEIYVRVEDAKDNEFVVVNSLNSNDDLVFTMLVLDALSGKEVTLVIPYMGYARQDRAFLDGEAVSIRAIARLLESYASRVVTVNIHSEEAKGHFRKMAEVDAMGLIGEHYRGEDVVMLSPDRGSLERVRRAAESAGCDFDYLEKTRIDAETVEIRPKNLDVSGRKVIIVDDIISTGGTVVTAAKQLKGDAESVEAACVHAVLAGNALNRLYSSGISRVIATDTVERQVSVLSVARLIAGVL
Methanobacteriati	Methanobacteriota	Archaeoglobi	Archaeoglobales	Archaeoglobaceae	Geoglobus				Geoglobus_ahangari	WP_048094586.1	MKLIPGTNGEIAVKIGRFLGESPDFIQIEKLPYGEKYVRIPFDVGREVAVVNTFFPNPDEILFESRLIGEILRERGAEEIVLVAPYLAYSRRRTAIYGEAKSLETVMDILGVFDRIVAVDFYGHVSSVECISAMPLLAEYIEEEFDLKDPVVLGPDEFSTNWLDAFSEKLGAETAVIKKIRIDAKNVVVSKIEADVRGRDVVIADDIIATGATVIQSAKKLRSMGAKRIFVAVTHALLDKEVYASILKSGIEEVIATDTVLSPVSRVSVAEMIAGLLR
Methanobacteriati	Methanobacteriota	Archaeoglobi	Archaeoglobales	Archaeoglobaceae	unclassified Archaeoglobaceae				Archaeoglobaceae_archaeon	MCD6494002.1	MKVVAGNASPMLALRIAKTLNLRLAKTTFKKFPDGEIYVKVEDFDDTNVVVQSLNCNENVVSLMLLFDALNDTEVVAVVPYMGYARQDKAFEDGEAISIRAIARLLESYASKVVTVNIHSKDAASHFSKLIDLDAMPIIGNYFKEQDVVMLSPDFGSYERVKVAAKAANCEFDYLEKRRIDAETVEIAPKNLDVEGKDVLIVDDIISTGGTIVEATKILLKNGAKSVKAACVHAVLANYALNKLYNAGVTEVIATDTVERVISKISVAELISSEL
Methanobacteriati	Methanobacteriota	Archaeoglobi	Archaeoglobales	Archaeoglobaceae	unclassified Archaeoglobaceae				Archaeoglobaceae_archaeon	MEM2461761.1	MDVILCPSSPMLGKRVAENLGLRIAQVQYKRFPDGELYARVESEEERHLIVSSLTSSEDIVLLNLLFDSLKGEVVALIPYMGYARQDREFLKGEAVSIRAIAKMLEKRAEKVLTVNIHSEKAKEYFKKLVELDAMPLIGKHYAGRNVVMISPDKGSAERVKKASMAANCDWDWLEKKRIDAKTVEITPKNLNVEGKEVVIVDDIISTGGTVAEAAKTLYNLGAKKIYCACVHAILSDFAAVKLFSAGISEIVATDTVERIFSKISVAEIISKELS
Methanobacteriati	Methanobacteriota	Archaeoglobi	Archaeoglobales	Archaeoglobaceae	unclassified Archaeoglobaceae				Archaeoglobaceae_archaeon	MCS7130830.1	MDLVICPSSPFLGKRISDFLGIKIANVQYKKFPDGEFYVRVESEEDKHVLVGSLISAKDIVLMNLLFDALKGEIVAVIPYMGYARQDREFLKGEAVSIRAIAKMIEDRVEKVLTVNIHSNKAKEKFKKLVDLDAMPLIGENFKGRDLVMISPDKGSAERVKVAAKIANCDWDWLEKKRIDAQTVEIAPKNLDVEGKNVLILDDIISTGGTVVEATKKLYELGAKRVETACVHAVLADFAVIKLFSSGIAEITATDTIERIFSKISVARILTEEVKKIVF
Methanobacteriati	Methanobacteriota	Archaeoglobi	Archaeoglobales	Archaeoglobaceae	unclassified Archaeoglobaceae				Archaeoglobaceae_archaeon	MCS7144601.1	MDLIICPSSPLLGKRISEFLGIKIANVQYRKFPDGELYVRVESEERSHLLVCSLISSEDIVLMNLLFDALKGEIIAVIPYMGYARQDREFLVGEAVSIRAIAKMIEDRAQKVLTVNIHSSKAKEKFKKLVDLDAMPLIGEHFKGKEVVMISPDKGSAERVKIAANIANCDWDWLEKKRIDAQTVEIAPKNLNVEDKNVLIVDDIISTGGTVIEATKRLYELGAKRVETACVHGVFADFAATKLFSSGIAEITTTDTIERAFSKISVAKILAEEVKKKIL
Methanobacteriati	Methanobacteriota	Archaeoglobi	Archaeoglobales	Archaeoglobaceae	unclassified Archaeoglobaceae				Archaeoglobaceae_archaeon	MFN3384575.1	MDLILTPSSPLLGKRIAEELRIRISPVNFKRFPDGELYARVESSESMHVVVCSLNSSEDFVLLNLLLDAIKGNVIAVIPYLGYARQDREFLKGEAVSVRVVAKSIESRAEKVITVNIHSEKAKENFKRLVDVDAMPLIGVNYREKDLVMISPDKGSAERVKTAARFANCEWDWLEKRRIDEKTVEISPKNVDVEGKRVLIVDDIISTGGTVIEATKRLYELGAKSVECACVHAVLADFAAVKLFSSGIKDIVATDTVERIFSKISVSKLLAEEIREI
Methanobacteriati	Methanobacteriota	Archaeoglobi	Archaeoglobales	Archaeoglobaceae	unclassified Archaeoglobaceae				Archaeoglobaceae_archaeon	MCS7118596.1	MDLILTPSSPLLGKRIAEEIKIKIARVQFKRFPDGELYVRVDSENSEHLVVCSLTSSDDLVILKLLFDTLKGEIILVVPYMGYARQDREFMRGEAISIRAIARNLEEKAERIITVNIHSEKAKENFKKLLDLNAMPLIGKYYKEKDLIMISPDKGSAERVKVAAKVASCDWDWLEKRRIDAQTVEISTKRIDVENKNVVIVDDIISTGGTVVEATKKLYELGAKRVECACVHAVLADFAAVKLLSSGIAEIVATDTVEKIFSKISVAELVKEAVLENLK
Methanobacteriati	Methanobacteriota	Archaeoglobi	Archaeoglobales	Archaeoglobaceae	unclassified Archaeoglobaceae				Archaeoglobaceae_archaeon	MET1124920.1	MDVVACPSSPALAKRLADVLNAKLAKVEFRRFPDGELYARVISDEDEHVVVGSINSNDDLVAITLAMEALEGRILAVVPYMGYARQDRVFLEGEAVSIKAVARLLESYAESVVTVNIHSEAAASHFRRLRNVDAMPLIGKFYGSDVVMLSPDRGSLERVKIAAEHAGCEWDYLEKKRIDAERVEISPKKVSVEGKKVVIVDDIVSTGGTVMEAARHLFNLGAEEVEVACVHAVLASFAAVRILSSGIKDIVATDTVECVFSRISVARSIAEELSELL
Methanobacteriati	Methanobacteriota	Archaeoglobi	Archaeoglobales	Archaeoglobaceae	unclassified Archaeoglobaceae				Archaeoglobaceae_archaeon	MCS7122007.1	MDIIACPSSPLLAKRIAESLKLNIAEVEFKRFPDGELYARINSSEDEHLVVCSLRSNEDLIFLILSMEALKGKIYTVVPYMGYARQDKVFLSGEAVSIRAVAKIIENYAEKVLTVNIHSKDAASHFTKLKDVDAMPLIGNYYAEKGDLIMLAPDKGSLERVKVAAKSAGCEWDYLEKKRIDAYTVEFYPKKVEIENRRVVIVDDIISTGGTVIEASKQLRKLGAREVETACIHAVLASFAAVRIFSSGVKEIVATDTVESIFSKISVAEILASALKDL
Methanobacteriati	Methanobacteriota	Archaeoglobi	Archaeoglobales	Archaeoglobaceae	unclassified Archaeoglobaceae				Archaeoglobaceae_archaeon	MEM4472895.1	MDLILTPSSPLLGKRISERMGLKIARVQFKRFPDGELYVRVESEEESHIVVSSLNSSDDFVLLNLLFDALKGEVVLVIPYMGYARQDREFLKGEAVSIRAIAKVLEERAEKIITVNIHSEKAKCSFRKLIDVDAMPLIGEYYKGKDVLMISPDKGSAERVKASAKVANVEWDWMEKKRVDAYTVEIFPKNLNVENRRVVIVDDIISTGGTVIEAAKKLYELGAKSVECACVHAVLAEFAAVKLFSSGISEIVATDTIERIFSKISVSKLIAEAVK
Methanobacteriati	Methanobacteriota	Archaeoglobi	Archaeoglobales	Archaeoglobaceae	unclassified Archaeoglobaceae				Archaeoglobaceae_archaeon	MEM4945128.1	MDLVICPSSPTLGKKIAEILNLKIANVQYKRFPDSELYVRAESDEKSHLVVGSVCSNEDVVLLNLLFDALKGEIIAIIPYMGYARQDREFLKGEAVSIRVLAKMLEERADRVLTVNIHSIKAKESFKRLTDLDAMPLIGNHFKGRDIVMVSPDKGSAERVKNAAKVANCEWDWLEKKRIDAQTVEITPKNLDVAGKQVVIVDDIISTGGTVVEATKKLYELGAKKVETACVHAVLAEFAPIKLFSAGIADITATDTIEKIYSRISVAELLAKEVKGVLE
Methanobacteriati	Methanobacteriota	Archaeoglobi	Archaeoglobales	Archaeoglobaceae	unclassified Archaeoglobaceae				Archaeoglobaceae_archaeon	MEM3699033.1	KIFMDLILTPSSPLLGKRIAEEIGVKISAVSFKRFPDGELYARVESQESEHVVVCSLNSSDDFVLLNLLFDAIKGDVVAVIPYLGYARQDREFLTGEAVSVRVVAKAIEERAEKVITVNIHSEKAKESFKKLVDVDAMPLIGKSYEGEDVIMISPDKGSAERVKTAARIANCEWDWLEKRRIDEKTVEISPKKIDVEGKRVVIVDDIISTGGTVIEATKKLYELGAKSVECACVHAVLADFAAVKLFSSGVREIVATDTVERIYSKISVSKILAEKII
Methanobacteriati	Methanobacteriota	Archaeoglobi	Archaeoglobales	Archaeoglobaceae	unclassified Archaeoglobaceae				Archaeoglobaceae_archaeon	MEM2070237.1	MPKLLAGKNGVLALKVSKMTSYPICYYQMFRYPDGELYFRLTSDVEGEDVIIFNSLYPDPEKAIFEIALMSDALVNANASSINCVIPYFAYSRSQNRMHGEALPISVINRILKSSGIRKVYTVDFHIQKNVFDFELQNITAMRDLGKYFAEKFGKKVNLIAPDENAVFWAEEFAKEVDCKDIIVLRKMKLDIESFVLEPMNIKIGKAAVIVDDIVNSGATVVQDAKIAKKEGCEKIYVACTHAILSDDALQRIFAVGVEGMIATDTILSPVSYVSVAKNIADAIIKDFS
Methanobacteriati	Methanobacteriota	Archaeoglobi	Archaeoglobales	Archaeoglobaceae	unclassified Archaeoglobaceae				Archaeoglobaceae_archaeon	MET1124216.1	MKIVAGINGALAVRVSKLTGFPLCYSQLHRHPDGEIYFRLGCDVEGEEVLIFDTMHPKPERSLLTMALIADAAKAAGAEAIYCVIPYIAYARTDVRREGEPLAVNVLNKIFAISGVEKIYTVDFHLQKNVFDAELVDMTAMDLLAEYLSDRLSKPTVLAPDERAVVWAEKFAEVVDARDIVELRRIRVDVESFVFQPPRLSIEGSAVIVDDIVCTGATVSQIARIAKRSGAKDVYVACTHAILTEDALMRILASGVEEMVATDTVVSPVSRVSVAERIAERLIAEFG
Methanobacteriati	Methanobacteriota	Archaeoglobi	Archaeoglobales	Archaeoglobaceae					Archaeoglobus	WP_048064254.1	MVILVGGTNGLMALKVAKISGLPLCYSHVDRYPDGEKYFRFASNIDGEDVVIFNSMHPNPDEIIFETLLIAETAYSNGARSVTCVFPYFAYARSLDTVKGEALPIKTVVKVLKAAGVKKIITVDFHLQENVFGVEHVDLTGMEKLAEYCLEEFSDSFTVLAPDEKAAFWAEKFAAKANCDVVALRKIRIDAENVIIDDLRTGVEGDVVIVDDIVSTGGTVCQAARIAKRAGARRVFVACTHAILARDAMMRILESGIEDIVSTDTILSPVSHVSVADVIASALS
Methanobacteriati	Methanobacteriota	Archaeoglobi	Archaeoglobales	unclassified Archaeoglobales					Archaeoglobales_archaeon	RLI78050.1	MKVVAGNASPMLALKVAEALNLKLAKTTFKKFPDSEIYVRVEDFDDVNIVVQSLNCNEDVVSLMLLFDALSDTEIIAIIPYMGYARQDKAFEDGEAVSIRAIAKLLESYASEIITVNIHSKDAAGHFNKLVDLDAMPIIGNYFKEQDVVMLSPDFGSYERVKIAAKAANCDFDYLEKRRIDAETVEITPKSLDVEGKDIVFVDDIISTGGTMIEASKMLLKSGAKSVRAVCVHAVLANYALNKLYNAGVTEVIATDTVEKVVSKISVAELIANEVK
Methanobacteriati	Methanobacteriota	Archaeoglobi	Archaeoglobales	unclassified Archaeoglobales					Archaeoglobales_archaeon	RLI74991.1	MKVVAGNASPMLGLRVAKALNLKLAKTTFKKFPDGEIYVRVEDFDERNVVIQSLNCNEDVVSLILLFDALNETEIVAAIPYMGYARQDKAFEEGEAVSIRAIARLLESYASKIITVNVHSKDAASHFNKLIDLDAMPIIGNYFKEQDVVMLSPDFGSYERVKVAAKAANCEFDYLEKKRIDAETVEITPKSLDVEGREVVVVDDIISTGGTMIEAAKMLLKGGAKSVKAACVHAVLANYALSKLYNAGVTEVIATDTIEKAVSKISVAGLVANEVSRLI
Methanobacteriati	Methanobacteriota	Archaeoglobi	Archaeoglobales	unclassified Archaeoglobales					Archaeoglobales_archaeon	RLI89218.1	MRIVAGTSSPLLAKRIADELGIKLAKATFKRFPDGELYVRVEDIDGEAVIVQSITSSDDLVYLMLLFDALESCNVTAVIPYMGYARQDKRFFDGEAISIRAVARLIESYAERVISVNLHSREAASYFKKLEEVDAMGLIGEHYKGQDIVMISPDLGSLERVRRAAEEAGCEYDYLEKRRIDAEHVEVSPKSLSVEGKRVVIVDDIISTGGTIVEAAKILNASSVEAACVHAVLASNALNKLYSAGVSRVIATDTIERAVSRISVAKLIAETVKREFS
Methanobacteriati	Methanobacteriota	Archaeoglobi	Archaeoglobales	unclassified Archaeoglobales					Archaeoglobales_archaeon	MDI9646640.1	MDIVACPSSPMLAKRIAEIKNLKLAGVEYKKFPDGELYARIESKENEHAVVGSINSNDDLVTFILALEALNGKKIAVIPYAGYARQDKVFLQGEAVSIRAVAKIIESYAEKVITVNIHSSDAASHFRSLVNLDAMPLIGKYYRSRDVIMLSPDKGSLERVKVAASVANCDWDYLEKRRIDASRVEIAPKNIDVEGKNVVIVDDIISTGGTVLEAAKQIFGLGAKKIEVACVHAVLASFAAVKILSSGISDIIATDTVEKVFSRISVAEIISANL
Methanobacteriati	Methanobacteriota	Archaeoglobi	Archaeoglobales	unclassified Archaeoglobales					Archaeoglobales_archaeon	RLI77202.1	MDIILGPSSPALGKRISRALNSKIIGAEFKKFPDGELYARLSSESECAAIIQSICSNDDLILLILLLDALEEAEKVVVIPYFGYARQDRKFKEGEGISIRAIAGLIENYTDKIITVNLHSEMAKSYFKNIYEIDAMPLIGRMYKNKDVVMISPDLGSVERVKIAAEYADCDFDYLEKKRIDASHVEITPKEIDVEGKEIVIVDDIISTGGTIIEATKVLKDLGAKRVEAVCVHAVLANYALSKLFNSGIDDVIATDTIERIISRITVADEIAEVLQDLKP
Methanobacteriati	Methanobacteriota	Archaeoglobi	Archaeoglobales	unclassified Archaeoglobales					Archaeoglobales_archaeon	RLI73562.1	MKPLILAGSQGILAVKVAKQTGYPLGYIQIEKLPDGEKYVRLSSNVSNKDVFLFNSFAKNPDEIIIETVFLIETIKEYGANTINCVFPYFPYSRQDRRFIKGEALSLNIISRLFKNLEINRMYVFDFHLHRIDNLTEFFGFEVVNLTAMKKLAEYSKRFSDNLLVVAPDEEAIQWAKAFAKEINADYIYLKKIRVDAENVIISSPPPKVEGRDVIIVDDMISTGGTVIQALKVLKEGGCGKAFAACTHAILARDALKRLLEAGIEDLVASDTVLSPISHVTVSDIISERLKEDFGK
Methanobacteriati	Methanobacteriota	Archaeoglobi	Archaeoglobales	unclassified Archaeoglobales					Archaeoglobales_archaeon	RLI78589.1	MKPLILAGTQGILAVKVAKQTGYPLGYVQIEKLPDGEKYVRLSSDVNGRNVFLFNSFAKNPDEMIIESVFLIETIKEYGANSINCIFPYFPYSRQDRRFIEGEALSLKVVSKLFRNLEIDRMYVFDFHLHRIDDLTKFFRFEVVNLTAMKKLANYSQRFSDDLIVVAPDEEAIQWARMFAEEIDAEYIYFKKIRVDAENVIISSPPPDVKGRDVIIVDDMISTGGTVIQALRVLREGGCNRCFVACTHAILAKDALKRMLEAGVEDMVASDTVLSPISHVTVSDIISNRLKKDFGKY
Methanobacteriati	Methanobacteriota	Archaeoglobi	Archaeoglobales	unclassified Archaeoglobales					Archaeoglobales_archaeon	MDI9642862.1	MDLVICPSSPLLGKKISESLGIKIANVQYKRFPDGELYVRVESNENSHLIIGSLVSAEDVILMDLLFDALKGEVLPIIPYMGYARQDREFLHGEAVSIRAIAKIIEERADIVITVNIHSNKAKESFKKLIDLDAMPLIGEHFREKEIIMVSPDKGSAERVKVAAKVANCDWDWLEKKRIDAQTVEIAPKNIDVEGKNVLIVDDIISTGGTVIEATKRLYELGAKKVESACVHAVLAEFAAVKLFSAGIAEITATDTIEKIFSKISVAEILSQKIREVS
Methanobacteriati	Methanobacteriota	Archaeoglobi	Archaeoglobales	unclassified Archaeoglobales					Archaeoglobales_archaeon	RLI83972.1	MKVIVPASQGILAYPISRKTGIQLGYAELEKLPDGEKYVRIPENVEGKEIYIVNSFAHIPDELIIETLFLVDTFKELGAKKVIGIFPYFPYSRLMRRFIRGEAAKLKSVAKLFKVAGLDKMYVVDFHQRNFDEIFDFEVVDITAMHLLAEYAKENFILESPFVVGADEVAEYWAKIVAEELNAEYSLMRKIRIDAENVIVDSVPDEVVGKDVMIVDDIISTGGTVVQAVKALKAAGARRIYAACTHPALSNAALKMICHAGIDGIVGTDTVLSPISHVSVAGLISDSIMRS
Methanobacteriati	Methanobacteriota	Archaeoglobi	Archaeoglobales	unclassified Archaeoglobales					Archaeoglobales_archaeon	MDI9642865.1	MANVQYKRFPDGEFYVRVDSEEDTHVVVGSLNSSNDIILLNLLFDALKGDVIAVIPYMGYARQDREFLKGEAVSIRAIAKIIEERAGRVLTVNIHSIKAKENFKKLIDVDAMPLIGKHFKDKNIVMISPDKGSAERVKVAARVANCEWDWLEKKRIDAQTVEITPKNLDIDGKKVVIVDDIISTGGTVVEATKRLYELGAKKVESACVHAVLAEFAAVKLFSAGIAEITATDTIEKVFSKISVAEILSQKIREVS
Methanobacteriati	Methanobacteriota	Archaeoglobi	Archaeoglobales	unclassified Archaeoglobales					Archaeoglobales_archaeon	RLI87246.1	MLLIPGSQGLLAVKLSRLTGFKLGYAQLEKLPNGEKYIRVSGEITGDVVIVNSLAHNPDEMIMESLFLAETLKEYGAKRVFAVFPYLPYSRERAIRGEAFPIKAIAKIFSCLDRMYVVDFHLEDMIPEFPFEVVNLTAMEELAKYAENFDVKDPVVIAPDEEALRWASIVAEKLGIDCYYMKKIRVDAENVIIESAPHEAQGKDIIIVDDMIATGSTVVQAIKVLKRIGCGKIYVLCTHPVLAADALRRIFENGAEEVIGTDTVPSPISYVSVAPIIAKALVES
Methanobacteriati	Methanobacteriota	Archaeoglobi	Archaeoglobales	unclassified Archaeoglobales					Archaeoglobales_archaeon_ex4484_92	OYT34480.1	MDVVPTPASPVLSRRIAKSLNLQLASVTCKKFPDGEIYVRVESDETEHVIVCSINKNDDLVTLLLMLDSLVGDCYVVIPYMGYARQDKAFLKGEAISIRAIAKLIESYTKEIYTVNIHSQEAASFFKNLKEIDAMPEIGKKFVDEDIIMISPDEGSIERVKVAAKFANCDWDYLEKRRIDSTTVEITPKNLEVANRDVVIVDDIISTGGTIIQAAKMLRKLGARNINAACVHGVFAAYSVVSLFSSGISEIIATDTVESIFSKISVSELISKELANLIR
Methanobacteriati	Methanobacteriota	Archaeoglobi	Candidatus Mnemosynellales	Candidatus Mnemosynellaceae	Candidatus Mnemosynella				Candidatus_Mnemosynella_bozhongmuii	MBC7114971.1	MSEMKIIAGPSSQVLSKRVSDLTGWKMADVEYRKFPDGESYLRVKEEVERAVIIQSTRRDEDIIVLLQLLDACEDAEKHVIIPYFGYARQDRRFRSGEPVSSRVIASLINADSVAVINIHSSEILGYFRSPVRELDASEELGRYIGAMELEDPIVISPDYGAVELAEKVSRTAGCDYGAMRKERFGDEDVRISADDLDVSGRDAVIVDDIISTGGTIREAISILRKGGAKRIFVGCIHPVLVGDSLSKIYRSGASELFATDTIESPVSVISVSKVITSYLRELHD
Methanobacteriati	Methanobacteriota	Archaeoglobi	unclassified Archaeoglobi						Archaeoglobi_archaeon	MDI3502784.1	MSEIKIIAGPSSQVLSKRVSDLTGWSMADVEYRKFPDGESYLRIREEVERAVIIQSTRRDEDIIVLLQLLDACEDAEKHVIIPYFGYARQDKRFRSGEPISSRVIASLIDADSIAVINIHSTEVLGYFSSPIRELDASEELGKYVKTMELQNPVIISPDYGAIELAKKISEVAGCDHGAMKKERFGDEDVRISADDIEVKGRDVVIVDDIISTGGTIREAISILRKKGAKRIAVGCIHPVLAGDSLSKIYRSGAYEVFATDTIETPVSVISVSRVIASHLREIL
Methanobacteriati	Methanobacteriota	Archaeoglobi	unclassified Archaeoglobi						Archaeoglobi_archaeon	TDA27476.1	MDLILTPSSPMLGKRVAEILGLKLAKTHFKKFPDGELYVRVESDESKHLVISSINSNDDIILINLIFDALKGDIFLIAPYMGYARQDREFLEGEAVSIRAVAKMLEERVEGILTVNIHSERAKEKFRKLFDLDAMPLIGEHFRGRDVVMISPDKGSAERVKVAASIANADWDWLEKKRIDAQTVEIFPKNVEVNGKTVLIVDDIISTGGTVVEAAKKLYELGAKRVECACVHAVLADFAAVKLFSCGIEDIVATDTIERIFSKISVAKIIADHIRRVYQKA
Methanobacteriati	Methanobacteriota	Archaeoglobi	unclassified Archaeoglobi						Archaeoglobi_archaeon	MCQ4153689.1	MDVVICPSSPLLGKRIAELLEAKIAAVQYKKFPDGELYVRVESEEDSHIVVGSLCSNDDIIVLNLLFDAIKGEITALIPYMGYARQDREFLKGEAVSIRAIAKMIEERAEKIVTVNIHSNKAKENFKKLIDVDAMPKIGEHFRGRDIVMISPDKGSAERVKIAANVANCEWDWLEKKRIDAHTVEIAPKNLNVEGRNVLIVDDIISTGGTVVEATKKLYELGAKRVEAACVHAVLADFASIKLFSNGIADITATDTIERIFSKISVAGILAETL
Methanobacteriati	Methanobacteriota	Candidatus Hikarchaeia	Candidatus Hikarchaeales	Candidatus Hikarchaeaceae	Candidatus Hikarchaeum				Candidatus_Hikarchaeum_yamanae	WP_415486989.1	MIISGSASISLASSLSSHSKIPLGKTTHQNFPDGEFMVQTNFKGDHGIIIAATRSASDHLELLQLQDAIREAGATKITTILPYMGYARQDTVFEPGQPLSARAMARSIGTGTDRVIIVNPHKNTVCDYFGVPAIALDASPVLAQTLPTNLENPLFLAPDAGAISLAKSVRDAYGTGDTDYFEKDRISSTEVQISPSTVDVAGRDVICVDDIISTGTTTSKSARILHDRGAKTIFVTCIHALLVEDARKMLSDSGVGAIYTTDTIVTPETKVSIAPLLAKLL
Methanobacteriati	Methanobacteriota	Candidatus Methanoliparia	Candidatus Methanoliparales	Candidatus Methanoliparaceae	Candidatus Methanoliparum	unclassified Candidatus Methanoliparum			Candidatus_Methanoliparum_sp._LAM_1	WP_229234357.1	MKIIGGISSQSLSKRISDKLDIPIVAIEYKTFPDGEKYCRILEDIEGEDVLVVQSISSDSDLIYLLEIIDACKNLEVGKKIVLIPYFGYARQDKIFEIGEPISARVIAGLIKADKIYTVNIHSRSVLNFFGSPVDDLNAMPLLVDHIKDTSLTDPVVVAPDEGSADTVFNAASNYYDFDYMEKTRISSDKVVIKPKKLDVRGRDIVIMDDMISTGGTVLETAKMMKENGANDIYALCVHPVLVRDTLLRLYAAGIKEVISTDTIEKITSRVSIAPMITEKLKTMF
Methanobacteriati	Methanobacteriota	Candidatus Methanoliparia	Candidatus Methanoliparales	Candidatus Methanollivieraceae	Candidatus Methanolliviera	unclassified Candidatus Methanolliviera			Candidatus_Methanolliviera_sp._GoM_oil	VUT26699.1	MIVVPGSSNRLFAFKLSKQINAKYVETEISEFPDGEVHIKIPRDVKKEDVVVVQSLAVRPNDYLMEFLIICDALRGKGCNNICAVLPYMAYARQDNEFTPGEAISLLGVSRIIQEFCDEVITVDLHLHRYNRITELFRKGKNVSAMPLLGSYLARFNLDNPMVIGPDRESAQWAKQISAIFGNDYQVFTKMRHSPEDVSIRGEIDVRNRDVIVCDDIISTGGTMSEIIKVLKKGGAKRVIAACTHALLAGNAVTRIYGSGAEDLVGTDTVPSEITRVSAVPAVAEVFL
Methanobacteriati	Methanobacteriota	Candidatus Methanoliparia	Candidatus Methanoliparales	Candidatus Methanollivieraceae	Candidatus Methanolliviera				Candidatus_Methanolliviera_hydrocarbonicum	RZN69486.1	MKIIGGPSSQLLSKRVSDLLGVELVPVEYKVFPDGEKYCRISAPIEGEEVMIIQSTPSDSDIIYLMELIDACEIARKKTVVIPYFGYSRQDKIFDMGEPISARAIARSIRADRVYTVNIHDKDILKFFPSPAEDLDAMPLLVKYIQEMDLKDPLFIAPDEGSLDAVSNAVSNDFDYDFLEKTRISADDVAMKPKKINVKGRSVVILDDMISTGGTVMGASKMLKDAGAIDIYAFCVHPVLVGSTLLKLYQSGIKEVISTDTLEYITSLVSVAPLIAEKLR
Methanobacteriati	Methanobacteriota	environmental samples							uncultured_marine_group_II/III_euryarchaeote_KM3_102_D05	AIE98944.1	MPVVSGSNSGELAAALAADLGWEHHPLEARRFPDSEGYVRIPSRSIEAVRSEPVVIVATTFPDSGIVEALLMLEAVHDVRSGDLRNLKGEGPEVLEPAGPGIFLAVPYFGYSRQDKRFQGGEVVSAALIVKLLAQHLDGLIVLDLHAPAVLEGLETPVAFVSSMPEIADHLQREVRPDFILSPDKGAIERASHVAQMIGCNFSYLEKIRIDAHTIEHIPKDLDVEGAIVAIVDDMISTGGTICKASDALRRQGAKEVHAACTHGLFTGGAITRLSDHVDGVHATDSLPNPRSRVSGAPALARGVRDLLQRLGL
Methanobacteriati	Methanobacteriota	Methanobacteriota incertae sedis	candidate division MSBL1						candidate_division_MSBL1_archaeon_SCGC_AAA259D14	KXA90653.1	MLVIGGSASKKLAEKVSKEINSKFVPVENKQFPDGEIYVRIPEKVQGEKTLIIQSTHQNPNQYYMELFLLLDAAKDLGAEKVSAVIPYFAYARQDKRFEPGEAISLQTVSKLIESAGADEIFLIDLHAHRIENPPEVFGIPAYNLTAASTLARYVDENYDLKNPVILGPDEEAEQWAKKAGETIDADWDYMVKKRLGSKKVEITPRELEVEGRDVVIIDDIISTGGTMTEAIKILKEHNVKKIYACCTHPVLSNNALENIKNAGAEEVIGTDTIESEISKVSVAPVIAESIRQGEG
Methanobacteriati	Methanobacteriota	Methanobacteriota incertae sedis	candidate division MSBL1						candidate_division_MSBL1_archaeon_SCGC_AAA261D19	KXB02332.1	MLVIAGSASPDLAQSVSERLNCGLVKPELTKFPDGELHLKIPVDLEGEHVVIVQSTPYPQNDNFMELLLLLDTVEDLGAKEVAAIVPYFAYARQDKRFEPGEAVTMQTMLKLIESTEPDRLLTVDVHEEKSIKGTKIPAKNLHAMPLVGKWLFSLNLKNPLLLGPDRGAQDYAEQAAGSLGADYDYLFKKRKSPTEVSMEPKSLDVEGRDVVILDDIISTGGTVIEALELLKKHNARKIYAGCTHAVLAGNALDRILEAGAEGVFATDTIETEISKMSVAPIIADTIAE
Methanobacteriati	Methanobacteriota	Methanobacteriota incertae sedis	candidate division MSBL1						candidate_division_MSBL1_archaeon_SCGC_AAA261G05	KXB03355.1	MIVGGSASRDLAERISKELDCEFAPVERERFPDGELYVRIPEEIEGEEVAVIQSTCYPPNENYMELFLLLDAAKGLGAEKVSAVIPYFAYARQDARFKPGEAISLKTVAKLIESAGADEVYTIDLHAHRIESTPDVFNIPAQNLTAAPLLAQYASEEFQLEDPVVMGPDGEAKQWAENAGKAIGADWDFMVKERLGPEKVEITPRELDVEGRDVLVIDDIISTGGTMVEAIQILKEHAVKNIYAACTHPVLGTNALEKIKMAGAEEVVGTDTIPSKVSVVSVAPIIAKAFTQ
Methanobacteriati	Methanobacteriota	Methanobacteriota incertae sedis	candidate division MSBL1						candidate_division_MSBL1_archaeon_SCGC_AAA382A03	KXB05249.1	MLVIGGSASTKLGKKVSNELDCEFASVEKKTFPDGEIYVRISEKVEGEKALVVQSTCYPPNKNYMELFLLLDALNDLNAEKISAFIPYFGYARQDKRFEPGEAVSFKTVAKLIESAGADEIYVMDIHGEKIESGPKVFQIPAFNLTAAPILSKYVAKNYSLEKPVVLAPDEGAKEWARKAGKSIEADWDFMVKKRHGAKKVEITPRELDVKNRDVIILDDIISTGGTMTEAIKILKENGAKTVFACCTHPVLSDNALEKIKNAGAREVIGTDTIPSEVSKVSVAPVIAESYRQ
Methanobacteriati	Methanobacteriota	Methanobacteriota incertae sedis	candidate division MSBL1						candidate_division_MSBL1_archaeon_SCGC_AAA382C18	KXB06450.1	MIVGGSASENLAEKISERMDCDLSIPEFEKFPDGEVYVRLTDDVEGEDVVVVQSTCYPPNQNYMELFLLLDVARDSGAEQVSAVVPYFGYGRQDKRFESGEAVSLETVANLIECSGADEVYMMDIHPQPIERSPEVFDIPAHNLTAADILAEYIDQNYSLSNPVVFGPDSGAEEWAKRAGEAIGADWDYMTKKRLGPEEVEITPREINVEERDVIIVDDIISTGGTMREAIDILKSHGSNDVFIACTHPVLVDDALDKLRDTGVKDIVATDTIEGEVSKVSIASVVSEALSQ
Methanobacteriati	Methanobacteriota	Methanobacteriota incertae sedis	candidate division MSBL1						candidate_division_MSBL1_archaeon_SCGC_AAA382F02	KXB06121.1	MLVVEGSASETLAKNVSEELGCGFVQVEKKQFPDGELYVRLTKDVEGEEVAVIQSTCYPPNQNYMELFLLLDAVKDLGAEKVSAVIPYLAYARQDERFEPGEAISLKTVAKLIESSGADEVYMIDLHAHRIEKAPEVFGIPAHNLTAASVLAKYVNEEYDLENPVVLGPDGEAEKWAKRAGEAIGADWDFMVKKRLGSKEVEITPRELDVSERDVMIIDDIISTGGTMTEAIQILKDHGAEDIYAVCTHPVLSDNALENIEAAGAKEVIATDTIGSEVSKVSVAPVIAEAL
Methanobacteriati	Methanobacteriota	Methanobacteriota incertae sedis	candidate division MSBL1						candidate_division_MSBL1_archaeon_SCGC_AAA382K21	KXB07586.1	MVVGGSAPEGLAEKVANEMGCEFVPVEKKSFPDGEIYVRILDDLEGEEVAVVQSTCYPPNQNYMELFLLLDAAKDLGAEKVSAVIPYLAYARQDERFEPGEAVSLNTVAKLIESAGADEVFMVDLHAHRIESVPETFGIPARNLTAAPALAEYFDDKYDLNNPVALGPDGEAEQWSKKAGEAIGADWDFMIKKRLGPEKVEITPRELDVEDRDVILIDDIISTGGTMVEAIQILKNHGVGDIYVACTHPVLSGNALDKIKGAGVMEVIATDTIESEIGKVSVAPVISEAFF
Methanobacteriati	Methanobacteriota	Methanomada group	Methanobacteria	Methanobacteriales	Methanobacteriaceae	Candidatus Methanobinarius			Candidatus_Methanobinarius_endosymbioticus	RBQ24529.1	MILLIIGGSASQKLAANVAKELNDWLCPIETKKFPDGERYIRIKGKIDKEAVIIQSTGYPQDENLIELLFLIKNLKDLGVEKTKVVLPYFGYGRQEKRFKSGEAISAEIVANLIENAGADEIISVNLHEGSIRDFFKIPSKNISAMEAIAEHVDSIAEDPIIIAPDKGALGFAKEIAKILDGSYTYMNKIRLGPDKVETTIADIRYDFPTDDPELANLNKKEKKVDIKSVEGKETIIIDDIIATGGTIVNAIGILKEQGAKSISVCCVHPILVNDAVLKIYAAGAKNIAGTDSLKSEVSFISIAKTIAKSLR
Methanobacteriati	Methanobacteriota	Methanomada group	Methanobacteria	Methanobacteriales	Methanobacteriaceae	Candidatus Methanorudis			Candidatus_Methanorudis_spinitermitis	MDR2966928.1	MIIGGSASQKLAAEVAKELGEYLCPIETKKFPDGERYIRIKGNIEKKVVVIQSTGYPQDENLIELLFIIKNLKSLGAREIKVVIPYFGYGRQEKRFKEGEAISAEIVANLIENSGASEIISINLHEDSVRNFFNIPIENISATAPIAEYIANISNKPVIIAPDKGALGFTEEISKILECNFSYLKKVRLSPEKVETKIADINIDYVEGHDAFIVDDIIATGGTIVNAIAILKEHGAKSVSVCCVHPILVNDAILKIYAAGAKSIAGTDSLKSEVSSISVAKIIANAIK
Methanobacteriati	Methanobacteriota	Methanomada group	Methanobacteria	Methanobacteriales	Methanobacteriaceae	Candidatus Methanovirga			Candidatus_Methanovirga_aequatorialis	MDR2624376.1	MIIGGSASQNLTAKIAAELGDEVCPVEIKKFPDGEKYIRIKGKVEEEMVLIQSTGYPQDENLIELIFLISNLKDLGAKKIKVVTPYFGYGRQEKRFEDGEAISAKIVCNLIESVGTTEFISLNLHEDSLKDFFSIPVHNLSAMPVIAEYIKENIENPIVVGPDKGALGFATEIANVLKCESTYLSKIRISPDKVETKIVTDFNDSKIDISSVEGKEAVIVDDIISTGGTIVNATKILKEHGAKSVDVCFVHPVLVNDAVLKIYGAGVRNIIGTDTLTSDVSHLSVASIITKFLKTKNKII
Methanobacteriati	Methanobacteriota	Methanomada group	Methanobacteria	Methanobacteriales	Methanobacteriaceae	Candidatus Methanovirga			Candidatus_Methanovirga_basalitermitum	MDR2831286.1	MIIGGSASQNLTAKIAAELGDEICPIEIKRFPDGEKYIRIKGKIEEEMIIVQSTGYPQDENLIELLFLISTLKDLGAKKIRVVLPYFGYGRQEKCFKEGETISAKVVSNLIEKTGATEFISLNLHEDSLRDFFSIPTHNLSAIPVIAEYIKKNTKNPIIVGPDKGALDFTTEIANILKCESIYLSKVRISPDKVETKIVANVNDSKIDISMVEGKEVVLVDDIISTGGTIINATKILKEHGAKSVDVCFVHPVLVNDAVLKIYGAGVRNIIGTDTLTSDVSHVSVANIVANFLKK
Methanobacteriati	Methanobacteriota	Methanomada group	Methanobacteria	Methanobacteriales	Methanobacteriaceae	Candidatus Methanovirga			Candidatus_Methanovirga_meridionalis	MDR3223344.1	MIIGGSASQNLTAKIAELLNDEVCPIEIKKFPDGEKYIRIKGKIEEEMILIQSTGYPQDENLMELLFLISNLKDLGAKKIKVVVPYFGYGRQEKRFKNGEAISAKIISNLIEIAGATEFFSLNLHEDSLKDFFSIPAHNLSAMPVITEHIKENTENPIIVSPDKGGLGFTTEIANILKCESTYLSKVRISPDKVETRIVNMINNKSKVDISLVEGKEVILVDDIISTGGTIVNATKIVKKHGAKSVDVYCVHPVLVNDAVLKIYGAGVRNIIGTDTLTSDVSHISVANIITNKILEKEN
Methanobacteriati	Methanobacteriota	Methanomada group	Methanobacteria	Methanobacteriales	Methanobacteriaceae	Candidatus Methanovirga			Candidatus_Methanovirga_procula	MDR2544490.1	MIIGGSASQNLTSKVASCLGEELCPIEIKKFPDGEKYIRIKGKVSEEMVIVQSTGYPQDENLMELIFLISNLRDLGVKQIKVVMPYFAYGRQEKCFKDGEVISAKIISNLIENAGATELISLNLHEDILKDFFSISVHNLSATPVIAEYIRENTENPIIVGPDKGAVGFTTEIANILNCDSTYLSKIRISPDKVETNVVNAGDESKIDISSVEGKEAILVDDIISTGGTIVNATKILLDYGAKSVDAYCVHPVLVNDAVLKIYSAGVRNVIGTDTLTSDISHISVANVIANKILELRD
Methanobacteriati	Methanobacteriota	Methanomada group	Methanobacteria	Methanobacteriales	Methanobacteriaceae	Methanobacterium	environmental samples		uncultured_Methanobacterium_sp.	WP_321421055.1	MIIGGSSSQKLAANIAREMDDVLCPIESRKFPDGERYVRIKGDVEDGVVVVQSTGYPQDENLMELFLILKTISNMGITDIRTVIPYFGYGRQEKSFNYGEAVSAEVVCQLIEFAGASSVYSINLHEQSICDLFKIPAYNLSAMPAIANYVENNVEDPVIVAPDKGALGFAQEVANILNCESDYLEKVRLSPEKVETKPKNLDVEGRDAVIIDDIISTGGTIVNACGILKEHNANKIVVSCVHPVLVGDALLKIFAAGADDVVGSDTLKSEVSNVSVASIVADALNK
Methanobacteriati	Methanobacteriota	Methanomada group	Methanobacteria	Methanobacteriales	Methanobacteriaceae	Methanobacterium	unclassified Methanobacterium		Methanobacterium_sp.	WP_424714028.1	MIIGGSASQKLSAKVAWDLGENLSPIETRRFPDGERYIRIKGEVPKEVVVIQSTGYPQDENLMELFLLLKNLKSLGVERTRVVIPYFGYGRQERRFKSGEAVSAVIVAELLEAAGASEIYSINLHEKNIKEFFNIPVHEISAMPMIANYINTQVDDPMIIGPDKGALGFAEEISGILKCDCDYLEKTRISPEKVEMKPKNLDVKGRDVVIIDDIISTGGTIVSASRILNDLGANKVLVGCVHPILVEDALLKIFAAGVDDVFATDTLKSDVSTISVAPLVAGYLKKFE
Methanobacteriati	Methanobacteriota	Methanomada group	Methanobacteria	Methanobacteriales	Methanobacteriaceae	Methanobacterium	unclassified Methanobacterium		Methanobacterium_sp.	MDI6724169.1	MIIGGSASQKLAAKIAKELNTTLIPIETRKFPDGERYIRINGKLKDEAIVVQSTGYPQDENLIELFLILKNLKSMGIKKIKVVIPYFGYGRQERRFKSGEAISATIISELLEFSGADEIFCINLHEDNITEFFNIPAHDLSAMPPIADYVKKTLENPVIIAPDKGALGFAKEIADILHCEYDYLEKTRISPEEVETKPKSLNVKGKEAVIIDDIISTGGTIVNAVKILKEHGASKVIVSCVHGVLVEDALLKIFTAGVDDIVATDTLKSEVSVISVASIVAEALKKSEN
Methanobacteriati	Methanobacteriota	Methanomada group	Methanobacteria	Methanobacteriales	Methanobacteriaceae	Methanobacterium	unclassified Methanobacterium		Methanobacterium_sp.	MGZ7044095.1	MIIGGSASQKLAAKIAKELDCPLIPIETRRFPDGERYIRIKDQIDDEVIVVQSTGYPQDENLMELFFILKNLKSMGVQKIKVVIPYFGYGRQEKRFKSGEAVSALIIAELLEFSGADEIFFFNLHEESITDFFKVPVHNLSAMPIIADYLKKIVHDPVIIAPDKGALEFAKEIAEIIGCEYDYLEKIRLSPKIVETKPKDLNVKGKEAVIIDDIISTGGTIVNAASILRELGASKVIVSCVHPVLVEDSLLKIFAVGVDDVLSTDTLLSDVSVISVAPLVAEKLKK
Methanobacteriati	Methanobacteriota	Methanomada group	Methanobacteria	Methanobacteriales	Methanobacteriaceae	Methanobacterium	unclassified Methanobacterium		Methanobacterium_sp.	HEX7467002.1	MIIGGSASQKLAAKIAWHLGETLCPLETRKFPDGERYIRIKGDVNENAVVVQSTGYPQDQNLIELFLILKTLKNMGVEDIKVVIPYFGYGRQEKSFKSGEAVSAAVIADLIEAAGASHIFSINLHEDGIRDLFNIESYNLSAMPLIAEYIGNKFENPLIVAPDRGALGFAEEIAGILGCECDHLNKTRLSPEEVETEAKDLDIEGYEAVIIDDIISTGGTIVNASNILKELGASKVVVACVHPVLVEDALLKLFAAGVDDVIATDTLRSDVSVISVASLVADALKPFYE
Methanobacteriati	Methanobacteriota	Methanomada group	Methanobacteria	Methanobacteriales	Methanobacteriaceae	Methanobacterium	unclassified Methanobacterium		Methanobacterium_sp.	HML04944.1	MIIGGSASQKLAAKIAKELECPLIPIETKRFPDGERYIRIKGELDDEAIVVQSTGFPQDENLIELFLILKNLKSMGIEKIKVIIPYFGYGRQERRFKSGEAVSAVIISELLEVSGASEIFCINLHEENITEFFKIPVHNLSAMQLIANYVKETLNDPVIVAPDKGALGFAKEIAEILGCEYDYLEKTRISPEIVETKPKNIDVKGKEAVIIDDIISTGGTIVNATGILKELGASKVVVSCVHPVLVEDALLKIFAAGVDDVVSTDTLLSDVSVISVASLVAEALKSGKL
Methanobacteriati	Methanobacteriota	Methanomada group	Methanobacteria	Methanobacteriales	Methanobacteriaceae	Methanobacterium	unclassified Methanobacterium		Methanobacterium_sp.	HTX60881.1	MIIGGSASQKLGALVAKELNEILCPLESRKFPDGERYIRIRGNIDTKAVIIQSTGYPQDQNLMELFFILKTLKNMEVEDIRVVIPYFGYGRQEKRFKSGEAISAQVIAELLEEAGASELYSINLHEDGLCDLFNIPAHNLSAMPLIAEYLGERYNDPIIVAPDKGALGFAHEIAGILNCEYDYMEKTRISPEVVETKPNKLDVKDREVVIIDDIISTGGTIVNASQILRKHGASKIAVSCVHPVLVEDALLKIFATGVDEVVSTDTLQSDVSTISVAPLIARAINNVG
Methanobacteriati	Methanobacteriota	Methanomada group	Methanobacteria	Methanobacteriales	Methanobacteriaceae	Methanobacterium	unclassified Methanobacterium		Methanobacterium_sp.	MDD1774596.1	MIIGGSASQKLAALIAKELGETLCPLETRKFPDGERYIRIAGEIESEAVVVQSTGYPQDQNLLELFLIIKTLKSLEVEDIKVVIPYFGYGRQEKRFKSGEAISAKVIAELLEASGASEIYSINLHEDGLCELFNIPAHNLSAMPLIAEYIGENLKDPVIVAPDKGALEFASEIGDMLGCDCDHLEKTRLSPEKVETKTKNLDVKDREAVIIDDIISTGGTIVNASRILRQHGASNITVACVHPVLVEDALLKIFANGADDVIATDTLQSDVNTISVAPLIADFIK
Methanobacteriati	Methanobacteriota	Methanomada group	Methanobacteria	Methanobacteriales	Methanobacteriaceae	Methanobacterium	unclassified Methanobacterium		Methanobacterium_sp.	MCE5214088.1	MIIGGSASQRLAAGIAKELDETLCPLETRRFPDGERYIRIGGNIESDAIVIQSTGYPQDENLLELFLILRTLKSLDVTNIKVVIPYFGYGRQEKRFKNGEAISAAVIAELLETTGATEIFSINLHEDGLCDMFNIPTYNLSAMPLIADYIGEILEDPLIVAPDKGALSFADEIATILGCECDYLEKTRISPDEVETKTKNLDVKNKEAVIIDDIISTGGTIVNASRILSKHGASKVLVSCVHPVMVEDALLKIFATGVDDVIATDTLNSDVSVISVASLLAKFLR
Methanobacteriati	Methanobacteriota	Methanomada group	Methanobacteria	Methanobacteriales	Methanobacteriaceae	Methanobacterium	unclassified Methanobacterium		Methanobacterium_sp.	WP_431062874.1	MIIGGSASQKLAAKIANELKCPLIPIETRRFPDGERYIRIKGELDNEAIVVQSTGYPQDENLMELFLILKNLKSMGIENIKVVIPYFGYGRQERRFKSGEAISAEIISELIEVAGATEIFCINLHEESITDFFQIPTHNLSAMTLIASHIQQNLDNPVIIAPDKGALGFAKEIADILGCEYDYLEKVRISPEVVETKTKKVNVKGKEAVIIDDIISTGGTIVNAARILKEHGASKVIVSCVHPVLVEDALLKIFAAGVDDVIATDTLLSDVSVISVAPLVAAAMLK
Methanobacteriati	Methanobacteriota	Methanomada group	Methanobacteria	Methanobacteriales	Methanobacteriaceae	Methanobacterium	unclassified Methanobacterium		Methanobacterium_sp.	MDD1774204.1	MIIGGSASQKLGALIAKELDETLCPLESRKFPDGERYIRITGEIDSEAVVIQSTGYPQDQNLMELFFIIKTLKSLDLETIKVVIPYFGYGRQEKRFKSGEAISAQIIAEMLEAAGASEIISINLHEDGLCDLFNITAHNLSAMPLLAKYIGEKFEDPVIVAPDKGALGFAREIAGILSCEHDYMEKTRISPEKVETKPKNLDVEEREAVIIDDIISTGGTIVNASRILRKHGASKIAVSCVHPVLVEDALLKIFSTGVDEVIATDTLQSDVSTISVAPLIANFIKKG
Methanobacteriati	Methanobacteriota	Methanomada group	Methanobacteria	Methanobacteriales	Methanobacteriaceae	Methanobacterium	unclassified Methanobacterium		Methanobacterium_sp.	WP_287681777.1	MIIGGSSSQKLAANIAHEMDDVLCPIETRKFPDGERYLRIKGDVEDDVVVVQSTGYPQDENLMELFLILKTLREMDITNIRTVIPYFGYGRQEKSFNKGEAVSARVVCQLIEFAGASSVYSMNLHEQGICDLFNIPAYNLSAMPAIADYVKNNVEDPVIIAPDKGALGFAQEIAQILNCESDYLEKIRLSPENVETKPKNLDVDGRDAVIIDDIISTGGTIVNACGILTEHHASKIIVGCVHPVLVGDALLKIFSAGADDVVGTNTLKSEVSNVSVASLVADALKMDNNLG
Methanobacteriati	Methanobacteriota	Methanomada group	Methanobacteria	Methanobacteriales	Methanobacteriaceae	Methanobacterium	unclassified Methanobacterium		Methanobacterium_sp.	TMS42522.1	MIIGGSASQKLAALVAKEHNEILCPLETRKFPDGERYIRIGGEIDSKALVIQSTGYPQDQNLLELFLILKTLKSLEVEDIKVCIPYFGYGRQEKRFKSGEAISAKVIAELLESSGTSEIFSINLHEEGICDLFDIPAHNLSAMPLIAKYIGENFNNPIIVAPDKGALGFAREIAEILDCDCDHLEKTRISPERVETKPKNMDIKGREAVIIDDIISTGGTIVNASNILRLHGASKVVVSCVHPVLVEDALLKIFASGVDDVIATDTLQSDVSTISVAPLIADFINK
Methanobacteriati	Methanobacteriota	Methanomada group	Methanobacteria	Methanobacteriales	Methanobacteriaceae	Methanobacterium	unclassified Methanobacterium		Methanobacterium_sp.	MCC7564589.1	MIIGGSSSQKLAASIAREMDDILCPLESRKFPDGERYIRIKGDIDEGVVVVQSTGYPQDENLIELFLILKTIRKMGIKKIRTVIPYFGYGRQEKSFNHGEAISAEVVSQLIQESGASEIYSINLHEESICNLFNIPAYNLSAMPAIASFIGENVEDPVILAPDKGALGFAHEISNILNCESDYLEKIRLSPNKVETKPKNLDVDNREVVIIDDIISTGGTIVNACSILKEHGASRIMVSCVHPVLVEDALLKIFAAGADEVVSTDTLKSEVSTVSVASVVADALKKSF
Methanobacteriati	Methanobacteriota	Methanomada group	Methanobacteria	Methanobacteriales	Methanobacteriaceae	Methanobacterium	unclassified Methanobacterium		Methanobacterium_sp.	MGA2677118.1	MIIGGSASQKLAAKIAWELGETLCPMETHKFPDGERYIRIGGDVTENAVVIQSTGYPQDQNLIELFLILKTLKSMNLENVKVVIPYFGYGRQEKRFRKGESVSASVIAQLIEAAGASEFYSINLHENGICDFFDIPTYNISAMPRIADYIGERFENPLIVAPDKGALPFAKEISDLLKCDYDHLEKNRLSPDKVETKTKNLDVKGKETIIIDDIISTGGTIVNAANILRQHNADKVVVSCVHPVLVEDALLKIFTAGVNDVIATDTLRSDVSMISVAPLVAEALRK
Methanobacteriati	Methanobacteriota	Methanomada group	Methanobacteria	Methanobacteriales	Methanobacteriaceae	Methanobacterium	unclassified Methanobacterium		Methanobacterium_sp._BAmetb5	WP_292614373.1	MIIGGSSSQKLAANIAHEMDDVLCPLETRKFPDGERYLRIKKEVDDGVVVVQSTGFPQDENLMELFLILKTLRSMGVNDIRTVIPYFGYGRQEKSFNSGEAVSAEVVCQLIEFAGASSVYSLNLHEKSICDLFQIPAFNLSAMPAIASYVEKNVEDPVIIAPDKGALGFAQEVAEILGCPSDHLEKIRLSPEKVETKPKNLDVEGRDAVIIDDIISTGGTIVNACQILKEHQVGRIVVSCVHPVLVGDALLKIFAAGADDVVGTNTLKSEVSNVSVAGLVAEALKKE
Methanobacteriati	Methanobacteriota	Methanomada group	Methanobacteria	Methanobacteriales	Methanobacteriaceae	Methanobacterium	unclassified Methanobacterium		Methanobacterium_sp._BRmetb2	AXV36966.1	MIIGGSASQKLAAKIAAELQETLCPIETRKFPDGERYIRINGKIEEKAVVVQSTGFPQDENLVELLFIIKTLKDLGVKTIKTVIPYFGYGRQEKRFKSGEAISAQIIAELLESAGVSELFCVNLHENNMANFFNIPLHELSAMPLIAQTIKRTIDDPIIIAPDKGALDHAQELAGLLDCDCDYLEKTRISPEKVETKPKNMNIEGKHAVIIDDIISTGGTIVNASQILKSHDAKKITVACVHPVMVDDALLKIFASGVDDVIATDTLRSDVSVISLAPLIADALKK
Methanobacteriati	Methanobacteriota	Methanomada group	Methanobacteria	Methanobacteriales	Methanobacteriaceae	Methanobacterium	unclassified Methanobacterium		Methanobacterium_sp._MZD130B	WP_416113058.1	MIIGGSSSQKLAANIAREMDDILCPLETRKFPDGERYIRINGDVDEGVVVVQSTGYPQDENLMELFLILKTIRRMGVKKIRTVIPYFGYGRQEKSFNHGEAISAEVVSHLIQQSGASEVYSINLHEESICNLFNIPAYNLSAMPAIANFIGDNVDNPLILAPDNGAMSFANEISKILNCESDYLEKIRLSPDNVQTKTKNLDVNGRDVVIIDDIISTGGTIVNACNILKELGANRIMVSCVHPVLVEDALLKIYTAGADDVVGTDTLKSEISAVSVANLVADALKKSS
Methanobacteriati	Methanobacteriota	Methanomada group	Methanobacteria	Methanobacteriales	Methanobacteriaceae	Methanobacterium	unclassified Methanobacterium		Methanobacterium_sp._PtaU1.Bin097	OPY24386.1	MIIGGSASQKLAALISKELDETLCPLETRKFPDGERYIRIGGNLESDAVVIQSTGYPQDQNLLELFLILKTLKSLDVENIKVVIPYFGYARQEKRFKTGEAISAQVVSELLEACGASEIFSINLHEDGLRNLFNIPAHNLSAMPLIAEYIEEHLDDPVIVAPDKGALGFASEIAGILGCDSDHLEKTRILPDKVETRTKDLDVQGREAVIIDDIISTGGTIINASHILRQHGASKIVVSCVHPVLVEDALLRIFASGVDDVIATDTLQSDASTISVAPLIADFIGK
Methanobacteriati	Methanobacteriota	Methanomada group	Methanobacteria	Methanobacteriales	Methanobacteriaceae	Methanobacterium	unclassified Methanobacterium		Methanobacterium_sp._SMA_27	WP_048189943.1	MIIGGSASQKLAAKVAWSLEEKLSPIETRRFPDGERYIRVKGEVPKEVVVIQSTGYPQDENLIELFLLLKNLKSLGVERTRVVIPYFGYGRQERRFKSGEAVSAVIIAELLEAAGASEIYSVNLHEKNIKQFFNIPVHEISAMPMIANYIKETIDDPIIIGPDKGALGFAEEVSGILKCECDYLEKTRISPEKVETKLKNLDVADRNVVIIDDIISTGGTIVNASKILRDLGANKVVVGCVHPVLVEDALLKIFAAGVDDVFATDTLKSDVSTISVASSVAGYLKKYE
Methanobacteriati	Methanobacteriota	Methanomada group	Methanobacteria	Methanobacteriales	Methanobacteriaceae	Methanobacterium			Methanobacterium_alcaliphilum	WP_248610854.1	MIIGGSASQKLAAKVANQLDDYLCPIETRKFPDGERYVRIKGELEDEIVVVQSTGYPQDENIMELFFILKTLKSLGADNIKVVIPYFGYGRQEKRFNSGESISAEIMANMLEFAGASELYCVNLHEKSMADFFNIPVTNLSAMGSIAEYVGVMLDDPVIIAPDKGALGHAQEVADILKCPCDHMEKTRLSPDTVETRVKNLDVDGRQAVIIDDIISTGGTIVNASNILQDYGAESVTVTCVHPVLVDDAILKIFATGVSDVLSTDTLTSQVSSISVAPLIAKALK
Methanobacteriati	Methanobacteriota	Methanomada group	Methanobacteria	Methanobacteriales	Methanobacteriaceae	Methanobacterium			Methanobacterium_alkalithermotolerans	WP_211533803.1	MIIGGSSSQKLAAKVAKELNDQLCPIETRKFPDGERYIRIKGEIEKEVVVIQSTGFPQDENIMELLFILKNLKSLGAEKIKVVIPYFGYGRQEKRFKRGESVSAAAVASLIEDCGASELICINLHEKQMCDFFNIPVHELSAIPLIARHIQEQLENPVIIAPDKGALLHAQEISRILDCPCDHMEKTRLSPDKVETRVKNLDVKGLQAVIIDDIISTGGTIVNATEILMQHGAESVTVGCVHPVLVEDALLKIFATGVEDVLATDTLTSQVSSISVAPLIAEALK
Methanobacteriati	Methanobacteriota	Methanomada group	Methanobacteria	Methanobacteriales	Methanobacteriaceae	Methanobacterium			Methanobacterium_aridiramus	WP_286476246.1	MIIGGSASQKLAAQIAKKMGEPLCPLETRKFPDGERYIRINGKLEDRVTVVQSTGYPQDENLMELFLILKTLQNMDVENIRVVIPYFGYGRQERSFNPGEAISASVIADLIEFSGVSEVFCINLHEESICDLFNVPTHNLSAMPAIAEYLKNCMDKPLLLAPDHGAINFAREIADILGCECDHLEKKRISPELVETKTKNLDVKGREVVIIDDIISTGGTIVNAIKMLKEHGASRIAVGCVHPVLVDDALLKIFASGADEVVGTDTLKSEVSVVSVAGLVADALKS
Methanobacteriati	Methanobacteriota	Methanomada group	Methanobacteria	Methanobacteriales	Methanobacteriaceae	Methanobacterium			Methanobacterium_congolense	WP_071906171.1	MIIGGSASQKLAAKIAWELEDILCPVETRKFPDGERYLRIKEDVDDGAVVVQSTGYPQDENLIELFLILKTLQEMGVEDVKVVTPYFGYGRQERRFKDFEAISASIMADMIEFCGASELLCVNLHEDGIRDFFDIPVHNLSAMQPIAKHIGEMFEDPVIVAPDKGALGFAEEIATILGCECDHMEKTRISPEKVETKPKSMDVKGRDTVIIDDIISTGGTIVNATNILRKHGAESVVVSCVHPVLVGDALLKIFAAGVDDVIGTDTLRSDVSTVSVAGIVAQKLREI
Methanobacteriati	Methanobacteriota	Methanomada group	Methanobacteria	Methanobacteriales	Methanobacteriaceae	Methanobacterium			Methanobacterium_ferruginis	WP_286244191.1	MIIGGSSSQKLAANIAHEMDDVLCPLESRKFPDGERYIRIKGDVEEGVIVVQSTGYPQDENLMELFLILKTIRSMGITNIRTVIPYFGYGRQEKRFNPGEAVSADVVCDLIQYAGASEVYSINLHENSICDLFNIPTHNLSAMPTIAQYVADNVDDPVIVAPDKGALGFAQEISNLLNCESDYLEKIRISPEKVETKPKNLDVDGRDVVIIDDIISTGGTIVNACGILKEHGARRIVVSCVHPVLVEDALLKIFAAGAHDVVGTDTLKSEVSNVSVASLVADALKKGF
Methanobacteriati	Methanobacteriota	Methanomada group	Methanobacteria	Methanobacteriales	Methanobacteriaceae	Methanobacterium			Methanobacterium_flexile	BGR54607.1	MIIGGSASQKLAAKVAKELDDYLCPVETRKFPDGERYIRFKGDIEKEVVVVQSTGYPQDENLMELFFILKNLKSLGAEEIKVVIPYFGYGRQELRFKSGEAISASITAELIEFTGATEVFSVNLHENKVADFFNIPVKELSAMPLIADHVGQVLDDPVLIAPDKGALSHAQEISNILDCPCDHMEKTRLSPDTVETRVKSLDVEGHQAVIIDDIISTGGTIVNASNILKEHGAQSVTVSCVHPVLVEDALLKIFATGVEDVLATDTLSSEVSAITVAPLIADALK
Methanobacteriati	Methanobacteriota	Methanomada group	Methanobacteria	Methanobacteriales	Methanobacteriaceae	Methanobacterium			Methanobacterium_lacus	WP_013645768.1	MLIGGSASQKLAAKVARELDQKLNPVETRRFPDGERYIRIKGEVLNEAVVIQSTGHPQDANLMELFLMLKNLKSLGVERIRVVIPYFGYGRQERRFKSGEAVSAVIVSELLEAAGASEIYSINFHEKNIKEFFSIPVHEISAMPLIANYIAKTMNNPLILGPDKGALGFAEEIAEILDCECDHLEKVRISPEHVETKPKHIDVDGREVVIIDDIISTGGTIVNATKILKDLGAKKVVVGCVHPVLVEDALLKIFAAGVDDVFSTDTLRSDVSNISVAPLVAACLKKFE
Methanobacteriati	Methanobacteriota	Methanomada group	Methanobacteria	Methanobacteriales	Methanobacteriaceae	Methanobacterium			Methanobacterium_movilense	BGR10285.1	MIIGGSASQKLAAKIAKELECPLIPIETKRFPDGERYIRIKGKLDDEVIVVQSTGYPQDENLMELFLILKNLKSIGIEKIRVVIPYFGYGRQERRFKSGEAVSAVIIADLLQAAGADEIFCINLHEDNITEFFQIPVHNLSAMPPIAKYIKETLENPVIIAPDKGALGFAKEIAELLGCEYDYLEKTRISPEVVETKPKNLDVKGKEAVIIDDIISTGGTIVNAVEILKEYGATKVVVSCVHPVLVEDALLKIFAAGVDDVIATDTLRSDVSIISVAQLVADALKLTN
Methanobacteriati	Methanobacteriota	Methanomada group	Methanobacteria	Methanobacteriales	Methanobacteriaceae	Methanobacterium			Methanobacterium_oryzae	WP_429223172.1	MILGGSASQKLAAKIAKELKVPLIPIETRRFPDGERYIRIKGEIDDEVIVVQSTGYPQDENLIELFLILKNLKDMGIKKIKVVIPYFGYGRQERRFKSGEAISAIIIADLLEFAGADEVFCINLHEENITEFFQIPVHNLSAMLPIADHIKENIENPVIIAPDKGALGFAKEIADILQCEYDYLEKIRISPEIVETKPKNLDVKGKDAVIIDDIISTGGTIVNAVRILKEHGAAKVIVSCVHPVLVEDALLKIFAAGVDDIIATDTLLSDVSMISVASLVADAIKKTK
Methanobacteriati	Methanobacteriota	Methanomada group	Methanobacteria	Methanobacteriales	Methanobacteriaceae	Methanobacterium			Methanobacterium_paludis	WP_013824985.1	MIIGGSSSQKLAAKVARELEDILCPIETRKFPDGERYIRIKGEIPEEVVVVQSTGYPQDENLMELFLILKNLKNLGVKKIRVVIPYFGYGRQERVFKKGEAVSAAIVAELLEAAGASELFCINLHEKNIKDFFNIPVHELSAMPAIAEHIKTNMNDPIVIGPDKGALGFAEEIAEILGCECDHLEKTRLSPTKVETKLKGIDVKGREVVIIDDIISTGGTIVNATKILRELGAENVVVGCVHPVLVEDALLKIFTAGVEDVFATDTLRSDVSTVSVASVVCEGLKQFK
Methanobacteriati	Methanobacteriota	Methanomada group	Methanobacteria	Methanobacteriales	Methanobacteriaceae	Methanobacterium			Methanobacterium_petrolearium	WP_209625882.1	MIIGGSSSQKLAANIAREMGDVLCPLESKKFPDGERYIRIKGDVEDGVVVVQSTGYPQDENLMELFLILKTIHKMGVKKIKTVIPYFGYGRQEKSFNSGEAISAEVVCQLIEQSGASEIYSINLHEASICNLFNVPAHNLSAMPTLANHIRNSVEDPVIVAPDKGALGFADEIANILGCGSDYLEKVRLSPDKVETKPKNLDVEGKDAVIIDDIISTGGTIVNSCGILQEHGARRILVSCVHPVLVEDALLKIFAAGADDVIGTDTLKSEVSSVSVAGLVADTLKKGL
Methanobacteriati	Methanobacteriota	Methanomada group	Methanobacteria	Methanobacteriales	Methanobacteriaceae	Methanobacterium			unclassified_Methanobacterium	WP_414468434.1	MIIGGSASQKLAAKIAKELGYPLIPIETRKFPDGERYIRIKGEIDEEAIVVQSTGYPQDENLMELFFILKNLKSMGLKKIRVVIPYFGYGRQERRFKSGEAVSASIVSELLEAAGASEIFCINLHEEDVTDFFNVPTSNLSAMPIIADYIKKVLKNPVIVAPDKGALGFAKEIAEILGCEYDYLEKVRISPQKVETKPKNIDVKGKEAVIIDDIISTGGTIVNATGILKELGASKVIVSCVHPVLVEDALLKIFAADVDDVISTDTLLSDVSIISVAPLVAEALKK
Methanobacteriati	Methanobacteriota	Methanomada group	Methanobacteria	Methanobacteriales	Methanobacteriaceae	Methanobrevibacter	environmental samples		uncultured_Methanobrevibacter_sp.	WP_295029431.1	MIIGGSSSQDLAASVARELGEELCYVETRKFPDGERYLRITEDVEGKEVTVIQSTGYPQDENLMELLFMVSNLKDLGAKKVKVVVPYMGYARQEKRFNPGETVSAKIVCDLIQTAGADEFITFNIHEACVLKFFDIPARNLSAMPAIAGYLDKKFFRKEDLKPLIVAPDKGAYGFAQEISEIIGCDCTYLTKVRLGPDKVETKIVDVRCDSESDNTVNIDSVKGMHAIIVDDIIATGGTIVNAINILKQYGASAVDVCCVHPILTNNGATRIYSAGAGKIIGTNTLSSDTSRVSVAKSIADALRE
Methanobacteriati	Methanobacteriota	Methanomada group	Methanobacteria	Methanobacteriales	Methanobacteriaceae	Methanobrevibacter	environmental samples		uncultured_Methanobrevibacter_sp.	WP_296862915.1	MIIGGSASQDLAAHVARELGEEVSYVETKKFPDGERYLRINGEIEDEVTVIQSTGYPQDENLMELLFIISTLKDLGAKKVRAVVPYMGYARQEKRFNPGESISAKTICNLIQAAGADEFITFNIHEACVLNFFDIPAKNVSAMPAIAEYLNKKYFKKSDEKPLIIAPDKGAYGFAQEISEIIGCDCTYLTKVRLGPDKVETRIVDVRCDSESDNTVNIDSVKGMHAIIVDDIIATGGTIVNAINILKQYGASSVDVCCVHPILTNNGATRIYEAGANKIIGTNSLSSDTSRVSIAKSIADALRESN
Methanobacteriati	Methanobacteriota	Methanomada group	Methanobacteria	Methanobacteriales	Methanobacteriaceae	Methanobrevibacter	environmental samples		uncultured_Methanobrevibacter_sp.	WP_297981717.1	MIIGGSASQKLAAEVAKKLGETLALLETKKFPDGERYIRVKEEVEKEVTIIQSTGFPQDENLVELLFLIRTLKDLGAEHIKVVTPYLGYGRQELRFKDGEAISAQLVANLIEESGADEFISINLHEDSVRDFFNIPTANLSAMPPIAEYIAKTVEDPIIIAPDKGALGFAEEIAEILGCNCTYMSKVRLGPDKVETRIVDVQCDFDSEDLEKAKKDSKVNIDSVEGKEAVIIDDIIATGGTIVNAIGILKEHGAKSVDVYCVHPVLVNDAVIKISAAGVRELAATNTLKSDVSNISVAKLIADALR
Methanobacteriati	Methanobacteriota	Methanomada group	Methanobacteria	Methanobacteriales	Methanobacteriaceae	Methanobrevibacter	environmental samples		uncultured_Methanobrevibacter_sp.	WP_295721275.1	MIVSGSASQKLAANVAKELNDVFVRVETKKFPDGEKYLRVHGNVDEEVTIIQSTGFPQDETLVELLFLIRNLKDLGAKKVKVIVPFMGYARQERRFNDGEAISAKIVAELIEMAGADEFASINLHEDCVRKFFNIPAYNLSAMPAIADYVSEITNDPIIIAPDKGALGFAEEISEILGCNCTYLKKVRLGPDKVETTIADIDESEDNGSKVEISSVKGKEAVIIDDIIATGGTIVNAINILKEHGAVSVNVCCVHPTLVNDAISKIFAAGAKDLAGTDTLKSDVSSISLAKTIANHLRE
Methanobacteriati	Methanobacteriota	Methanomada group	Methanobacteria	Methanobacteriales	Methanobacteriaceae	Methanobrevibacter	environmental samples		uncultured_Methanobrevibacter_sp.	WP_296798464.1	MIIGGSASQDLAAHVAKELGEELCYVEIKKFPDGEKYLRIDGRIEDEVTIIQSTGFPQDENLMELIFLISTVKELGAKKVRAVVPYMGYARQERRFNDGEAISAKIICQLIESAGADEFITFNIHEECVLNFFNIKAQNISAMPAIAEYLNKKYFKKTDEKPLIIAPDKGAYGFAQEMSEIIDCDCTYLSKVRLGPDKVETRIVDVRCDSESENTVNVDSVKGKHAVIIDDIIATGGTIVNAINILKQYGASKVDVCCVHPILTNNGAVRIYAAGAEKIIGTNSLSSDTSRVSIAKSIADALRD
Methanobacteriati	Methanobacteriota	Methanomada group	Methanobacteria	Methanobacteriales	Methanobacteriaceae	Methanobrevibacter	environmental samples		uncultured_Methanobrevibacter_sp.	WP_298521945.1	MIIGGSASQDLAAHVAKELGEELCYVETKKFPDGERYLRIDGEIADEVTVIQSTGYPQDENLMELLFIIANLKDLGAKKVRAVVPYMGYARQEKRFNPGETISAKIICELIQAAGADEFITFNIHEACVLNFFDIPARNLSAMPAIAEFLDKSDADNMLIIAPDKGAYGFAQEMSEIIGCDCTYLTKVRLGPDKVETKIVDVRCDSESENTVNVDSVKGKHAIIIDDIIATGGTIVNAINILKQYGASEIDVCCVHPILTNNGTTRIYSAGANKIIGTNSLSSDTSRVSLAKSIADALR
Methanobacteriati	Methanobacteriota	Methanomada group	Methanobacteria	Methanobacteriales	Methanobacteriaceae	Methanobrevibacter	environmental samples		uncultured_Methanobrevibacter_sp.	WP_295616701.1	MIIGGSASQKLAAKVAKELGETLCPLETKKFPDGERYIRVKGEVEKNVTVIQSTGFPQDENLIELLFLLRTLKDLGAEHIKVVVPYLGYGRQELRFKDGEAISAQLVANLIEESGADEFISINLHEDSVRDFFNIPTANLSAMPPIAEYIADKVENPIVIAPDKGALGFAEEIAEILGCNCTYMSKVRLGPDKVETRIVDVQCDFDAEDLNKVKNDTKVNIDSVEGKEAIIIDDIIATGGTIVNAIGILKEHGAKSVDVCCVHPVLVNDAVLKIMAAGARDLSSTDTLTSDVSCISVAKLIADAIR
Methanobacteriati	Methanobacteriota	Methanomada group	Methanobacteria	Methanobacteriales	Methanobacteriaceae	Methanobrevibacter	environmental samples		uncultured_Methanobrevibacter_sp.	WP_303247655.1	MIIGGSTSQDLAAKVAEKLGKKLCYVENKKFPDGERYLKINGAVEEEVTIIQSTGYPQDENILELLFLIKTAKDIGAKKVRVVMPYMGYARQEKRFNPGEAVSAKIIAELVESAGADEFITFNIHEKCVLDFFNIPAKSLSAIPAIAKFVGKNNDDLLIVAPDKGAYGFAREIAEILDCQCTYLSKVRHSGDNVETRIVDVRCDGASEETVNVDAVKGKRAIIIDDIIATGGTIVNAINILKAHGAESVDVCCVHPILVNGATARIYNAGARSIISTNSISSDTSRVSLADIIAEEIK
Methanobacteriati	Methanobacteriota	Methanomada group	Methanobacteria	Methanobacteriales	Methanobacteriaceae	Methanobrevibacter	unclassified Methanobrevibacter		Methanobrevibacter_sp.	MCR5026609.1	MIIGGSASQDLAAHVARELGEEIRYVETRKFPDGERYLRIDGAIPEEVTVIQSTGYPQDENLMELLFIIANLKDLGAKKVRAVVPYMGYARQEKRFNPGETISAKIIANLIVSAGADEFITFNIHEECVLNFFSIDAQNVSAMPAIAGYINKKYIKKEKNDPIIIAPDKGAYGFAREMAEIIGCDCTYLSKVRLGPDKVETRIVDVRCEGGDESTVNVDAVKGKNAFIIDDIIATGGTIVNAINILKQYGAKTVDVCCVHPILTNNGATRIYEAGADKIIGTNSLSSDTSRVSLAQSIADVLRK
Methanobacteriati	Methanobacteriota	Methanomada group	Methanobacteria	Methanobacteriales	Methanobacteriaceae	Methanobrevibacter	unclassified Methanobrevibacter		Methanobrevibacter_sp.	WP_292800357.1	MIISGSASQDLAAHVAKELGEELCYVECKKFPDGERYLRVTEAVDEEVTIIQSTGYPQDENLMELLFLISNVKDLGAKYVRVVVPYMGYARQEKRFNDGEAVSAKIIANLIESAGADEFITFNIHEECVLDFFSIKTQNVSAMPAIADYINKKYIKKEKDNPIIIAPDKGAYGFAREMAEIIGCDCTYLSKVRLGPDKVETRIVDVRCDGADESTVNVDAVKGKNAFIIDDIIATGGTIVNAIKILKQYGAESVDVCCVHPILVNGGAVRIYSAGADKIISTNSLSSDTSRVSLAQSIADVLRK
Methanobacteriati	Methanobacteriota	Methanomada group	Methanobacteria	Methanobacteriales	Methanobacteriaceae	Methanobrevibacter	unclassified Methanobrevibacter		Methanobrevibacter_sp.	WP_303337398.1	MIIGGSTSQDLAAKVANILGEKLCYVETKKFPDGERYLKVNGPVEDEVTIIQSTAYPQDENILELLFLIKTVKDLGAKRVKVVMPYMGYARQEKRFNPGEAVSARIVAELIECAGADEFITFNIHEKCVLDFFSIPAKTLSAMPAIAEYVRDDDEKPLIVAPDKGAYHFAQEIAHILDSECTYFSKVRLGPDKVETRIVDVRCDGADEETVNVDAVKGKKVVIIDDIIATGGTIVNAINILKQHGAKSVDVCCVHPILVNGATARIYEAGANSLISTNSISSDTSRVSLADIIAEELKD
Methanobacteriati	Methanobacteriota	Methanomada group	Methanobacteria	Methanobacteriales	Methanobacteriaceae	Methanobrevibacter	unclassified Methanobrevibacter		Methanobrevibacter_sp.	MBQ9161307.1	MIIGGSASQDLAAHVARELGEELCYVETRKFPDGERYLRITGEVADEVTVIQSTGYPQDENLMELLFIISNLKDLGAKKVRVVVPYMGYARQEKRFNPGETISAKIICNLIEAAGADEFITFNIHEECVLNFFDIPARNISAMPAIAEYIKQITDEKPLILAPDKGAYGFAQEISEIIGCDCTYLAKVRLGPDKVETKIVDVRCDSESENTVNVDSVKGMHAIIIDDIIATGGTIVNAINILKQYGAKSVDVCCVHGILTNNGATRIYAAGADKIIATNTLSSDTSRVSIAKSIADVLRD
Methanobacteriati	Methanobacteriota	Methanomada group	Methanobacteria	Methanobacteriales	Methanobacteriaceae	Methanobrevibacter	unclassified Methanobrevibacter		Methanobrevibacter_sp.	MCF0226480.1	MIIGGSSSQDLAAKVAEKLGERLCYVESKKFPDGERYLKINGKIDDEVIIIQSTGYPQDENILELLFLIKTVKDIGAKKVTVVMPYMGYARQEKRFNPGESVSAKIVVELIESAGADEFITFNIHEECVLNFFNIPAKTLSAMPAIADFINDEEDLLIVAPDKGAYHFAQEIAQILNCECTYLSKVRLGPDKVETRIVDVRCEDSSDETVNVDAVKGKKAVIIDDIIATGGTIVNAIKILKQYGAKSVDVCCVHPLLVNGATTRIYEAGAQSIISTNSISSDTSRVSLANIIADYLKS
Methanobacteriati	Methanobacteriota	Methanomada group	Methanobacteria	Methanobacteriales	Methanobacteriaceae	Methanobrevibacter	unclassified Methanobrevibacter		Methanobrevibacter_sp.	MBE6504005.1	MALIHGTQVKLFALSANKELGQEIADYLGLPLSECSTVRFADGEIIVNIAETVRGHDVFIVQPTSNPVNESYMELLILIDALKRASAKTINIIMPYYGYSRQDRKAKAREPISAKLMANLLQTAGASRVLAMDLHAAQIQGFFDIPIDNFEALPLFVQYFKDKKIEDVVVVSPDHGGTTRARKFAIHFDAPIAIVDKRRPRPNVAEVMNIIGEVKDKNVILVDDIIDTAGTITVAAKALRNAGAKDIYVACSHPILSDPAIQRIMDSPIKELVVTNSIKLPDCKKTEKVVQLSIAKIMGQGILNIIDGKSVSYLFDYDPTNRL
Methanobacteriati	Methanobacteriota	Methanomada group	Methanobacteria	Methanobacteriales	Methanobacteriaceae	Methanobrevibacter	unclassified Methanobrevibacter		Methanobrevibacter_sp.	MDO5827646.1	MIIGGSASQKLAANVARELGDVLCPIETKKFPDGERYLRIKGEIDKEVTVIQSTGFPQDENLIELLFLIRNLKSLGAEHIKVVVPYLGYGRQEKRFKDGEAVSAQIVSNLIESSGASEFISINLHEDSVRDFFEIPTANISAMPPIANYISEITEDPIIIAPDKGALGFAEEIAEILGCSCTYMSKVRLGPDKVETKIVDVHSDFASDELDSIKKNSKVNIDSVNGKEAVIIDDIIATGGTIVNAIGILKEHGAKSVDVCCVHPVLVNDAVLKISAAGARNVAGTDTLKSDVSDISVARIIADALK
Methanobacteriati	Methanobacteriota	Methanomada group	Methanobacteria	Methanobacteriales	Methanobacteriaceae	Methanobrevibacter	unclassified Methanobrevibacter		Methanobrevibacter_sp.	WP_405277356.1	MIIGGSASQDLAAHVARELGEELRYVETKKFPDGERYLRIDGVIDDEVTVIQSTGYPQDENLMELLFMVANLKDLGAKKVRVVVPYMGYARQEKRFNPGETISAKIVCDLIQAAGADEFLTFNIHEACVLNFFDIPARNLSAMPAIAEYLDKKYFKKSDEKPLIIAPDKGAYGFAQEMSEIIGCDCTYLTKVRLGPDKVETKIVDVRCDSESENTVNVDSVKGMHAIIIDDIIATGGTIVNAIKILKQHGASSIDVCCVHPILTNNGATRIYEAGANKIIGTNSLSSDTSRVSLAKSIADALRD
Methanobacteriati	Methanobacteriota	Methanomada group	Methanobacteria	Methanobacteriales	Methanobacteriaceae	Methanobrevibacter	unclassified Methanobrevibacter		Methanobrevibacter_sp.	MCL2115790.1	MIIGCSASQKLAAEVANELEEYLCPIETKKFPDGERYIRIKGNIEKKVVVIQSTGYPQDENLIELLFTIKNLKNLGVQEIKVVIPYFGYGRQEKRFKEGEAISAEIVAKLIENSGANEVISINLHEDSVRNFFNIPSKNISATAPIAEYIGDISNNPIIIAPDKGALDFAEEISKILGCDSTYLNKVRISPEKVETQIADIAINSVKGKDAFIVDDIIATGGTIVNAIAILKEHGAKSVSVCCVHPILVNDAILKIYAAGAKSIAGTDSLKSEVSCISVAKIIADAIR
Methanobacteriati	Methanobacteriota	Methanomada group	Methanobacteria	Methanobacteriales	Methanobacteriaceae	Methanobrevibacter	unclassified Methanobrevibacter		Methanobrevibacter_sp.	WP_297898690.1	MIIGGSASQKLAANVAKELGDSLCPIETKKFPDGERYLRIKGEVAEEAVIIQSTGYPQDENLIELLFMIKTLKDMGVEKLKVVIPYFGYGRQEKRFKSGESISAQVIANIIEDAGADEIISVNLHEDSVRDFFNIPTKNISAMEAIAEYIDSISKDPIIIAPDKGALNFAEEIAKILDCSCTYMNKVRLGPDKVETKIADIRCDFSANDPKLAQLNKTEKKVSIDSVKGKEAIIIDDIIATGGTIVNAIGILKDQGAKSVSVCCVHPILVNDAVLKIYAAGAKSIAGTDTLKSEVSCISIAKIIAKSL
Methanobacteriati	Methanobacteriota	Methanomada group	Methanobacteria	Methanobacteriales	Methanobacteriaceae	Methanobrevibacter	unclassified Methanobrevibacter		Methanobrevibacter_sp.	MDR0900518.1	MIIGGSASQKLAANVAEELGDWLCPIETKKFPDGERYIRIKGKEKENNIGENGIGENGKNGSNDSNSLVLDKEAIVIQSTGYPQDENLIELLFIIKNLKSLGVEKIKVVIPYFGYGRQEKRFKEGEAISAQIVANLIENAGANEVLSINLHEDSVRDFFTIPSKNICAMSAIAEHISKSTSDPIIIAPDKGALGFAEKIAKFINCSCTYMNKVRLGPDKVETKIADIRCDFPADDPELSKAQKNQKNKVIAEKVNIQSVKGKEAIIIDDIIATGGTIVNAIKILKDNGAKSVDVCCVHPILVNDAVLKIYSAGAKSIAGTDTLKSEVACISVAKIIADALK
Methanobacteriati	Methanobacteriota	Methanomada group	Methanobacteria	Methanobacteriales	Methanobacteriaceae	Methanobrevibacter	unclassified Methanobrevibacter		Methanobrevibacter_sp._87.7	WP_088540086.1	MIVSGSASQKLAASVAKELNDVFIRVETKKFPDGERYLRVHGDVDKEVTIIQSTGYPQDEHLVELLFLIKNLKDLGAEKVRVVVPYMGYARQERRFNDGEAISAKIVSELIELAGADEFVSINLHEDCVRDFFNIPAYNLSAMPAIAEYIDESVEDPLIIAPDKGALGFAEEIASILDCDCTYLKKVRLGPDKVETTIAEIEDGENNKVNISSVKGKEAVIIDDIIATGGTIVNAINILKDQGAKNVRVCCVHPTLVNDAVSKIYAAGALNLAGTDTLKSDVSFISVAKIIANHLKE
Methanobacteriati	Methanobacteriota	Methanomada group	Methanobacteria	Methanobacteriales	Methanobacteriaceae	Methanobrevibacter	unclassified Methanobrevibacter		Methanobrevibacter_sp._DSM_116169	WP_409200836.1	MIIAGSASQNLGAKVAKLLNKKFASVDTWKFPDGERYTRIKDEIPDEVVIIQSTYYPQDENLMELLFLISTAKDLGASKITVVTPYMGYARQEKRFNDGESISAKTVANLLEAAGATEFITLNIHEESVLDFFNIEAKNLSAMAPIAKHISTIVEDEPIIIAPDKGAFPFAEEIAKLLDCTCTYLSKVRLGPDKVETRIVDLRCDLSEDDLKKHSNVNIDSVKGKEAIIIDDIIATGGTIINAINILKEQGAKNVNVSCVHPILVKGATIRIYAAGCESIISTDTISSDTSLVSVAELIADALK
Methanobacteriati	Methanobacteriota	Methanomada group	Methanobacteria	Methanobacteriales	Methanobacteriaceae	Methanobrevibacter	unclassified Methanobrevibacter		Methanobrevibacter_sp._TMH8	WP_224425243.1	MIIGGSASQKLAANVAEELEDCLCSIETKKFPDGERYIRIKGKIDKEAVIVQSTGYPQDENLIELLFLIQNLKDLGCEKIKVVIPYFGYGRQEKRFKEGEAISAKIVANLIEKSGADEILSINLHEDSVREFFTIPTKNISAMGAIAEYIDNITEEPIIIAPDKGALSFAEEIAKILDCRCTYMNKVRLGPDKVETKIADIRCDFDPDDPELKDLKKNEEKKVDIQSVEGKEAVIIDDIIATGGTIVNAIGILKEHGAKSVNVCCVHPLLVNDAILKIYAAGAKSIAGTNSLKSEVSCISIAKVIADALK
Methanobacteriati	Methanobacteriota	Methanomada group	Methanobacteria	Methanobacteriales	Methanobacteriaceae	Methanobrevibacter			Methanobrevibacter_arboriphilus	WP_042703618.1	MIIGGSASQKLAANVAKELGDCLCPIETKKFPDGERYLRVKGKIDKEAVIIQSTGYPQDENLIELLFLIKTLKDLGVERLKVVIPYFGYGRQEKRFKNGESISAQIIANIIEDAGADEVISVNLHEDSVRDFFNIPTKNISAMGAIADYIDSISTDPIIIAPDKGALGFAEDIAKIIDCSCTYMNKVRLGPDKVETKIADIRCDFSEDDPELVNLNKNEKKVDIRSVKGKEAIIIDDIIATGGTIVNAIGILKEQGAESVSVCCVHPILVNDAVLKIYAAGAKSIAGTDSLKSEVSCISIAKVIADAIK
Methanobacteriati	Methanobacteriota	Methanomada group	Methanobacteria	Methanobacteriales	Methanobacteriaceae	Methanobrevibacter			Methanobrevibacter_boviskoreani	WP_274945480.1	MIVSGSASQKLAANVAKELGDVFLRVETKKFPDGERYLRVHGDLDEEVTIVQSTGYPQDEHLVELLFLIKNLKDLGVKKLNVVVPYMGYARQERRFNDGEAISAKIVAELIELAGADEFISINLHEDCVREFFNIPAYNLSAMPAIAEYVKTIVDDPIIIAPDKGALGFAEEIASIINCDCTYLKKVRLGPDKVETTIAEIKDGDKQVDISSVKGKEAVIVDDIIATGGTIVNAINILKDHGAKSVNVCCVHPTLVNDAVSKIFAAGARDLAGTDTLKSDVSCISVAKIIADHLKE
Methanobacteriati	Methanobacteriota	Methanomada group	Methanobacteria	Methanobacteriales	Methanobacteriaceae	Methanobrevibacter			Methanobrevibacter_curvatus	WP_067088653.1	MIIGGSASQKLAAMISKEMDDELCPVETKKFPDGERYIRIKGEIEKEITVVQSTAFPQDENIMELLFLINNLKDLGAEEIKVVVPYMGYARQEKRFKTGETISARIIANLIEKSGATKFYSVNLHEESVLNFFNIPCKNISAMNPIAEYIKEKTDNPIIVGPDKGALKFAEEIADILNCESTYLQKTRISPEKVETKIVKMRYDFNTDDPEFKNKKQNVDISTVEGKEAVIIDDIISTGGTIVNAINILKDHGAKTIDVCCVHPVLVNDAILKLYSAGIRNLAGTNTIKSEVSEISLATEIAKNIK
Methanobacteriati	Methanobacteriota	Methanomada group	Methanobacteria	Methanobacteriales	Methanobacteriaceae	Methanobrevibacter			Methanobrevibacter_cuticularis	WP_067257850.1	MIIGGSASQKLAANVAEELGDWLCPIETKKFPDGERYIRINGKSENGELDKEAVIVQSTGYPQDENLIELLFLIKNLKSLNVETIKVVIPYFGYGRQEKRFKDGEAISAQIVANLLENAGVNQVLSINLHEDSVRDFFSIPSTNICAMGTIAEYIDNLSNDPIIIAPDKGALGFAEKIAKALDCTCTYMDKVRLGPDKVETKIADIRCDFSSNDPDFVNNEKKVDMKSVKGKEAIIIDDIIATGGTIVNAIKILKDHGAKNVRVCCVHPILVNDAILKIYAAGAKSIAGTDSLKSEVSCISIARIIADALR
Methanobacteriati	Methanobacteriota	Methanomada group	Methanobacteria	Methanobacteriales	Methanobacteriaceae	Methanobrevibacter			Methanobrevibacter_filiformis	WP_066973936.1	MIIGGSASQKLAANIAKKLNDKLCPIETKKFPDGERYIRVKGEIDEEIVVVQSTGNPQDENLIELLFLIKNLKSLGAKKIKVVIPYFGYGRQEKRFKSGEAISAQIVAELIQNAGATEILTINLHENSVRDFFSIKTQNISAMPAIAEHIKENTYNPIIIGPDKGALEFAEEIANILDCESTYLSKVRISPDKVETKVVNMRCDFSNDDPAFKDVKSKNVEISAVKGKEAIIIDDIIATGGTIVNAVHILKENGAKSVDVCCAHPVLVNDAVLKIYAAGARSISGTDSLKSEVSTISLAKTIAKHLK
Methanobacteriati	Methanobacteriota	Methanomada group	Methanobacteria	Methanobacteriales	Methanobacteriaceae	Methanobrevibacter			Methanobrevibacter_oralis	WP_042693919.1	MIIGGSASQDLAAQVARELGEELCYVETKKFPDGERYLRINGKIEEEVTIIQSTGYPQDENLMELLFTISNLKDLGAKKVRVVIPYLGYARQERRFNDGEAVSAKIVTNLIESAGADEFITFNIHEECVLDFFNIKARNISAMPAIAEYLNKKYTKKLGEKPLIVAPDKSAFVFAKEIAEILDTDATYLSKVRFGPDKVETKIVDEKGMEDVKSKPAIIVDDIISTGGTIVNAINILKENGAKSIDVCCVHAVLANNGAVKIYSAGAGKIIATNSLSSDTSRISLSKSIANVLRE
Methanobacteriati	Methanobacteriota	Methanomada group	Methanobacteria	Methanobacteriales	Methanobacteriaceae	Methanobrevibacter			Methanobrevibacter_ruminantium	WP_012956432.1	MIIGGSASQKLAANVAKELGDVLCPIETKKFPDGERYIRIKSEVDKEVTIIQSTGFPQDENLVELLFLIRTVKDLGAEHVKVVVPYLGYGRQELRFKDGEAISAQLVANLIEESGADEFISINLHEDSVRDFFNIPTANLSAMPPIAEYIANTVENPIIIAPDKGALGFAEEIAEILGCNCTYMSKVRLGPDKVETTIVDIHSDFDSEDLAKVKKDSKVNIDSVKDKEAIIIDDIIATGGTIVNAIGILKEHGAKSVDVYCVHPVLVNDAVLKISAAGARELASTDTLKSDVSSISVAKIIADVLR
Methanobacteriati	Methanobacteriota	Methanomada group	Methanobacteria	Methanobacteriales	Methanobacteriaceae	Methanobrevibacter			Methanobrevibacter_smithii	WP_019262884.1	MIIGGSASQDLAAHVAEELNDDLCYVETKKFPDGERYLRVDGEIDDEVTVIQSTGYPQDENLMELLFLISNLKDLGVKKVRVVVPYMGYARQEKRFHDGEAVSAKIVANLIQSAGADEFITFNIHEKCVLDFFDIPTTNISAMGAIAEYIDEKIDEKPLIVAPDKGAYPFAQEIAEILDCECTYLSKVRLGPDKVETRIVDVEGSSDETVNVDSVKGKKAFIIDDIIATGGTIVNAVKILKEYGAKSVDVCCVHPILVNGATMRIYAAGANSLISTNSLSADSSRVSLAKSIANVLRD
Methanobacteriati	Methanobacteriota	Methanomada group	Methanobacteria	Methanobacteriales	Methanobacteriaceae	Methanobrevibacter			Methanobrevibacter_smithii	WP_400252880.1	RYLGVEQNIEEEVTVIQSTGYPQDENLMELLFLIANLKDLGAKKVRVVVPYMGYARQEKRFHDGEAVSAKIVANLIQSAGADEFITFNIHEKCVLDFFDIPTTNISAMGAIAEYIDKKIDEKPLIVAPDKGAYPFAQEIAGILECECTYLSKVRLGPDNVETRIVDVEGSSDETVNVDSVKDKKAFIIDDIIATGGTIVNAVKILKEYGAKSVDVCCVHPILVNGATMRIYSAGANSVISTNSLSADSSRVSLAKSIANVLRD
Methanobacteriati	Methanobacteriota	Methanomada group	Methanobacteria	Methanobacteriales	Methanobacteriaceae	Methanobrevibacter			Methanobrevibacter_woesei	WP_116668999.1	MIIGGSASQDLAAKVANELNEKLCHVETKKFPDGERYLRVTDSIEDEVTIIQSTGYPQDENLMELLFLISTLKDLGAKKVRVIVPYLGYARQEKRFNDGEAISAKIVTSLIESAGADEFITFNIHEKCVLDFFDIPATTLSAMPAIADYIKENIDGVPLIVAPDKGAYPFAQEIAQILECECTYLSKVRLGPDKVETRIVDVRCEGGSEETVNVDSVKDKKAFIIDDIIATGGTIVNAINILKQYGAESVDVCCVHPILVNAATTRIYEAGASSVISTNSLSSDTSRVSLAKIIAEYLR
Methanobacteriati	Methanobacteriota	Methanomada group	Methanobacteria	Methanobacteriales	Methanobacteriaceae	Methanobrevibacter			unclassified_Methanobrevibacter	WP_413825545.1	MIIGGSASQSLAAKVAEELGDIICPIETKKFPDGERYLRFKEDVEGEEVTVIQSTGFPQDEHLIELLFLIKNLKSLNAKKIKVVVPYLGYGRQELRFKPGEAISAQFVAELIEDSGADEFISINLHEDSVREFFNIPTLNLSAMPPIADYINTITEDPIIIAPDKGALGFAEEIAKILNCNCTYMSKVRLGPDKVETRIVDVEDSTETNSKVGINAVKNKEAVIIDDIIATGGTIVNAVNILQEYGAKSVNVCCVHPTLVNDAVIKIYAAGAKNLAGTDTLKSDVSCITVAKVIADAIK
Methanobacteriati	Methanobacteriota	Methanomada group	Methanobacteria	Methanobacteriales	Methanobacteriaceae	Methanosphaera	environmental samples		uncultured_Methanosphaera_sp.	WP_294967839.1	MIIGGSASQALAAEVARELDDKLCSVETRKFPDGERYFRIKDEIPEDEPVIVIQSTGYPQDENMMELFFILDILGDMNVTDITLVSPYLGYSRQERRFKEVECISAKAVAKLIQTMGVKRVISINLHEQSICDLYDIPVDNLSAMPAIAAYIRENYSDKKPVILAPDKGAENFAKEIARILNTDYDYLEKVRLSPEKVKTKTKSITVDNRSVIIVDDIISTGGTIVNAIDILKRQGAKAVDVVCVHPVLVNDAILKINAAGANSVTGTNTLKSEVAHISVAKTIANHLKSL
Methanobacteriati	Methanobacteriota	Methanomada group	Methanobacteria	Methanobacteriales	Methanobacteriaceae	Methanosphaera	unclassified Methanosphaera		Methanosphaera_sp.	WP_292536583.1	MIIGGSASQSLAAEVAKQLDEKLCTVEIKKFPDGEKYFRIKDEIPEDEKVVIIQSTGYPQDENMMELFFILDTLSDMNIEDITVVSPYLGYSRQERRFKEVECISAKATAKLIQSMGVKHLISINLHEESICDLYDIPVDNLSAMPSIAEYIRNNHDDKKPVILAPDKGAENFAKEIAEILDTDYDYLEKVRLSPEVVKTKTKSISVENRSVIIVDDIISTGGTIVNAIDILKKQGAKKVDVVCVHPVLVGDAILKISAAGASSVKATNTLISEVASISVGKTIADHLKTLQ
Methanobacteriati	Methanobacteriota	Methanomada group	Methanobacteria	Methanobacteriales	Methanobacteriaceae	Methanosphaera	unclassified Methanosphaera		Methanosphaera_sp.	MBQ6219039.1	MIIGGSASQALAAQVARELNDKLCTVESKKFPDGERYFRIKDEINKDEKVTIIQSTGYPQDENLMELFFILDILEDMQVEDITVVSPYLGYSRQERRFKEVECISAKATAKLIQTMGVKRLISVNLHEESICDLYDIPVDNISAMPAIAQHIKDTFDEKPIVLAPDKGAVNFAKEIATILDTDYDYLEKVRLSPEVVETKTKNISVNNRSVVIIDDIISTGGTIVNAINILKEQGATAVDVFCVHPVLVNDAVLKINAAGANSVQATNTLKSEVAEISLAETIASHIKSLN
Methanobacteriati	Methanobacteriota	Methanomada group	Methanobacteria	Methanobacteriales	Methanobacteriaceae	Methanosphaera	unclassified Methanosphaera		Methanosphaera_sp.	WP_292474313.1	MIIGGSASQALASQVAMELDDKLCSVETKKFPDGERYLRIKDEIPEDEKVIVVQSTGYPQDENMMELFFILDTLNDMNVTDITVVSPYLGYSRQERRFKEVECISAKATAKLIQTMGVKRLISINLHEQSICDLYDIPVDNLSAMPTIAEHIKNTFDVKPVILAPDKGAINFAKEIAMILDTDYDYLEKVRLSPEIVETKTKNISVKDKNVVIIDDIISTGGTIVNAINILKEQGAVAVDVFCVHPVLVNDAVLKINAAGAHSVQGTNTLKSDVSFVSVAKTIADHLKSL
Methanobacteriati	Methanobacteriota	Methanomada group	Methanobacteria	Methanobacteriales	Methanobacteriaceae	Methanosphaera	unclassified Methanosphaera		Methanosphaera_sp.	MCD7782152.1	MIIGGSASQALASEVALMLNDKLCSIETKKFPDGERYLRIRDEIPQDEEVYIVQSTGYPQDENLMEVFFILDTLQDMNVTNITLISPYLGYSRQERRFKDVECISAKATAKLLQSMGVKHLVSINLHEDSIIELYDIPVDNISAMPTIAQYIKEEYPDEKPVLLAPDKGALNFAKEIATILDTDYDYLEKVRLSPEKVETKTKNISVENRSVIIIDDIISTGGTIVNAIGILKKQNAKLVDVICVHPVLVNDAVLKINAAGANSLKSTNTLKSDVSVISVATTISDHIKSL
Methanobacteriati	Methanobacteriota	Methanomada group	Methanobacteria	Methanobacteriales	Methanobacteriaceae	Methanosphaera	unclassified Methanosphaera		Methanosphaera_sp._BMS	WP_112124933.1	MIIGGSASQALASEVAKNLDDKLCHVETKKFPDGERYFRIVDEIDEDEEVIIIQSTGYPQDENMMELFFILDTLSDMNVKNITVVSPYLGYSRQERRFKDTECISAKATARLIQAMNVKRVISINLHEESICDLYGIPVDNLSAMPAIAEYIKENTDEKPVILAPDKGAQNFAKEIATILDTEYDYLEKVRLSPEKVETKTKSISVDDRRVVIIDDIISTGGTIVNAIEILKQQGATAVDVYCVHPVLVNDAVLKINAAGADNLQATNTLKSEVAGISVAKTIANHIKSL
Methanobacteriati	Methanobacteriota	Methanomada group	Methanobacteria	Methanobacteriales	Methanobacteriaceae	Methanosphaera	unclassified Methanosphaera		Methanosphaera_sp._ISO3_F5	WP_323736659.1	MIIGGSASQALAAQVATELDDKLCNVETKKFPDGERYLRIKEEIPEDEKVCVIQSTGYPQDENMMELFFILDTLKDMNIKDITVVSPYLGYSRQERRFKETECISAKATATLIQSMGIKRLISINLHEESICDLYDIPVDNLSAMPAIAQHIKETFNEKPVILAPDKGAQNFAKEIATILDTDYDYLEKVRLSPEVVETKTKNISVEDKQVVIIDDIISTGGTIVNAINILKEQGAVSVDVFCVHPVLVNDAVIKISAAGARSVQGTNTLKSEVSNISLAQTIANHLKSL
Methanobacteriati	Methanobacteriota	Methanomada group	Methanobacteria	Methanobacteriales	Methanobacteriaceae	Methanosphaera	unclassified Methanosphaera		Methanosphaera_sp._rholeuAM270	RAP51578.1	MIIGGSASQALAAQIAGQLEDKLCSLETKKFPDGERYLRIKDEIPQDEEVYVIQSTGYPQDENMMELFFILDTLNDMNIENITVISPYLGYSRQERRFNDTECISAKATAKLMQSMGIKRLISVNLHEESICDLYDIPVDNLSAMPAIAEHIDRTFDEKPVILAPDKGAQNFAKEIATILNTDYDYLEKVRISPEKVETKTKSISVEDKQVVIIDDIISTGGTIVNAINILKEQGAVSVDVICVHPVLVNDAVLKINAAGARSVQATNTLKSDVSNISLAKSIADFLKTL
Methanobacteriati	Methanobacteriota	Methanomada group	Methanobacteria	Methanobacteriales	Methanobacteriaceae	Methanosphaera	unclassified Methanosphaera		Methanosphaera_sp._rholeuAM74	RAP47406.1	MIIGGSASQALASEVAKELNDKLCTVETRKFPDGERYFRIKDNIPCDEKVCVIQSTGYPQDENMMELFFILDTLSDMGVEEITVISPYLGYSRQERRFKDYECISAKATSRLIQSMNVKSLISVNLHEESICDLYDIPVYNLSAMPAIADYISKMGFDDKPVILAPDKGAQNFAKEIAEILDTDYDYLEKVRLSPEVVETKTKNISVDDRAVVIIDDIISTGGTIVNAIEILKNQGATSVNVFCVHPVLVNDAVLKINAAGADTLKATNTLNNEVAVISIAKTLADKIRQL
Methanobacteriati	Methanobacteriota	Methanomada group	Methanobacteria	Methanobacteriales	Methanobacteriaceae	Methanosphaera	unclassified Methanosphaera		Methanosphaera_sp._WGK6	WP_069592329.1	MIIGGSASQALAAEVARELNDKLCSVETKKFPDGERYFRIKDEICEDEQVTIIQSTGYPQDENMMELFFILDTLGDMNIKNITLVSPYLGYSRQERRFKEVECISAKATAKLIQTMGVKHLVSINLHEESICDLYDIPVNNLSAMPAIADYIRINFPEKKPIILAPDKGAENFAKEIATLLNTDYDYLEKVRLSPEKVKTKTKSISVDNRSVIIVDDIISTGGTIVNAINILKLQGAKSVDVVCVHPVLVNDAVLKINAAGANSVQGTNTLKSEVANISVAKTIAEHLKTL
Methanobacteriati	Methanobacteriota	Methanomada group	Methanobacteria	Methanobacteriales	Methanobacteriaceae	Methanosphaera			Methanosphaera_cuniculi	WP_304124441.1	MIIGGSASQSLAAEVAKELNDKLCSVETKKFPDGERYFRIKDEIPEDEKVIIIQSTGYPQDENMMELFFILDTLSDMNIDDITVVSPYLGYSRQERRFKEVECISAKAISKLLQSMGVKHLISINLHEESICDLYDIPVDNLSAMPSIAEYIRENHEDKKPIILAPDKGAENFAKQIAEILNTDYDYLEKVRLSPEKVKTKTKSISVENRSVIIVDDIISTGGTIVNAINILKENGAKLVDVVCVHPVLVNDAILKISAAGANKIHGTNTLKSEVAHISVATTIADHLKSLENQ
Methanobacteriati	Methanobacteriota	Methanomada group	Methanobacteria	Methanobacteriales	Methanobacteriaceae	Methanosphaera			Methanosphaera_stadtmanae	MBE6493445.1	MIIGGSASQALAAEIARELNDKLCSVETKKFPDGERYFRIKDEIPKDESVIIVQSTGYPQDENLMEIFFILDILNDMDIEDITLVSPYLGYSRQERRFKEVECISAKATAKLIQTMGVKRVISINLHEESICQLYDIPVDNLSAMPTIAEYILNNFNDTKPVILAPDKGAENFAKEIAEILETDYDYLEKVRLSPEKVETKTKSISVKNRNVVIIDDIISTGGTIVNAIEILKDQGAITVDVFCVHPVLVNDAILKINAAGANSVQGTNTLKSEVANVSVATLIADYIKNI
Methanobacteriati	Methanobacteriota	Methanomada group	Methanobacteria	Methanobacteriales	Methanobacteriaceae	Methanosphaera			Methanosphaera_stadtmanae	MBE6487186.1	MIIGGSASQALAGEVAEKLDEKLCHVETKKFPDGERYYRIKDEIAPDERVIVVQSTGYPQDENMMELFFILDTLSDMNVEDIIVVSPYLGYSRQERRFKDVECISAKATARLIQAMGAKRVISINLHEQSICDLYDIPVDNLSAMPAIAEYIAQTTEDKPVVLAPDKGAINFAKEIAEVLDTDYDYLEKVRLSPEVVETKTKNISIDNRRVVIIDDIISTGGTIVNAIEILKEQGATAVDVYCVHPVLVNDAILKINAAGADNLQATNTLKSEVSGISVAQTIAQHIKSL
Methanobacteriati	Methanobacteriota	Methanomada group	Methanobacteria	Methanobacteriales	Methanobacteriaceae	Methanothermobacter	unclassified Methanothermobacter		Methanothermobacter_sp.	MGV8144096.1	MIIGGSASQKLAALIAKELNETLCPMETRRFPDGERYIRIGGDVDPDVTVIQSTGYPQDQNLMELFLILKTLKSLNVNHIKVAIPYFGYGRQEERFKSGEAISAQVIAELLEASGVSEIFSINLHEDGLRNLFNIPVHNLSAMPLIAEYIGEKFEAPVIVAPDKGALGFAEEIANILGCDYDHLEKTRLSPEKVETKPKNMDVKGREAVIIDDIISTGGTIVNASRILRQHGASKIAVSCVHPVLVEDALLKIFASGADDVIATDTLQSDVSSISVAPLISDFISE
Methanobacteriati	Methanobacteriota	Methanomada group	Methanobacteria	Methanobacteriales	Methanobacteriaceae	Methanothermobacter	unclassified Methanothermobacter		Methanothermobacter_sp._DP	WP_321210853.1	MIIGCSASQKLAASVADLLDDKLCPVETRKFPDGERYIRVKSEVDGEVTVVQSTGYPQDENLMELLFMMENLKDLGADYVRAVIPYFGYGRQERRFKSGEAVSARIVARFLEAAGADEIITVNLHENCLSEFFNVPVTELSAMPLIARHISFLDDPVIIAPDKGAMGHAREVSSILGCECDYMEKVRLSPETVETRVRDLDVEGMDAVVVDDIISTGGTIVNATGILRNCGASSITVCCVHPVLVEDALLRIFTAGVERVIATDTLKSEVSEISVAPLIAEAIK
Methanobacteriati	Methanobacteriota	Methanomada group	Methanobacteria	Methanobacteriales	Methanobacteriaceae	Methanothermobacter	unclassified Methanothermobacter		Methanothermobacter_sp._MT_2	BAW31098.1	MIIGGSASQNLAAKVANLLDEQLCPIETRRFPDGERYVRIKDEISDEVVVIQSTGYPQDENFMELFFIIKNLKDIGAKKVKVVIPYLGYSRQDKRFKPGEAISVKIIAELLEAAGADEIFSINLHEHKIIEFFNILAHDLSAIPLLAEHLSSKVDDPVIIAPDKGALDYAKTMANIIGCEYDHMEKTRISPERVETRIKNLDIEGKSAIVVDDIISTGGTIVNASRILKDQGAREIRVACVHPVLVDDALLRIFSAGVDDVIATDTIKSEVSVVSVAPLIAETLKNG
Methanobacteriati	Methanobacteriota	Methanomada group	Methanobacteria	Methanobacteriales	Methanobacteriaceae	Methanothermobacter	unclassified Methanothermobacter		Methanothermobacter_sp._THM_1	WP_191216037.1	MIIGCSASQKLAAKVADLLDDHLCPVETRKFPDGERYIRVKGDVQGEVTVIQSTGHPQDENLMELLFMIKNLRDLGAERVRAVIPYFGYGRQERRFKSGEAVSARIVAELIEAAGADELVTVNLHENCLSEFFSIPVRELSAMPLIADHISGLLDDPVVIAPDRGALGHAREVSGILGCECDYMEKVRLSPEVVETRVKDLDVAGMDAVVVDDIISTGGTIVNAAGILRENQASSITVCCVHPVLVEDALIKIFSAGVDDVIATDTLTSEVSDISVAPLIAGALK
Methanobacteriati	Methanobacteriota	Methanomada group	Methanobacteria	Methanobacteriales	Methanobacteriaceae	Methanothermobacter			Methanothermobacter_tenebrarum	WP_248565059.1	MIIGGSASQNLAAKVANLLNDQLCPIETHKFPDGERYVRIKGEIPDEVVVIQSTGYPQDENFMELFLIIKNLKDIGADKVKAVIPYLGYSRQDKKFKPGEAVSVKIIAELLEAAGADEVFSVNLHEHDIINFFNIPVYELSAIPLLAEHLSVGVDDPIIIAPDKGALDHARSMARIIGCEYDYMEKVRISPERVETRLKNFDVEGRSVIIVDDIISTGGTIVNASRILHTQGPKEVKVACVHPVLVGDALLRIFSTGVDEVIATDTIKSEVSIVSVAPLIAEALKGD
Methanobacteriati	Methanobacteriota	Methanomada group	Methanobacteria	Methanobacteriales	Methanobacteriaceae	Methanothermobacter			Methanothermobacter_thermautotrophicus	WP_192962267.1	MIIGCSASQKLAASVADLLDEPLCPVETRKFPDGERYIRVKGEVDGEVTVVQSTGYPQDENLMELLFMIENLKDLGADYVRAAIPYFGYGRQERRFKSGEAVSARIVAHLLESAGADEIVTVNLHENCLTGFFSIPVRELSAMPLIAEHISFLDDPVIIAPDKGALGHARDVSSIVGCECDYMEKVRISPEVVETRVRDLDVEGKDAVIVDDIISTGGTIVNAAGILGECGASSITVCCVHPVLVEDALLKIFSAGVERVIATDTLKSDVSEISVAPLIADAIKD
Methanobacteriati	Methanobacteriota	Methanomada group	Methanobacteria	Methanobacteriales	Methanobacteriaceae	unclassified Methanobacteriaceae			Methanobacteriaceae_archaeon	MEN4007406.1	MIIGGSASQKLAAKVAKELECPLVPIETRKFPDGERYIRIKGKLDDEVIVVQSTGYPQDENLIELFFILKNLKSMGIKKIKVAIPYFGYGRQERRFKSGEAVSAVIVSELLEVSGADEIFCINLHEENIAKFFKIPVHNLSAMPLIANYIKETVDNPVIIAPDKGALGFAMEIAQILGCKYDYLEKIRISPDTVKTKPKNIDVKGKEAIIIDDIISTGGTIVNAAVILRELGASRVIASCVHGVLVEDALLKIFSAGVDDVVSTDTISSDVSVISVAPLIAEAIKQ
Methanobacteriati	Methanobacteriota	Methanomada group	Methanobacteria	Methanobacteriales	Methanobacteriaceae	unclassified Methanobacteriaceae			Methanobacteriaceae_archaeon	MDP1552846.1	MIIGGSASQKLAAKVAKELDDCLCPVETRKFPDGERYIRFKEKIEKEVVIIQSTGYPQDENLMELLFMLKNLKSLGAEEIKVIIPYFGYGRQEKRFKNGEAISASITADLIEYAGATELFSVNLHENKVTDFFNIPAKELSAMPLIANYLNKVLEDPVIIAPDKGALNHAQKISSILKCPCDYMEKTRLSPDTVETRVKNLDVEGKNAVIIDDIISTGGTIVNASNILKEHGAKSITVSCVHPVLVEDAILKIFATGVEDVIATDTLTSQVSSISVAPLIADALK
Methanobacteriati	Methanobacteriota	Methanomada group	Methanobacteria	Methanobacteriales	Methanobacteriaceae	unclassified Methanobacteriaceae			Methanobacteriaceae_archaeon	MDO9044914.1	MIIGGSASQKLAAKVAKELDDYLCPVETRKFPDGERYIRFKEKIEKEVVVVQSTGYPQDENLMELFFILKNLKSLGAEEIKVVIPYFGYGRQEKRFKDGEAVSASITADFIEYAGATELFSVNLHENKVTDFFNIPVTEISAMPLIAEYIGENLDDPVIIAPDKGALPHAKEISDILNCPCDHMEKTRISPDTVETRVSRLDVEGHQAVIIDDIISTGGTIVNASNILKEHGARSVTVTCVHPVLVEDALLKIFATGVEDILATDTLSSDVSALSVAPLIANVLK
Methanobacteriati	Methanobacteriota	Methanomada group	Methanobacteria	Methanobacteriales	Methanobacteriaceae	unclassified Methanobacteriaceae			Methanobacteriaceae_archaeon	NYB51374.1	MIIGGSSSQKLAANIAHEIGDVLCPLESRKFPDGERYIRIKGEVEDGVVVVQSTGYPQDENLMELFLILRTLQSMGVKDIRTVIPYFGYGRQEKSFNQGEAVSAEVVCHLLQCAGASEIYSINLHEKSICDLFNVPAYNLSAMPTIAQYIKEKVDDPVIVAPDKGALGFAEEIAGILNCESDYLEKVRISPEKVETKPKNLDVEGRDAVIIDDIISTGGTIVNACSILREHQARKIVVTCVHPVLVEDALLKIFSAKADDVVGTDTLKSEVSRISVARLVAGALK
Methanobacteriati	Methanobacteriota	Methanomada group	Methanobacteria	Methanobacteriales	Methanobacteriaceae	unclassified Methanobacteriaceae			Methanobacteriaceae_archaeon	MDI6645120.1	MIIGGSASQKLAAKVAAELNENLCPIETFKFPDGERYLRIRGEIEEEAVVIQSTGFPQDENLIELFLIIKTLKSLGVKTIKTVIPYFGYGRQEKRFKSGEAISAQIIANLLELAGTNQLFCVNLHENNMTNFFNIPVHEISAIPFIAQYLEGTLEDPIIIAPDKGALDHAQELANLMNCDFDYLEKIRISPEVVETKPKNINIHGKSTVIIDDIISTGGTIVNASKILKNLGAEKIIVACVHPVMVDDALIKIFASGVDDVIATDTLRSDVSVVSLAPLIADALKK
Methanobacteriati	Methanobacteriota	Methanomada group	Methanobacteria	Methanobacteriales	Methanobacteriaceae	unclassified Methanobacteriaceae			Methanobacteriaceae_archaeon	MBX7076876.1	MIIGGSASQSLAAKVAKELDDTLCPLETKKFPDGERYVRVKEEVEGEDITIVQSTGFPQDEHLVELLFLIKNLKSLNANKIRVVVPYLGYGRQELRFKSGEAISAQIVAELIETAGADEFISINLHEDCVRDFFNIPTMNLSAMPPIAEYINNLTEDPIIIAPDKGALGFAEEIAEILDCNCTYMSKVRLGPDKVETCIVDIDSTEAESKVGINNVKGKEAVIIDDIIATGGTIVNAINILKEYGAKSVNVCCVHPTLVNDAVIKIYAAGAENLAGTDTLKSDVSCITVAKVIADAINKIEKINTH
Methanobacteriati	Methanobacteriota	Methanomada group	Methanobacteria	Methanobacteriales	Methanobacteriaceae	unclassified Methanobacteriaceae			Methanobacteriaceae_archaeon	MGL6297931.1	MIIGGSASQNLAAKVAKELDWELCPLEIRKFPDGEKYIRLKSEIPEKVAIIQSTGYPQDENIMELLFLIKTAKELGAKDITVVIPQFGYGRQEKRFKSGEVVSAEIIAKLIEYAGATKVISLTLHEESVTDFFNIPAVNVSAMPPIAEYIATITNDPIIIAPDKGALGFAEELATILECECTYMEKVRLSPEKVETRIADIRCDFPPESELSKPTSGEKKTSISAVKNKEAVIIDDIISTGGTIVNATEILKEHGAKSVDVCCVHGVLVGNAVLKMSASGIRNIASTDTLISDTSCISVAKLISDTLK
Methanobacteriati	Methanobacteriota	Methanomada group	Methanobacteria	Methanobacteriales	Methanobacteriaceae	unclassified Methanobacteriaceae			Methanobacteriaceae_archaeon	HMK53542.1	MIIGGSASQKLAAQIARKMGELLCPIETRKFPDGERYIRIKGEIEDEIIVVQSTGYPQDENLMELFLILKTLQSMNVKDIKVVIPYFGYGRQERSFNSGEAVSASVIADLIEFSGVSEVFCINLHEDGICKLFNVPTHNLSAMSSIAEYVDSCMNNPVILAPDRGAIGFAREIADILSCDCDYLEKKRITPEVVETKTKTLNVSGREVVIVDDIISTGGTIVNAIKMLKENGAARIVVSCVHPVLVDDALLKIFAAGADEVIGTDTLKSEVSMVSVAGLVADALNR
Methanobacteriati	Methanobacteriota	Methanomada group	Methanobacteria	Methanobacteriales	Methanobacteriaceae	unclassified Methanobacteriaceae			Methanobacteriaceae_archaeon	MDO5850579.1	MIIGGSASQKLAAKVAKELGDVLCPLETKKFPDGERYVRVKGELDKEVTIVQSTGFPQDENLVELLFLIQTLKDLGVEKLKVVVPYLGYGRQELRFKEGECISAQIVANLIEKSGADEFISINLHEDSVRDFFTIPSANLSAMPPIAEYIAEVTEDPVIIAPDKGALGFAEEIAEILDCKCTYMTKVRLGPDKVETTIADIEDDGLRVGIHGVVGKEAVIIDDIIATGGTIVNAIGILRDNGAKSVNVCCVHPVLVNDAVLKIYAAGAKDLAATDSLKSDVSTISVAKVIADALK
Methanobacteriati	Methanobacteriota	Methanomada group	Methanobacteria	Methanobacteriales	Methanobacteriaceae	unclassified Methanobacteriaceae			Methanobacteriaceae_archaeon	MDO5850885.1	MVVIGGSASQKLAAEIATYLDDKLALIETKKFPDGERYIRINEKINSDEQVIVVQSTGYPQDENILELLFILDTLEDMNIKEIILISPYLGYSRQERRFKDTECISAKTISKLIESRNIKSLITVNLHEDSIRNFYEKPVYNLSAMPAIVKYLKTHQSNIIKNKPVILAPDKGALNFAKDIAIDLDTEYDYLEKVRLSPEKVETKTKNIDVTNKDVIIIDDIISTGGTIVNAIKILHKQKAKDITVICVHPVFVNDAILKIYAAGAKDIISTNTLKSDVSSISLAELIAEKIKLIIN
Methanobacteriati	Methanobacteriota	Methanomada group	Methanobacteria	Methanobacteriales	Methanobacteriaceae	unclassified Methanobacteriaceae			Methanobacteriaceae_archaeon	MCC7553739.1	MIIAGSASQNLGAKVAKLLNKKFAAIDTWKFPDGERYTRIKDSIPNEVIIIQSTNYPQDENLMELLFLISNAKDLGASKITVVNPYMGYARQEKRFKEGESISAKTIAQLIQNAGATKFITINIHEESVLDFFDIESMNLSAMEPIANYISGIIEDEPVIIAPDKGAFPFAEEIAKILDCTCTYLSKVRLAPDKVETCIVDLRCDLSKEELEKHTNIDSVKGKEAIIIDDIIATGGTIVNAIAILKEQGAKNVNVCCVHPILVKGATIRIYASGCKNIASCDTISSDTSLISVAETIANALK
Methanobacteriati	Methanobacteriota	Methanomada group	Methanobacteria	Methanobacteriales	Methanobacteriaceae				Methanobacterium	WP_069583489.1	MIIGGSASQKLAAKIAKELECSLIPIETKRFPDGERYVRIKGKVDEEVTVVQSTGYPQDENLIELFLILKNLKSMGVKKIKVVIPYFGYGRQERRFKSGEAVSAVIIANLLEAAGADEIFCINLHEDNIREFFQIPVHNLSAMKPIADHIKETINDPVIVAPDKGALGFAREIAEILGCEYDYLEKTRLSPEVVETKPKNLDVKGKEAVIIDDIISTGGTIVNASKILKEHGATKVIVSCVHPVLVEDALLKIFAADVDDVIATDTLRSDVSLISVAQIVADAIK
Methanobacteriati	Methanobacteriota	Methanomada group	Methanobacteria	Methanobacteriales	Methanobacteriaceae				Methanobrevibacter	WP_178785157.1	MIIGGSSSQDLAASVARELGEKLCYVETRKFPDGERYLRISESVENEEVTVIQSTGYPQDENLMELIFMIANLKDLGAKKVRVVVPYMGYARQEKRFNPGETISAKIVCEMIESAGADEFITFNIHEKCVLDFFNIPARNISAMPDIADYLNKKFFKKEDAKPLIIAPDKGAYGFAQEISEIIGCDCTYLTKVRLGPDKVETKIVDVRCDSESENTVNVDSVKGMHAIIVDDIIATGGTIVNAINILKQYGASSVDVCCVHPILTNNGATRIYAAGANKIIGTNSLSSDTSRVSIASSIADALRQ
Methanobacteriati	Methanobacteriota	Methanomada group	Methanobacteria	Methanobacteriales	Methanobacteriaceae				Methanosphaera	WP_302290383.1	MIIGGSASQALATEVAREMNDKLCSVETKKFPDGERYFRIKDEIPEDEHVIIIQSTGYPQDENMMELFFILDTLSDMNVTNITLVSPYLGYSRQERRFKEIECISAKATAKLIQTMGVKHLISINLHEESICDLYDIPVDNLSAMPAIAEHIRENYPEKKPIILAPDKGAENFAKEVATLLNTDHDYLEKVRLSPEKVKTKTKNISVKNRAVIIIDDIISTGGTIVNAINILKQQGAKVVDVICVHPVLVNDAILKINAAGSNSVQATNTLKSEVAKISVAKTIANHLKNI
Methanobacteriati	Methanobacteriota	Methanomada group	Methanobacteria	Methanobacteriales	Methanothermaceae	Methanothermus	Methanothermus fervidus		Methanothermus_fervidus_DSM_2088	ADP77213.1	MIIGGSASQKLAADIANILNEKLGNLEIKKFPDGEKYIRFNDDIEDEITIVQSTGYPQDENLIELFLIAKNLKSLGCKKVRAVIPYLAYSRQDKRFKKGEAISISIIANLIESSGIDEVITVNLHEEKIVEFFNIPVKNLSAMPLLAEYFKDIVNNPIVVAPDEGALQHAKEVAKILDCEYDYLKKKRISPDKVSTEIKEINVKNKDVILVDDIISTGGTIINASKILKNEKAKNIFVGCVHPVLVGDALMKIYLSGVKEIVGTDTLSSPISKVSVAPLLANTLK
Methanobacteriati	Methanobacteriota	Methanomada group	Methanobacteria	Methanobacteriales	unclassified Methanobacteriales				Methanobacteriales_archaeon_Met13	MEG3224996.1	MIIGGSASQKLAAQIARKMGESLCPLETRKFPDGERYIRIKGEIEDRITVVQSTGYPPDENLMELFLILKTLQSMNIKDIRVVIPYFGYGRQERSFNQGEAVSAAVIADLIEFSGGSEVFCINLHEEGICNLFNVPAHNLSAMPALAEYLANCMDNPVILAPDLGALPFAREIADILRCDCDYLEKKRISPEVVETKTKSLDVMNREVVIVDDIISTGGTIVNAIKMLKKNGASRIVISCVHPVLVDDALLKIFAAGADELIGTDTLKSEVSVVSVAGLVADALKD
Methanobacteriati	Methanobacteriota	Methanomada group	Methanococci	Methanococcales	Methanocaldococcaceae	Methanocaldococcus	unclassified Methanocaldococcus		Methanocaldococcus_sp.	WP_456472632.1	MIIIPGSSSQELAYRVANKLSVDMARVEFKRFPDNEIYVRVLNEINDDLAVIISTQRDQNNSIIESILLADAIRENVKEIYLVAPYLAYARQDKRFNPGEPISIKALAEIYSNIFDKVITINPHEEHIREFFKIPFVVGDAVPKLAEYVKDKLDNPIVLGPDQGALRFAKVAAEVLETEYDYLEKTRISPTEIKIAPKTLDVNGRDVLIVDDIISTGGTVATAAKMLKEQGAKDIIAACVHPVLIGDALNKLYYSGVKEVVGTNTFVSEVSKVDISDVIIDLLR
Methanobacteriati	Methanobacteriota	Methanomada group	Methanococci	Methanococcales	Methanocaldococcaceae	Methanocaldococcus	unclassified Methanocaldococcus		Methanocaldococcus_sp.	WP_456372919.1	MLVVSGSQSQNLAFKVSNLLDTKLTRVEYKRFPDNEIYVRIVDEIDDNEAVVINTQKNQNDAIIETILLCDALRDEGVEKITLVVPYLAYARQDKKFNPGEAVSIKALAKIYSNIADKLITINPHEIHIKDFFTIPFVYGDAIPKLAEYVKDKLDNPIVLAPDKGALEFAKTASKVLNAEYDYLEKTRLSPTEIQISPKTLDVNNRDVLIIDDIISTGGTMATAVKLLKEQGAKKIISACVHPLLIGDALNKLYSAGVEEVVGTDTYLSEVSKVSVADIIVNLL
Methanobacteriati	Methanobacteriota	Methanomada group	Methanococci	Methanococcales	Methanocaldococcaceae	Methanocaldococcus			Methanocaldococcus_indicus	WP_423792343.1	MIVVPGSQSQNLAYEVSTILNADYIRVEFKRFPDNEIYVRILDEINDDKAVIIATQRYQNDAIVESFLLYDALRDEGVKDIILVAPYLAYARQDKKFNPGEAISIRILAEIYSKMFKEVVTVNPHEEHIKEFFSIPFVSLDAVPKLAEYFKDKLENPVVLGPDQGALRFAKSAAEVLNAEYDYLEKTRITPTEIKIAPKNIDVKDREVLIVDDIISTGGTVATAAKMMLEQGAKKIYAACVHPVLIGDAVNKLYHSGIVEVVGTNTFSSEVSKVSVAEVIANYLKTI
Methanobacteriati	Methanobacteriota	Methanomada group	Methanococci	Methanococcales	Methanocaldococcaceae	Methanocaldococcus			Methanocaldococcus_infernus	WP_013100326.1	MIIVPGSKSQELAYKVSKALDVEMARVEFKRFPDNEIYVRILSEVNEDEAVIVSTQREQNDAIVEAILLADALKECGVKEITLVAPYLAYARQDKLFNPGEAISIRALAKIYSNIFDRVITINPHEEHIKEFFTIPFISGDAVPKLAEYVKDKLNDPIVLGPDQGALRFAKVAAEVLGTEYDYLEKTRISPTEIKIAPKSLDVKDRDVLIVDDIISTGGTVATAAKMLKEQGANEIIAACVHPVLIGDALNKLYFSGIKEVVGTNTFSSEVSRVDVSEVIAKLIKEG
Methanobacteriati	Methanobacteriota	Methanomada group	Methanococci	Methanococcales	Methanocaldococcaceae	Methanocaldococcus			Methanocaldococcus_jannaschii	WP_209320027.1	MIVVSGSQSQNLAFKVAKLLNTKLTRVEYKRFPDNEIYVRIVDEINDDEAVIINTQKNQNDAIVETILLCDALRDEGVKKITLVAPYLAYARQDKKFNPGEAISIRALAKIYSNIVDKLITINPHETHIKDFFTIPFIYGDAVPKLAEYVKDKLNDPIVLAPDKGALEFAKTASKILNAEYDYLEKTRLSPTEIQIAPKTLDAKDRDVFIVDDIISTGGTMATAVKLLKEQGAKKIIAACVHPVLIGDALNKLYSAGVEEVVGTDTYLSEVSKVSVAEVIVDLL
Methanobacteriati	Methanobacteriota	Methanomada group	Methanococci	Methanococcales	Methanocaldococcaceae	Methanocaldococcus			Methanocaldococcus_villosus	WP_004591730.1	MIVAGSQSQELAYKVSKILNRKYARVEYKRFPDSEIYVRLLDSVEDEVVLINSQINQNDAILETILLADALRDEGAKEITLVAPYLAYARQDKKFNPGEAVSIRILAKIYSKLFDKVITINPHEKHIEEFFDVPFVYGDAIPKLAEYVKDKLNNPIVLAPDQGALDFAKTAADILNAEYDYLEKTRISPTEIKIAPKTLDVNGRDVLIIDDIISTGGTMANAVKLLKDQGAKKIIAACVHPLLIGDALNKLYSAGVEEVIGTDTYKSEVSKVSVADIIAKLI
Methanobacteriati	Methanobacteriota	Methanomada group	Methanococci	Methanococcales	Methanocaldococcaceae	Methanocaldococcus			Methanocaldococcus_vulcanius	WP_211204350.1	MIVVSGSQSQNLAFKVSKLLNTKLARVEFKRFPDNEIYVRIVDEIKEYQEAVIINTQKNQNDAIIETILLCDALRDEGVEKIKLVVPYLAYARQDKKFNPGEAISIRALAKIYSNIVDELITINPHETHIEKFFTIPFKYGDAVPKLAEYVKDKVRDPIVLAPDKGALEFAKTASEILNAEYDYLEKTRLSPTEIQIAPKNLDVKERDVVIVDDIISTGGTMATAIKLLKEQGAKKIIASCVHPLLIGDALNKLYCSGVEEVVGTDTYLSEVSKVSVAEIIAKLLSL
Methanobacteriati	Methanobacteriota	Methanomada group	Methanococci	Methanococcales	Methanocaldococcaceae	Methanotorris			Methanotorris_igneus	WP_013799465.1	MIIIPGSNSQDLAFRVAKLTNSKLARVESKRFPDGEIYVRVHDDVKDEDVVIIQTQNRQNDGIIETILLCDALRDEGANSITVVAPYLAYARQDKKFNPGEPISIRALAKIYSDICDKLITINPHETHIERFFEIPFIYGDAVPKLAEYVKDKLNNPIALAPDKGAIEFAKTAAEILNCEYDYLEKTRISPTEIQIAPKNLDAEGRDVLIVDDIISTGGTMATAIKLLKEQGAKKIIAACVHPVLIGDALNKLYAGGADEVVGTDTFLSEVSKVSVDDVIAKLLR
Methanobacteriati	Methanobacteriota	Methanomada group	Methanococci	Methanococcales	Methanococcaceae	Methanococcus			Methanococcus_aeolicus	WP_011972891.1	MLIVSGSNSQNLAHKVSKLTNSKLIRTEFKKFPDGELYVKINGSVEGEDVFLINTQNNQNESIIETILLCDALNDEGARSINLVIPYMAYARQDKKFKDGESISIRALAKVYSTICDSIFIINPHEKDICSFFDVPLVYGDAVPEIAKYIANKYDGSNFVVLSPDKGAIRMAKVASNILNCPYDYLEKTRISPTEISIAPKNLDVKDKDVLIIDDIISTGGTVATTIKMLKEQGAKTVIASCIHPVLIGDALNKLFDGGADEVIGTDAYLSEVSIISVDNIVADLINKHINNI
Methanobacteriati	Methanobacteriota	Methanomada group	Methanococci	Methanococcales	Methanococcaceae	Methanococcus			Methanococcus_maripaludis	WP_181508095.1	MIIIPGLNSQNLAKEVAKLTNSELARVESKQFPDGEIYVRVHNELKGKDAVIIQTQNTQNDSIVEAILMCEALREEGVKSITLVAPYLAYARQDKKFNAGEPISIKALAKVYSGICDRIITINPHETHIEEFFDIPFIYGDAIPKLAEHAGIKLVKPLVLSPDKGAVALAKRAAEELNCECDYLEKTRISPTEIKIAPKNLDVSGKDVLIVDDIISTGGTMATAISMLIEQGARTVIAACVHPVLIGDALNKLHLGGASEIVGTNTYPSEVSKVCVSTIIADILNEEYSK
Methanobacteriati	Methanobacteriota	Methanomada group	Methanococci	Methanococcales	Methanococcaceae	Methanococcus			Methanococcus_vannielii	WP_012066209.1	MIIIPGPNSQNISKEISKLTNSELARVETKQFPDGELYVRIHSDVTGKDAVIIDTQNMQNDSIVRAILLCEALREEGVNSITLVLPYLAYARQDKKFNYGEPVSIKSLAKVYSSICDRIITINPHESHIKEFFTVPFISGNAIPKLAEHAGVKLEKPLVLSPDKGAVELAKSAAEVLNCEYDYLEKTRLSPTEIKIAPKNLDVNGKDVLIVDDIISTGGTMATAISMLIEQGARCVIAACVHPVLIGDAINKLHVGGAFEVVGTNTYPSEVSKVCVSTIIADILNKQ
Methanobacteriati	Methanobacteriota	Methanomada group	Methanococci	Methanococcales	Methanococcaceae	Methanococcus			Methanococcus_voltae	WP_209591161.1	MIIIPGSKSQKLAKNVSELLGWQLSRTEAKSFPDGEKYVRIHSDVENEDAIIIQTQNTQEAIIESILLCQALKEEKAKSITLVVPYLAYARQDKKFNKGEPVSIIAFAKIYSQFCDRIVTINPHETHIEQFFEIPFIYGNAVPKIAESVKEELNNPVVLSPDKGAIELAKEASKIIGCEYDYLEKVRYSPTEVNIAPKNLDVNGRDVLIVDDIISTGGTMATAISMLKQQGANKVIASCVHPVLINDALNKLYNGGANKVIGTDSYASEVSFVSVDTIIVDVLKDLFLK
Methanobacteriati	Methanobacteriota	Methanomada group	Methanococci	Methanococcales	Methanococcaceae	Methanothermococcus	unclassified Methanothermococcus		Methanothermococcus_sp.	WP_292460432.1	MIIISGSNSQNLAYRVSKLTNSELLRTEFKKFPDGELYIRIHGDVKNRDVFLIQTQNNQNDSIVETILMCDVLRDEGAKSINLVAPYLAYARQDKKFNDGEPISIRALAKLYSNLCDKLITINPHEVHIEAFFDIPFIHGNAVNKLAEYAKDKLNNPVVLSPDKGAIELAKTASEVLDCEYDYLEKTRISPTEIKIAPKNLDVKDRDILIVDDIISTGGTMAKAIAMLKEQGAKKVIASCVHPVLIGDALNKLYIGGADEVIGTDTYPSEVSKISVDTVIADLIKF
Methanobacteriati	Methanobacteriota	Methanomada group	Methanococci	Methanococcales	Methanococcaceae	Methanothermococcus	unclassified Methanothermococcus		Methanothermococcus_sp._SCGC_AD_155_C09	MBW9222503.1	MIIVPGRNSQELAHKVSKLTNYKLLRTEFKRFPDGELYIRIHDNDTIKNEDVVFIQTQNNQNDSIVEGILISDILREEGARSITLVAPYLAYARQDKKFNPGEPISIRGLARIYSQLFDRIITINPHEIHIESFFKVPFIYGSAVDKLASYVKDKLDNPIVLSPDKGAINLAKVASEVIGCEYDYLEKVRISPSEIKVAPKNLDVKDKGVLIVDDIISTGGTVATAIKMLKEQGANRVIASCVHPILIGDALNRLYVGGADEVIGTDTFPSPVSKISVDDVIVELLKRI
Methanobacteriati	Methanobacteriota	Methanomada group	Methanococci	Methanococcales	Methanococcaceae	Methanothermococcus			Methanothermococcus_okinawensis	HIQ32695.1	MVVPGEKAQELAYRVSKLAGCKLLRTEFKRFPDGELYIRVLDNEAIDNEDVVFIQSQRDQNDAVVESILMSDILRDEGARSVTLVASYLAYTRQDKKFNPGEPISIRVLAKVYSQLFDRVITINPHETHIKSFFEVPFICGSAVKELASYVKDRLNNPVVLSPDTGAIELAREAAEVIGCDYDYLEKTRITPTEIKVAPKNLHVEGRDVLIVDDIISTGGTVATAIKMLKEQGAGDVIVACVHPVLIGDALNKLYTSGASEVIGTDTFPSPVSKVSVDKVIWELLRESGF
Methanobacteriati	Methanobacteriota	Methanomada group	Methanococci	Methanococcales	Methanococcaceae	Methanothermococcus			Methanothermococcus_okinawensis	HIP84507.1	MVVPGVNSQELAYRVSKLANCKLLRTEFKRFPDGELYIRVLDNGAIENEDVVFIQSQRDQNDAVVESMLMSDILRDEGARSITFVASYMAYTRQDKKFNPGEPISIRVLAKIYSQLFDRVITINPHETHIKSFFEVPFICGSAVKELARHVKDRLKKPVVLSPDTGAVKLAKEAAEVIGCEYDYLEKTRISPTEIKIAPKNLDVKDRDVLIVDDIISTGETVATAIKMLKEQGANNILVACVHPVLIGDALNKLYTSGASEVIGTDTFPSPVSKVSVDRVIIELLKDAGF
Methanobacteriati	Methanobacteriota	Methanomada group	Methanococci	Methanococcales	Methanococcaceae				Methanothermococcus	WP_018153973.1	MIIVTGSNSQDLAYRVAKLSNSKLMRVESKKFPDGEIYVRIHGDVKGEDAVLIQTQSSQNDAIIETILLCEALRDEGAESITVVAPYLAYARQDKKFNSGEPISIKALAKLYSTVCDRFITINPHEVHIEKFFSIPFIYGDAVGKLAEYFKDKLDNPIILSPDRGAIELAKRASEVLSCEYDYLEKTRISPTEIKIAPKNLDVNGRDVLIVDDIISTGGTMATAIGMLKELGAKKVMASCVHPVLIGDALNKLYMGGADEVVGTDTYLSEVSKVSVDTVIADLLKK
Methanobacteriati	Methanobacteriota	Methanomada group	Methanococci	Methanococcales	Methanococcales incertae sedis	Methanofervidicoccus	unclassified Methanofervidicoccus		Methanofervidicoccus_sp._A16	WP_172456369.1	MIIVPGINSQELAYRVSKLIGCKLLRTEFKRFPDGELYIRVLDNEAIKDEDVIFIQSQRNQNDAVVESILMSDILRDEGAKSITLVAPYLAYTRQDKKFNPGEPISIRVLAKVYSQLFDKVITINPHETHIKSFFEVPFICGSAVKELARYVKDKLNNPVVLSPDTGAVELAREAAEVINCEYDYLEKTRISPTEIRIAPKNLDVKNREVLIVDDIVSTGGTVATATKMLMEQGADKVMVACVHPVLIGDALNKLYTSGVSEVIGTDTFPSPVSKVSVDKVIVELIEK
Methanobacteriati	Methanobacteriota	Methanomada group	Methanococci	Methanococcales	Methanococcales incertae sedis	Methanofervidicoccus			Methanofervidicoccus_abyssi	WP_192893796.1	MIIVPGINSQELAYRVSKLVGCKLLRTEFKRFPDGELYIRIQDSHVINNEDVIFIQSQNSQNDAVVESILMSDILRDEGAKSITLMAPYLAYTRQDKKFNPGEPISIRGLAKIYSQLFDRVITINPHETHIESFFKVPFICGSAVGELAKYVKDRLDNPVVLSPDMGAVKLAKEASEVIGCEYDYLEKTRISPTEIKVAPKNLDVENRDVLIVDDIISTGGTVATAIKMLKEQGANKIIAACVHPILIGDALNKLYVSGANEVVGTDTFPSPVSKVSVDVVIAKLIKK
Methanobacteriati	Methanobacteriota	Methanomada group	Methanopyri	Methanopyrales	Methanopyraceae	Methanopyrus	unclassified Methanopyrus		Methanopyrus_sp.	WP_457615103.1	MRRMMGEDKLIVLATSEGAKLGRRLAEELDAELAPVEEDRFPDGEQIVRVPPELDGTVVVVHSMSPPQDKNLVKTIITLDAARENGAEKVIAVIPYLAYSRQDRRFEPGEPVSFRAVARAVSANADALVTVDLHEPDTLEYFDVPAKNVSAAEELGKYLKGKFEEEELVIIGPDEGARKLAREVALVCEAEYDHLEKERLSGDEVEIHPKELDVEERTVVLVDDMIDTGGTMVEAAKALRDQGAETLYAACTHALLTRNAATRLLASGFEDIIATDTVPNPFEKISAAPPVAEAVESLRSLSR
Methanobacteriati	Methanobacteriota	Methanomada group	Methanopyri	Methanopyrales	Methanopyraceae	Methanopyrus	unclassified Methanopyrus		Methanopyrus_sp.	WP_456467412.1	MIVLSTAEGNRLARRLADALDAELAPVEEDRFPDGEQIVRVPPELEGTAILVHSMVPPQDENLVKGLIALDAARENGADRVIAVIPYVAYSRQDRRFEPGEPVSFRAVARAISANADAFVTVDLHEPRTLEFFDVPAENVTAAEEIGRHLRERFEGEELAVIAPDEGARELAERVASVCDAEHDHLEKERISGEEVRIHPKELDVEGRTVVLVDDMIDTGGTMIEAARALREQGAGELYAACTHALLTRNAASRLLAAGFRDIIATDTVPTPYERVSAAGPVAEALRRLTG
Methanobacteriati	Methanobacteriota	Methanomada group	Methanopyri	Methanopyrales	Methanopyraceae	Methanopyrus			Methanopyrus_kandleri	WP_011020035.1	MIVLATSEGVKLGRRLAEELDAELAPVEEDRFPDGEQIVRVPPELDGTVVVVHSMSPPQDENLVKAIITLDAARENGAEEVIAIVPYMAYSRQDRRFEPGEPVSFRAVARAVSANADALITVDLHEPGTLKYFDVPAENVSAAEELGKYLAERFEGEDLVVIGPDEGARELAREVASICGVEYDHLEKKRLSGDEVEIHPKELDVEGRTVVLVDDMIDTGGTMVEAARALRDQGAGTLYAACTHALLTRNAATRLLASGFEDIIATDTVPNPFEKVSVAPPVAEAVENLSG
Methanobacteriati	Methanobacteriota	Methanomada group	Methanopyri	unclassified Methanopyri					Methanopyri_archaeon	NPB02448.1	MIVLASHGSSRLATALAEELDAELAAVEEDRFPDGEWITRVPPDLEGTAIVVHTTPAPQDENLIKLLITLDAARENGADEVVAVVPYVAYSRQDRRFEPGDPVSFRAVARAISANADAFVTVDLHEPSTLEFFEVPSENVTAAEEMGRFIAEELGEEDPVIVGPDEGARELAKTVAEVFDAEWDHLEKERISGDEVVIEPKEIDVEGRTVVLVDDMIDTGGTMVEAAKALKELGAERLYAACTHALLTRNADARLRAAGFEDIFATDTVPNPYTVVSAARPVAEAIRELVG
Methanobacteriati	Methanobacteriota	Methanonatronarchaeia	Methanonatronarchaeales	Methanonatronarchaeaceae	Candidatus Methanohalarchaeum				Candidatus_Methanohalarchaeum_thermophilum	OKY77613.1	MKLVCGKASQYLGPMIAGELGLELVETEFKVFPDGEQYLRLGEEVDESCIVVQTIFSDSDFFNLLLILDALEGNAEKLVVPYFGYARQDKKFNEGEAVSARVIANAVDRYISEVVTIDVHDEGISRFFNSDFVNLTAFREISREIDLTDPLVIAPDGGAEELASTVAEELGTDYDYLVKDRKSETEVSIQPKKLEVKGRDVVLVDDIVSTGGTMSEAISMLKDQGAGKIDVAVTHSVFARNALSRLYFNGANKVISTNTIEKSISSVDVSPVVAEYLKDG
Methanobacteriati	Methanobacteriota	Methanonatronarchaeia	Methanonatronarchaeales	Methanonatronarchaeaceae	Methanonatronarchaeum	unclassified Methanonatronarchaeum			Methanonatronarchaeum_sp._AMET_Sl	WP_280107729.1	MNVVCGRASQHLGSKIADEMEVDLVKVSYKTFPDGEQYLKILDSLDDEVVVVQSITSDSEFVNLLLLLDAVDSSKITTVIPYMGYSRQDRRFEVGEPISARAIAKPISKYSNEVITIDIHNMKVKEYFDCDFTNLMAFDHMARELDLENPIVIAPDEGAQDRARSVAEIRGWEHDHLVKTRKSGEEVEITPKQIDVDGRSVLIVDDIIATGGTMSQAISMLKKQGAKEVYVGATHPVLAGNAIQKLYSAGCTDIICTDTIEKSVSKVSVAPIIAENLK
Methanobacteriati	Methanobacteriota	Methanonatronarchaeia	Methanonatronarchaeales	Methanonatronarchaeaceae	Methanonatronarchaeum	unclassified Methanonatronarchaeum			Methanonatronarchaeum_sp._AMET6_2	WP_247139654.1	MKIVCGKASQHLGSKVADEMDIELLKVDYRTFPDGEQYLKLESMPDEEMVVVQSVTSDRDFVNLLLLLDAVNESDVTAVVPYMGYSRQDQRFEVGEPVSIRAIANPISRQVERFITIDIHNPGVSEYFDCDFKSLMAFNQMAEYLELEDPVVVAPDEGAVERARSVASVHGWEYDHLVKTRISGDEVEIKPKNLEVDGREVLIVDDIIATGGTMSQAIGMLVEQGASDVIVSATHPVLAGNALQKLYAAGCTDIICTDTIEKSVSKVSVAPLIADELR
Methanobacteriati	Methanobacteriota	Methanonatronarchaeia	Methanonatronarchaeales	Methanonatronarchaeaceae	Methanonatronarchaeum				Methanonatronarchaeum_thermophilum	WP_086636463.1	MKVVCGRASQHLGSRIADELDIDLIKVSYKTFPDGEQYLKLLDGLDEEVVVVQSITSDIEFVNLLLLLDAVGSSNTTTVIPYMGYSRQDRRFEEGEPVSARAIAKPISQESNRVITVDIHNEMVGDYFDCEFTNLMAFDHMAGELALDNPVVVAPDEGAIGRARSVAEIRGWEHDYLLKTRKSGEEVEIKPKKMDIDGRNVLIVDDIIATGGTMSQAIGMLKDQGAQDIYVSATHPVLAGNALQKLYSAGCTDIICTDTIEKSVSKVTVAPVIARSIK
Methanobacteriati	Methanobacteriota	Methanonatronarchaeia	Methanonatronarchaeales	unclassified Methanonatronarchaeales					Methanonatronarchaeales_archaeon	MBS1263539.1	MRIVAGPRSQLLSHRIARALGVEVVCASVERFPDGEQDLRIAEFSDEEAAVVQSTRTDRDLVTLLLLLDAASRQASEVTAVVPYLGYARQDRVFRAGEPLSLAAVVRAANAQGGSVVTVDPHSDPSPHGDASFVSSAGALAEIVEPWKPDLVLAPDEGAIERAAGVAERVDVEHDHLVKTRLAGDEVSIQPRDLSVEDADVVIVDDVISTGDTMAKAVSMLIEAGAGSVSAAATHGVLTGSAICRLLSAGVEHLAVTDTVETPLSRGSVAPAVADVLR
Methanobacteriati	Methanobacteriota	Stenosarchaea group	Candidatus Methanofastidiosia	Candidatus Methanofastidiosales	Candidatus Methanofastidiosaceae	Candidatus Methanofastidiosum	unclassified Candidatus Methanofastidiosum		Methanofastidiosum_sp.	MEN6379697.1	MYVTSLSSKTTLDKLKGDFKLIDCHFERFPDGEGYVRFDEKVKNTKEILIVQSLYYPQDEHIMQLFFMIDALKDLNIKINLLIPYMAYARQDKRFKDWESVSGISLAKIIDRFELESKYTVDIHDLKITKAMKGENLSAMPSIADYLMNLNLKDPVIISPDKGSVERAKIVADEMEAEFDHLEKTRLSGDTIEIRPKEINTKNRDVAIVDDIISTGGTMAKACEVLKREGTLKVLSGATHLLMISNAEERLKKAGIDRIFGSDSIPSKFSDISIASIIEEMF
Methanobacteriati	Methanobacteriota	Stenosarchaea group	Candidatus Methanofastidiosia	Candidatus Methanofastidiosales	Candidatus Methanofastidiosaceae	Candidatus Methanofastidiosum	unclassified Candidatus Methanofastidiosum		Methanofastidiosum_sp.	HOC77718.1	MYVTSLSSKDTINKLKGNYKIIDCHFERFPDGEGYVRFEEKVKSIKEILVVQSLYYPQDEHIMQLFFMIDALKDLNIKINLLVPYMAYARQDKRFKDWESVSGISLAKMIDRLDIESKYTVDIHDMKVTKAMKGENLSAMPLIADYLSNLNLIEPVIISPDKGSVERAKIVAEQMEAEFDHLEKTRLSGDTVEIRPKEINTKGRDVAIVDDIISTGGTMANACEVLKREGTLKVLSGATHLLMISNAEERLKKAGIDKIFGSDSIPSKFSDISIAGIIEKVF
Methanobacteriati	Methanobacteriota	Stenosarchaea group	Candidatus Methanofastidiosia	Candidatus Methanofastidiosales	Candidatus Methanofastidiosaceae	Candidatus Methanofastidiosum	unclassified Candidatus Methanofastidiosum		Methanofastidiosum_sp.	MBP6931838.1	MFITSLSSKTTLEKLKEDFKIIDCHFERFPDGEGYVRFDEKVKKIKEILIVQSLYYPQDEHIMQLFFMIDALKDLNIKVDLLIPYMAYARQDKRFKDWESVSGISLAKMIGQFEIECKYTVDIHNINVTKAMKGENLSAMPLIADYLTNLKLNEPVIISPDKGSIERAKIVANHMDAEFDYLEKTRVTGEIVEMKPKEINTKNRDVVIVDDIISTGGTMAKACEILKREGTLKVLSGATHLLMISNAEEKLKIAGIDRIFGTDSIPSKFSDISIANIIKELY
Methanobacteriati	Methanobacteriota	Stenosarchaea group	Candidatus Methanofastidiosia	Candidatus Methanofastidiosales	Candidatus Methanofastidiosaceae	Candidatus Methanofastidiosum			Candidatus_Methanofastidiosum_methylothiophilum	KYC52488.1	MYVTSISSKDILRKLDGDFKQIECHFERFPDGEGYVRFDEKVKNIEEILIVQSLYYPQDEHILQLFFMIDALKDLNIKINLIIPYMAYARQDKRFKDWESVSGISLAKMIDRLDLESKYTVDIHDMKVTKAMRGENLSAMPLIADYLTNLNLRDPVIISPDKGSVERARMVADQMDAEFDHLEKTRISGDTVEIRPKEINTKGRDVAIVDDIISTGGTMAKACEVLKRGGTLKVLSGATHLLMISNAEERLIKAGIDGIFGTDSIPFKYSDITIAKIIEEIF
Methanobacteriati	Methanobacteriota	Stenosarchaea group	Candidatus Methanofastidiosia	unclassified Candidatus Methanofastidiosia					Candidatus_Methanofastidiosia_archaeon	HPR41602.1	MRAIMGPKSEVITGLAEKMGIDYVPLEMRVFPDGEVCPRITEEVEGYERVFLFNRLNYDCFFPNRYLLEYYFMINLLKDMGVDHFEIVMPYLPYGRQDKSFRLGEPFSLKYVLEMFSSAGVSRLYTLMAHISRLSGILDSKNMRIVNLSAIDPIMNHINELKLNRPFIVGPDEESTKWVDQIAERIDTDFTIFEKRRDVYTGEVRMSGDVPNLSGRDVIILDDIISTGQTVENAVKILNESNPRYIYVIAMHGIFSGNAIERLSKYNLDIITSDTIVNPFSKIEVESVIARAIKKW
Methanobacteriati	Methanobacteriota	Stenosarchaea group	Candidatus Methanofastidiosia	unclassified Candidatus Methanofastidiosia					Candidatus_Methanofastidiosia_archaeon	MCC7569389.1	MRAIVGPDTELLEKLSKDLEVQHIPIEMRVFPDGEACPRISSIEGVDVAYLFNQLEYSNFNPNRYLMEYYFAAKSLVDMDVSRIDAIIPYLPYGRQDKSFRHGEPFSLKYVLELLSEAGISRLYTLMAHIPRLSDIMDREKRMRVVNLSVMDAIAAHVQNLALDDPFVIGPDNESEKWADAIATRLETDYVFFDKKRDVYTGEVRTTGELPSLTGRDVLVIDDIISTGRTIENAVKIIKAYNPGSIHVIAVHGIFSSNAIERLAKYNISIVTSNTINNPFSKICIEGTIARAIKKW
Methanobacteriati	Methanobacteriota	Stenosarchaea group	Candidatus Methanofastidiosia	unclassified Candidatus Methanofastidiosia					Candidatus_Methanofastidiosia_archaeon	MGC1122071.1	MKLIGPKTPLCLDLAHSLECDFVEMERRVFPDGELNPRIMEAPRETLLVNTLSSDRFDPNRYLLEYIFAIKNLTERGTESIVVLMPYLPYSRQDAVFREGESLTSKYVLELFRDLGIRTLFSVTFHLHRQQTGDFVPGITLHDVSGIDALRDYLMRRCIQEEQPIFVAPDEEAGKWAQRIADPMNGEVFVFKKQRNHSTGAIETCGEIPEGRNVIIIDDMISTGGTIRNAVEICKTFKSKKIVVCAVHGIFSRPPLQDIDIVTTNTIENPCAAVDITPYLAEAVSQYL
Methanobacteriati	Methanobacteriota	Stenosarchaea group	Candidatus Methanofastidiosia	unclassified Candidatus Methanofastidiosia					Candidatus_Methanofastidiosia_archaeon	MBN1785839.1	MMRAIIGPKSDIITRLAENMAIPYIPLDMRKFPDREVCPRITEELGEYERVFLFNQLDCKDFYPNRYIMEYYFMIQLLKDMGVDHIDIIIPYLPYGRQDKSFRLGEPYSLKYLLELFSMSGVSRLYTLMAHISRMSDILESKSMRIVNLSAMDPITDYIQDLKLDHPHIVGPDSESAKWVDQVAERLGTDFTVFDKERDINTGEIKMLGDVPNISGRDVVILDDIISTGQTVEKAIRIINKKNPRYIYIIAMHGIFSDNSIERLANYNLEIITSNSIVNPFSKISVENVLVRAIKKW
Methanobacteriati	Methanobacteriota	Stenosarchaea group	Candidatus Methanofastidiosia	unclassified Candidatus Methanofastidiosia					Candidatus_Methanofastidiosia_archaeon	MGD2246946.1	MKLVGPKTDFCKTLAHHVGCDFVEMEQRIFPDGEVNPRILEAPKNVILVNTLSSEDFDPNRYLLEYIFAIKNLIERGTENITLVMPYLPYSRQDAIFRKGESFTSKYTLDIFKELGITHIFAVTFHLHRQKTPVVPGITLHNVPGIDAFKDFIKSCDFKNPLFLAPDKEAEKWAERMAEPFHGDVAVLTKKRNVNTGSIETSGNVPENRNVIIIDDMISTGKTVTKALDICRQSGSTPIMVCAFHGIFSRPVIWDKNVDVVTTNTIQNPYAAVDVTPLIAQVISQEL
Methanobacteriati	Methanobacteriota	Stenosarchaea group	Candidatus Methanofastidiosia	unclassified Candidatus Methanofastidiosia					Candidatus_Methanofastidiosia_archaeon	MBN1785437.1	MKKVLLCSGAQHLENSFKGNGFETYSSFDNYDNKRFFMNSDIYSRIPVEELSGEDLIVVQCGTLSQLRGAWYNTQDRVFELLEFLSILRCPQKVMQTGHKRYAYELLDPPRSVEVVYTCMPCAKQDHACLTGEVNSAKLAIDLTLSMSERVHIIDPHPPTSLGWFQKLINRDKVNIISMIEPLLQKAASEMPDAVILGPDEGASERLGIKSFSKSRISSVESTISGSFDVDGLDVLIVDDMVLSGGTLRKTGEKLRELGAKRVGAAITHALPVWGGEENLQKVRASFQNQVYVTNTVYTDTFKDCALDCVGEIIKHI
Methanobacteriati	Methanobacteriota	Stenosarchaea group	Candidatus Methanofastidiosia	unclassified Candidatus Methanofastidiosia					Candidatus_Methanofastidiosia_archaeon	HPR41111.1	MKKIVLCTGAQHLEESFRQLDHDTFVSFDNYDGKRFFMNSDIYARLPVEELSGEDVVVVQSATLSQLDGVWYNTQDRIFELLQFLSILRNAQKVSQTGHKQYSYEELDPPRSLEVVLTCMPCAKQDHACLTGEVNSAKLAMDLILSMADRALIVDPHPPETLGWMSDLKREGKLGIISMIDPLLMKANEEMGGAVILGPDEGAAARLGIKSFSKSRISSVEATISGSFDVDGKDVLIVDDMVLSGGTLRRTREKLKELGANDIGAAITHAMPVWGGEENLMKIRRSFEDRVYVTNTVHTETFKDTALDCVPAIVENL
Methanobacteriati	Methanobacteriota	Stenosarchaea group	Candidatus Methanofastidiosia	unclassified Candidatus Methanofastidiosia					Candidatus_Methanofastidiosia_archaeon	MGC1120477.1	MWKLILASGAEHLKEPLEKKGYTVFTSGLNYDRRRFFYNGDLYTRIEEIDELQDENVCVIQSGNYSGELEEEKFTTQDRIFEVVQILHLLNNPHSVKEVGHKKYVYTSLENPRKILLLLTCMPSGKQDHAVRTGESNSALNALELFLNYCPRVGIIDPHPWNVEWFSDLKACGKIIDLSMVPYLLEEIRRRFPGSELVAPDEGAQVRLGLDGFGKKRTSSIESTVLGDIPVEGKNLAFVDDLILTGGTLLKTREHILKKGARQFAFAATHALPLMTGEDNLRRLVKILVKDLLVTNTVPSRTFTKDYPELALDCTPLIDEFLRSQS
Methanobacteriati	Methanobacteriota	Stenosarchaea group	Candidatus Methanofastidiosia	unclassified Candidatus Methanofastidiosia					Candidatus_Methanofastidiosia_archaeon	MCC7569083.1	MIEYLLCSGAEHLKDSFERAGKSVRLSEKNYDGKRFFMNSDVYSRLPVEEMSGKDVVVVQSATLSTAGGERYTTQDRVFEVLEFLSILRTPQRVEQTGHKQYVAHDLAPPASVSVVYTCMPCAKQDHACLTGEVNSAKLALDLTLSLCDKVYIIDPHPPLSLPWFGALVEQGRVAVLTMVPAVLRAAQEALPEAVILGPDEGSAARLGIQSFSKSRISSVASTISGSFDVKGCDVLIVDDMVLSGGTLRKTREKLVELGARSIGAALTHAMPVYGGEENLTKIREAFGGRVFVTNTVHSSAFADMAIDCVPAIIGAVEGP
Methanobacteriati	Methanobacteriota	Stenosarchaea group	Candidatus Methanofastidiosia	unclassified Candidatus Methanofastidiosia					Candidatus_Methanofastidiosia_archaeon	MGD2248857.1	MWHIVLASGAEHLCNSFEERGYPVYRSGMNYDGRRFFYNGDLYTRIADIESLQNERVCVIQSGNYSGEHEKEKFTTQDRIFETLQILHLLNNLVSVKEVGHKHYEYTALDSPKEILLVLTCMPSGKQDHAVKNGECNSAFTALELFLGYCSKIAIIDAHPWDVDWFSELQDKGKIIDLSMVPYLLEEIETRFPDAELLAPDEGAQARLGIEGFGKKRTSSTESQILGDIPVEGKNLVVVDDLILTGGTLVRTREHILKKGANQFAFAATHALPLMDGENNLRRLVTILGDDLLVTNTVPSKTFIEDYPGLALDCVPLIDEFLKMQ
Methanobacteriati	Methanobacteriota	Stenosarchaea group	Candidatus Nanohaloarchaea	unclassified Candidatus Nanohaloarchaea					Candidatus_Nanohaloarchaea_archaeon	MFB6203470.1	MKLKTPNAEHLDVGAGTLEEHPERGGRSFPEGEVYVQKDMRGDNVFVVHSGLPGPNRSLMYLFGVLERCREEDLEPYLFSTYFPYMRQDGSFHGSDLNYARSLVEKMVEYYGVREIYTLDAHFSERDWTSRFPVENVSAVDLLLEKADSDIVVGPDRGAAERFGVKALQKERRGGEVEVSGEFEVAGEEVLLVDDIVGSGGTMLEARDRLLEIGADQVSAAVVHGAREEGVRKVAEAFDDLYLTNSVRRDAANVPVEPLVQEKLNSLEPDF
Methanobacteriati	Methanobacteriota	Stenosarchaea group	Halobacteria	Halobacteriales	Haladaptataceae	Haladaptatus	unclassified Haladaptatus		Haladaptatus_sp._CMSO5	WP_332897403.1	MIVSGSASQALAAALAAELGEPLAMTETEHFPDGELLASVGAFDAERAIIVSSTVSSDAHVELLQLQDAAREAGAEEIITVIPYMGYGRQDKSFKAGEPVSARAMARAISTGTDRVITVNPHEELLCDFFSVPCESVDAAPHLANALPADLDQPVFLAPDEGAIDLAASVRDAHGAGDTDYFVKKRLSGSDVDITPSDTDVSGRDVVLVDDIIATGSTMSESIEILQGRSPNRVFVTCVHPMLASNAQTKLARAGVEAIYGTDTIERAVSSVTVAPAIAEAINTTVIGEIEETEK
Methanobacteriati	Methanobacteriota	Stenosarchaea group	Halobacteria	Halobacteriales	Haladaptataceae	Haladaptatus	unclassified Haladaptatus		Haladaptatus_sp._NG_SE_30	WP_458207352.1	MILSGSASQSLAATLAEELDEPLASVEYRSFPDGELLASAPDFENDRAIVVASTVSSDAHLELLQLQDAAREWGTEEIVTVLPYMGYARQDKAFERGHPISARAVARAISTGTNRVLTVNPHEDAVCDFFDVPAEPVDAAGQLAEPLPDDLTDPVFLSPDDGALDIAETVRDAYGRGATDYFEKKRLSGTNVEITPSDTDVTERDVVVTDDIIATGSTMSEAVSLLQQRDVGRVFVTCVHPMLARNARTKLAQAGVEAVYGTDTIERAVSQVSVAPVVADVLRS
Methanobacteriati	Methanobacteriota	Stenosarchaea group	Halobacteria	Halobacteriales	Haladaptataceae	Haladaptatus	unclassified Haladaptatus		Haladaptatus_sp._NG_WS_4	WP_458185809.1	MILSGSASQSLAATLADELDEPLAPVEYRSFPDGELLASAPGFEGDRAIVVASTVSSDTHLELLQLQDAVREWGAREVVTVVPYMGYARQDKAFERGQPISVRAVARAISTTTDRVLTVNPHEDAVCEFFDVPASPVDAAGCLATPLPADLTDPVFLSPDDGALDIAETVRDSYGSGTTDYFEKRRLSGTEVEITPSDTDVTGRDVVVTDDIIATGSTMSEAVSLLQDRDVGRVFVTCVHPMLAQNARTKLARAGVEAVYGTDTIERAVSQVSVAPAIADSLF
Methanobacteriati	Methanobacteriota	Stenosarchaea group	Halobacteria	Halobacteriales	Haladaptataceae	Haladaptatus	unclassified Haladaptatus		Haladaptatus_sp._R4	WP_066139988.1	MILSGSASQSLAATLADELNEPLGFVEYQSFPDGELLASAPDFEAHRAIVVASTVSSDAHLELLQLQDAAREWGAEEIVTVLPYMGYGRQDKAFDHGQPISARAVARAISSGTDRVFTVNPHEESVCDFFDVPAESIDAAGRLADPLPDDLTDPVFLSPDEGALDIAETVRNAYGDGVTDYFEKKRLSGTEVEMTPSDTDVTGRDVVITDDIIATGSTMSEAVSLLHGRDVGRVFVTCVHPMLAGNARLKLANAGVEAVYGTDTIERAVSQVSVAPDIANVL
Methanobacteriati	Methanobacteriota	Stenosarchaea group	Halobacteria	Halobacteriales	Haladaptataceae	Haladaptatus			Haladaptatus_caseinilyticus	WP_266079319.1	MILSGSASQSLAATLAAELDEPLASVEYQSFPDDELLASAPGFDGTRAIVVASTVSSDAHIELLQLQDAAREWGAEEVITVLPYMGYARQDKTFERGQPISSRAVARAISTGTDRVLTVNPHETAVCDFFDVPAEPVNAAGCLADPLPDDLADPVFLSPDAGALDIADTVRNAYGRGVTDYFEKKRLSGTEVEMTPSDTDVTGKDIVITDDIIATGSTMSGAVSLLQKRDIGRVFVTCVHPMLALNARTKLANAGVVAVYGTDTIERAVSQVSVAPAIADAL
Methanobacteriati	Methanobacteriota	Stenosarchaea group	Halobacteria	Halobacteriales	Haladaptataceae	Haladaptatus			Haladaptatus_halobius	WP_227375053.1	MILSGSASQSVATTLADELDEPLAPVEYRTFPDGELLASAPGFENDRAVVVASTVSSDAHLELLQLQDAARQWGAEEVTTVLPYMGYARQDKPLAPGKAKEGSAPGYPISARAVARAISTGTDRVLTVNPHEDTVCDFFDVPAEPVDAASRLADPLPDDLTDPVFLSPDDGALDIAETVCDAYGRGVTDYFEKKRLSGTEVEMTPSDTDVTGRDVVVTDDIIATGSTMSEAVSLLRKRDVGRVVVTCVHPMLAQNAWTKLARAGVEAVYGTDTIERAVSQVSVAPAIADAL
Methanobacteriati	Methanobacteriota	Stenosarchaea group	Halobacteria	Halobacteriales	Haladaptataceae	Haladaptatus			unclassified_Haladaptatus	WP_276246099.1	MIVSGSASQALAAALAAKTGHDLAMAATEHFPDGELLASVGDFDDDHAIIVSSTVSSDAHVELLQLQDAAREAGATEITTVIPYMGYGRQDRSFKRGEPVSARAMARAISTGTDGVVTVNPHEELLCDFFSVPCASVDAAHRLATPLPDDLTDPLFLAPDEGAIDLAGTVRDAYGAGDTDFFVKKRLSGSEVEITPSDAEVSGRDVVLVDDIIATGSTMSESIQILQGREPNRVFVTCIHPMLASNAQTKLARAGVEAIYGTDTIERAVSAVSVAPAIAEALEN
Methanobacteriati	Methanobacteriota	Stenosarchaea group	Halobacteria	Halobacteriales	Haladaptataceae	Halomicrococcus	unclassified Halomicrococcus		Halomicrococcus_sp._NG_SE_24	WP_433626123.1	MILSGSASQSLAAALADELDEPLASVAYRSFPDGELLASAPGFQDDRAVVVASTVSSDAHVELLQLQDAAREWGAEEVVTVLPYMGYARQDRPLAPGKADEGPTPGYPVSARAVARAVSTGTDRVLTVNPHEDAVCDFFDVPAEPVDAAGRLAEPLPSELVDPVFLSPDDGALDIAETVRDAYGTGTTDYFEKTRLSDTEVEMRPSDTDVAGRDVVVTDDIIATGSTMSEAVSLLGERDVGDVYVTCVHPVLASNARTKLARAGVEAVYGTDTVEGAVSAVSVAPTVADAL
Methanobacteriati	Methanobacteriota	Stenosarchaea group	Halobacteria	Halobacteriales	Haladaptataceae	Halomicrococcus			Halomicrococcus_gelatinilyticus	WP_327050521.1	MILSTSTSQSLSASLADELNEPLAQVEYRSFPDGELLASAPGFEDDRAIIVASTVSSDAHLELLQLQDAAREWGAEEVVTVLPYMGYARQDKPLAPGRAEEGSAPGYPISARAVARAVSTGTDRVLTVNPHENAVCDFFDVPAEPVDAAGRLAEPLPADLADPVFLSPDEGALDIAATVRDAYGDGTTDYFEKHRLSDTEVEMRPSDTDVTDRDVVVTDDIIATGSTMSEAVALLQERDVGRVFVTAVHPVLASNARTKLARAGVETVYGTDTVERVVSAVSVAPTVAAAIDS
Methanobacteriati	Methanobacteriota	Stenosarchaea group	Halobacteria	Halobacteriales	Haladaptataceae	Halorussus			Halorussus_amylolyticus	WP_132059071.1	MIISGSASQVLAAELAAELDESLASVEYERFPDGELLASAPGFADEGDDHRAVVVASTVSSDAHVELLQLQDAVREWGAEEVVTVLPYMGYARQDDAFERGHPVSARAVARAISSGTDRVLTVNPHEDAVCDFFDVPAESVGAADRLAAPLPSDLADPVFLSPDDGALDIAESVRDAYGAGEVDYFEKTRLSGTEVEMTPSDTDVAGRDVVVTDDIIATGSTMSEAVGILGEKGAGRVFVTCVHPMLAADAYAKLSRAGVEAIYGTDTIERAVSEVSVAPVIAEEL
Methanobacteriati	Methanobacteriota	Stenosarchaea group	Halobacteria	Halobacteriales	Haladaptataceae	Halorussus			Halorussus_aquaticus	WP_254269404.1	MIISGSTSQVLAAELAAESDEPLASVEYDRFPDGELLAAAPGFAESDDDRAVVVASTVSADAHVELLQLQDAAREWGASEVVTVLPYMGYARQDEAFESGHPVSARAVARAISSGTDRVLTVNPHENAVCDFFEVPAEPVDAAGRLADPLPADLSDPVFLSPDEGALGIAESARDAYGSGDTDYFEKTRHSGTEVELTPSDTDVSGRDVVVTDDIIATGSTMSGAVEILAEKGASRVFVTCVHPMLASNAVTKLSKAGVEAIYGTDTIERPVSEVSVASAIAEKL
Methanobacteriati	Methanobacteriota	Stenosarchaea group	Halobacteria	Halobacteriales	Haladaptataceae	Halorussus			Halorussus_gelatinilyticus	WP_248656361.1	MIISGSASQTLAAELAAALDEPLASVEYERFPDGELLAGAPGVAEADDDRAVVVASTVSSDAHVELLQLQDAAREWGASEVVTVLPYMGYARQDEAFEAGHPVSARAVARAISSGTDRVLTVEPHEESVCDFFEVPAESVEAAGLLADPLPADLQEPVFLSPDEGALDIAATVRESYGTGETDYFEKVRHSGTEVELTPSDTDVAGRDVVVTDDIIATGSTMSGAVEILREKGADRVFVTCVHPMLAADAYTKLSKAGVEGIYGTDTIERPVSEVSVAPVLAEEL
Methanobacteriati	Methanobacteriota	Stenosarchaea group	Halobacteria	Halobacteriales	Haladaptataceae	Halorussus			Halorussus_halobius	WP_135829843.1	MILSGSASQALAAELAAELGEPLASVEYERFPDGELLASAPDVADADPDRAVVVASTVSSDAHLELLQLQDAAREWGASEVVTVLPYMGYARQDDAFEAGHPVSARAVARAISSGTDRVLTVAPHEDAVCDFFEVPAESVDAAGRLADPLPADLADPVFLSPDEGAVDLAETVRDSYGAGELDYFEKTRLSGSEVELSPSDADVAGRDVVVADDIIATGSTMAGAVGILREKGAGRVFVTCVHPMLASNAVTKLSRAGVEAIYATDTIERPVSEVSVASALAEKL
Methanobacteriati	Methanobacteriota	Stenosarchaea group	Halobacteria	Halobacteriales	Haladaptataceae	Halorussus			Halorussus_halophilus	WP_158058204.1	MIVSGSASQVLAAELAAELDEPLASVEYERFPDGEVMASAPGFEDDRAIVVGSTVSSDAHLELLQLQDAVREWGAEEVVTILPYMGYARQDQAFETGQPVSARAVARALSPGTDRVMTVNPHEEAVCDFFDVPAESVDGAGRLAEPLPDDLHDPVFLSPDSGAIDIAETVKTSYGTGTADYFEKVRHSSTEVELTPSDTDVSGRDVVVTDDIIATGSTMSGAVEILHEREASRVFVTCVHPMLAADAYTKLSRAGVETVYGTDTIERAVSEVSVAPKLADAL
Methanobacteriati	Methanobacteriota	Stenosarchaea group	Halobacteria	Halobacteriales	Haladaptataceae	Halorussus			Halorussus_litoreus	WP_115863257.1	MILSGSASQVLAAELAAELGVPLAGVEYERFPDGELLASAPEVADLNGGRAVVVASTASSDALVELLQLQDAAREWGAREVVTVLPYMGYARQDEAFEAGHPVSARAMARAISPGTDRVLTVDPHENAVCDFFEVPAEPVGAAGRLAEPLPAALADPLFLSPDDGALDIAQAVRDSYGTGEVDYFEKERLSGSEVELSPSDADVAGRDVVVTDDIIATGSTMSGAVEILQERGASRVFVTCVHPMLAADAFSKLSRAGVGAIYGTDTIERPVSEVSVAPVLAERL
Methanobacteriati	Methanobacteriota	Stenosarchaea group	Halobacteria	Halobacteriales	Haladaptataceae	Halorussus			Halorussus_marinus	WP_134668562.1	MIISGSASQVLAAELAAELDEPLASVEYDRFPDGELLASAPGVAEAETDRAIVVASTVSSDAHLELLQLQDAAREWGVSEVVTVLPYMGYARQDDAFESGHPVSARAVARAISPGADRVLTVNPHEESVCGFFEVPAEPLDAAGRLADPLPADLDDPVFLSPDEGALDIATAARDAYGRGAVDYFEKTRLSGTEVEMTPSDAAVSGRDVVVTDDIIATGSTMSEAVALLRERAAARVFVTCVHPMLAADAYAKLSRAGVEAIYGTDTIERPASEVSVAPVVADALR
Methanobacteriati	Methanobacteriota	Stenosarchaea group	Halobacteria	Halobacteriales	Haladaptataceae	Halorussus			Halorussus_ruber	WP_135824865.1	MIISGSASQALAAELAAELDEPLASVEYERFPDGELLAAAPGFAAEEADAERAIVVASTVSSDAHVELLQLQDAAREWGAEEVVTVLPYMGYARQDEAFEEGHPISARAVARAISSGTDRVLTVNPHENAVCDFFDVPAEPIDAAGRLADPLPADLTDPVFLSPDEGALDIAATVRDAYGAGDTDYFEKQRLSGTEVELTPSDTDVEGRDVVVTDDIIATGSTMSGAVEILAEKGASNVYVTCVHPMLAADAYTKLSKAGVESICGTDTIERPVSEVSVAPVIAEEI
Methanobacteriati	Methanobacteriota	Stenosarchaea group	Halobacteria	Halobacteriales	Haladaptataceae	Halorussus			Halorussus_salilacus	WP_253477917.1	MIVSGSASQVLAAELAAELDEPLASVEYERFPDGEVLASAPGVAEADADRAVVVASTVSSDAHLELLQLQDAAREWGAEEVVTVVPYMGYSRQDKAFEAGHPVSARAVARAVSSGTDRVLTVNPHEEAVCDFFDVPAESVDAAGRLADPLPANLNDPVFLSPDDGALDIAESARDAYGAGEVDYFEKVRHSGTEVELTPSDTDVAGRDVVVTDDIIATGSTMAGAVEILGEKGASGVFVTCVHPMLASNAVTKLSRAGVEAIYGTDTIERAVSKVSVAPEISGALR
Methanobacteriati	Methanobacteriota	Stenosarchaea group	Halobacteria	Halobacteriales	Haladaptataceae				Haladaptatus	WP_007976051.1	MILSGSASQSLAATLADESNEPLGFVEYESFPDGELLATAPEFEGGRAVVVASTVSSDAHLELLQLQDAAREWGAEEVVTVLPYMGYARQDRAFDRGHPISARAVARAISTGTDRVLTVNPHEEAICDFFDVPAESIDAAGRLAEPLPDDLTDPVFLSPDDGALDIAETVRDTYGDGVIDYFEKKRISGSEVEITPSDTDVTGRDVVVTDDIIATGSTMSEAVSLLQERDVGRVFVTCVHPMLARNARTKLAQAGVEAVFGTDTIERAVSQVSVAPTIADAL
Methanobacteriati	Methanobacteriota	Stenosarchaea group	Halobacteria	Halobacteriales	Haladaptataceae				Halorussus	WP_115798421.1	MIVSGSASQVLAAELAAALDEPLAGVEYERFPDGELLAAAPGVAAADVDRVVVVASTVSSDAHVELLQLQDAAREWGADEVVTVLPYMGYARQDAAFEAGHPVSARAVARAVSSGTDRVLTVNPHEDAVCDFFSVPAEPVDAAGRLAAPLPADLADPVFLSPDEGALDIAESVRDAYGAGAVDYFEKTRISGSEVELTPSDADVAGRDVVVTDDIIATGSTMSGAVEILAERGAARVFVTCVHPMLAADAFTKLSKAGVVGIYGTDTVERPVSEVSVAPVLAEKL
Methanobacteriati	Methanobacteriota	Stenosarchaea group	Halobacteria	Halobacteriales	Haladaptataceae				Halorussus	WP_253512224.1	MIISGSTSQVLAAELAAALDEPLASIEFERFPDGELLAAAPGLAEGEFAERSAAGRINRAIIVASTVSSDAHLELIQLQDAAREWGATEVVTVLPYMGYARQDAAFEAGQPVSARAVAKALSANADRVVTVNPHEESVCDFFDTPAESVDAAGVLADPLPADLADPVFLSPDEGALDIAETVRDAYGEGTVDYFEKKRLSGTEVELTPSDTNVADRDVVVTDDIIATGSTMAGAVEILGERGAGRVFVACVHPMLAADAYAKLSRAGVEAVYGTDTIERAVSEVSVAPVLADAL
Methanobacteriati	Methanobacteriota	Stenosarchaea group	Halobacteria	Halobacteriales	Halalkalicoccaceae	Natronorarus			Natronorarus_salvus	WP_331235185.1	MIVAGSVSQSLAAALSLELDRPLAVAEYDRFPDGEQTVAIPALAENDASEAVLVASTPTDAAHVELLLLQDAIREAGVEHLTTVLPYMGYARQDAAFEPGQALSARAMARAASASTDRVLTVNPHEEAVCEFFDVPAGAVDAARSLADPLPAGLTDPLFLAPDDGAVGIAETVADAYGGGEVDHFEKTRHSGTEVEIAPSDATVEGRDVVIADDIVATGTTMAEAISALDMPPRVFVTCVHGVLAGNARTKLAKAGVSCVWATDTLERAESVASVAPALAKALD
Methanobacteriati	Methanobacteriota	Stenosarchaea group	Halobacteria	Halobacteriales	Haloarculaceae	Halapricum	unclassified Halapricum		Halapricum_sp.	MEF8826071.1	MITCTSTAQVVAMEVSQEIDEPLVDLAPDGSVEATDKDKVSADERVVIVASTTTSKAHLELLELQDRASKRDPSEIVTIIPYMGYARQDKLFREGEPISARAVAKAISTGTDRVYSVNPHNISILDYFDVPAEPIDAAPQLAKALPDDLADPIFLGPDEDAEWLARSVRDSYGTGHVDNFDKVRHSPTEVEMRADDKDFSGSDVVLVDDMIATGGTMSEAVDILAGQDLERVFVTCVHPLLVGNALSKLHRAGITSIYATDTLDRTVSNVSVAEPIAEKL
Methanobacteriati	Methanobacteriota	Stenosarchaea group	Halobacteria	Halobacteriales	Haloarculaceae	Halapricum	unclassified Halapricum		Halapricum_sp.	MEF8827052.1	MIVSGSESQILAARLADVTGGRLARVEFKRFPDGELKVRVPDPSADRGVIVASTPSCDAHIELLQLQDALRAAGVQEIVTVMPFMGYARQSKVFETGDPISARAMARAVSTGTDRVLTVEPHKTDVVDLFDVPASTVKAGDLLAEPLPGDLTEPMFVSPDEESTYLAEAARNAYGRGESNHFEKTRHTSTDVEIEPRDVDVTGRDVVLTDDIIATGSTMSEAVDVLQAKDAARVFVTCVHPILMSNAVLKLSDAGVDAIYGTDTLERTVSEVSVAPAIADAL
Methanobacteriati	Methanobacteriota	Stenosarchaea group	Halobacteria	Halobacteriales	Haloarculaceae	Halapricum	unclassified Halapricum		Halapricum_sp.	MFB6189796.1	MIVSGSDSQVLAAELAAVTGDRLARVEYERFPDGELKVRVPDPPTDRAVVVASTPTSDAHLELLQLQDALREAGVDKIVTVLPYMGYARQDRVFESGEPVSARAVARAIATGTDRVLTVNPHEPAVTEFFDVPASVVDAAGQLAEPLPADLERPVFVSPDEGAIDIAETVQAAYGRGEVDFFEKTRHSSTEVEIEPSDAAVAGRDVVLTDDIIATGSTMSEAVAALRERDAAGVFVTCVHPMLASNAVLKLSAAGVDAIHGTDTLERAVSDVSAAPAIADEL
Methanobacteriati	Methanobacteriota	Stenosarchaea group	Halobacteria	Halobacteriales	Haloarculaceae	Halapricum	unclassified Halapricum		Halapricum_sp._CBA1109	WP_157513791.1	MIVSGSNSQVLATRLAESTGRSLARVDFDRFPDGELHASVPDVDADEAVVVASTTDSDAHLELLQLQDALREAGVAEITTVLPYLGYARQDRAFEPGDPVSVRAVARAVATGTDRVVTVNPHEPAVVEEFPVPATAVDAAGRLAEPLPEDLSEPLFLAPDAGATGLAETVRDAYGRGGVDAFEKTRHSSTEVTVEPRDADVAGRDVVLVDDIVATGSTMSESVGVLTDRDADRVFVTCVHPMLANNAVLKLAGAGVEAIYGTDTVERAVSEVSVAPAIADAL
Methanobacteriati	Methanobacteriota	Stenosarchaea group	Halobacteria	Halobacteriales	Haloarculaceae	Halapricum			Halapricum_hydrolyticum	WP_315910260.1	MIVSGSHSQILSAELAAVTGRSLATVEYDRFPDGELKVRVPDPSAERAVVVASTPTSDAHLELLQLQDALREAGVSEIVTVLPYMGYARQDKVFETGDPISARAMARAVSTGADRVLTVNPHEPAVTDFFDVPADTVDAAGRLAEPLPELSDPVFVAPDEGATALAGSVRDAYGGGETDYFEKTRHSSTEVEIEPRDADVADRDVVLTDDIVATGSTMSEAVAALAERDAARVFVTCVHPMLARNAVLKLSAAGVEAIYGTDTLERPVSEVSVAPAIADALSL
Methanobacteriati	Methanobacteriota	Stenosarchaea group	Halobacteria	Halobacteriales	Haloarculaceae	Halapricum			Halapricum_salinum	WP_049995521.1	MIVSGSQSQVLAAELAAVTGQSLARVEYDRFPDGELHVRVPDPAAERAVVVAATPSSDAHVELLQLQDALREAGVSEITTVLPYMGYGRQDRAFETGEPVSARAMARAISTGTDRVLTVNPHEPAVADCFDVPAESVDAAGRLAEPLPGDLTDPVFISPDEGAVDIAETVSEAYGRGAIDFFEKTRHSSTEVEIEPRDAVVEGRDVVLTDDIIATGSTMSESVGVLQKLGAARVFVTCVHPMLARNAVLKLSAAGVDSIFGTDTLERAVSEVSVAPAIADAL
Methanobacteriati	Methanobacteriota	Stenosarchaea group	Halobacteria	Halobacteriales	Haloarculaceae	Haloarcula	Haloarcula marismortui		Haloarcula_marismortui_ATCC_43049	AAV47415.1	MSSASPSPDRTRPTPAAPISRVPVSRATSAYGTETGFSPGSHPPDMIIPGADTQAFAATLAEATGERLGRVEYERFPDGEHVVQVPKAVSGERAVVVASTVDSDAHLQLLQLQDAARESGASEVITVIPYMGYARQDEAFKPGEPVSSRAMARAISTGTDRVLTVNPHEPAVCDFFDVPATNVDAASVLADPLPADLQDPLFLSPDEGAIALATTVRDAYGEGETDFFEKDRDYNTGDIEISPSDAPVEGRDVVLVDDIIATGSTMSESVSVLDDRDAQRVFVSCVHPMLASNALTKLNSAGVEAVYGTDTLERAVSEVSAAPVLSERLE
Methanobacteriati	Methanobacteriota	Stenosarchaea group	Halobacteria	Halobacteriales	Haloarculaceae	Haloarcula	unclassified Haloarcula		Haloarcula_sp.	MFB6222690.1	MIIPGAASQTFAAALADAADERLGRVEYERFPDGEYVVRVPDDVAGERAVVVASTVDSDAHVQVLQLQDAVREAGATDVVTVLPYMGYARQDEAFKTGEPVSSRAMARAISTGTDRVITVNPHEPAVCEFFDVPAAHVDAASVLADPLPDDLADPLFLSPDEGAIGLVETVRDAYGEGETDFFEKNRDYDTGDIEIRPSDASVEGRDVVLADDIIATGSTMSESVAVLDDRDAKRVFVTCVHPMLASNALTKLNRAGVAAVYGTDTLERAVSEVSAAPVVAEQL
Methanobacteriati	Methanobacteriota	Stenosarchaea group	Halobacteria	Halobacteriales	Haloarculaceae	Haloarcula	unclassified Haloarcula		Haloarcula_sp._JP_L23	WP_166967150.1	MIIPGADTQAFAAALANATDERLGRVEYEQFADGEHVVRLPESVAGERAVVVASTVDSDAHVQVLQLQDAAREAGASEVVTVLPYMGYARQDEAFRTGEPVSSRAIARAISTGTDRVITVNPHEPSVCDFFDVPTAHVDAAGLLADPLPDALEGPLFLSPDEGAIDLAVTARDAYGEGETDYFEKDRDYDSGDIEITPSDADVTGRDVVLVDDIIATGSTMSESVEVLTERDANRVFVTCVHPMLASNALTKLSAAGVEAVYGTDTLERAVSEVSAAPVVAAEL
Methanobacteriati	Methanobacteriota	Stenosarchaea group	Halobacteria	Halobacteriales	Haloarculaceae	Haloarcula			Haloarcula_halophila	WP_276178586.1	MIIPGEATQSFAAALADATGDRLGRVEYEQFADGEHVVRVPETVAGERAVVVASTVDSDAHVQVLQLQDAAREAGASEVVTVLPYMGYARQDEAFKPGEPVSSRAMARAVSSGTDRVLTVNPHEPSVCEFFDVPASAVDAAGVLADPLPGALTDPLFLSPDEGAIELAATARDAYGTGETDYFEKDRDYDSGDVTITPSDAAVEGRDVVLVDDIIATGSTMSESVAVLDERAASRIFVTCVHPMLAGNALTTLSAAGVEAVYGTDTLERAVSEVSAAPAVAREL
Methanobacteriati	Methanobacteriota	Stenosarchaea group	Halobacteria	Halobacteriales	Haloarculaceae	Haloarcula			Haloarcula_japonica	WP_004590400.1	MIIPGADTQAFAATLAEVTGERLGRVEYERFPDGEHVVRVPEAVDGERAVVVASTVDSDAHLQLLQLQDAARESGASEVITVIPYMGYARQDEAFKPGEPVSSRAIARAISTGTDRVLTVNPHEPAVCDFFDVPATNVDAASVLADPLPVDLTDPLFLSPDEGAIALATTVRNAYGEGETDFFEKDRDYDTGDIEISPSDAPVEGRDVVLVDDIIATGSTMSESVGVLTERNAERVFVSCVHPMLASNALTKLNSAGVEAVYGTDTLERAVSEVSAAPVVADQL
Methanobacteriati	Methanobacteriota	Stenosarchaea group	Halobacteria	Halobacteriales	Haloarculaceae	Haloarcula			Haloarcula_laminariae	WP_262179041.1	MIIPGAETQAFAAALSEAADEPLGRVEYEQFADGEHVVRVPEAVAGERAVVVASTVDSDAHVQVLQLQDAVREAGASEVVTVLPYMGYARQDQAFKPGEPVSSRAVARAVSTGTDRVITVNPHEPAVCDFFTVPTTHVDAASVLADPLPADLTDPLFLSPDEGAVELATTVRDEYGGGETDFFEKDRDYDSGDIEIRPSDAAVAGRDVVLVDDIIATGSTMSESVAVLRDRDAKRVFVTCVHPMLASNALTKLSSAGVEAVYGTDTLERAVSEVSAAPVVAGEL
Methanobacteriati	Methanobacteriota	Stenosarchaea group	Halobacteria	Halobacteriales	Haloarculaceae	Haloarcula			Haloarcula_limicola	WP_162318506.1	MIIPGADTQAFAAALAKETGERLARVEYERFPDGEHVVRLPETVAGERAVVVASTVDSDAHVQALQLQDAAREAGASEVVTVLPYMGYARQDEAFRAGEPVSSRAMARAVSTGTDRVITVNPHEPAVCEFFDVPATDVDAAGVLADPLPEDLSDPLFLSPDEGAVDLAVTARDGYGEGETDYFEKDRDYDSGDIQITPSDAPVEGRDVVLVDDIIATGSTMSESVEVLMERDARRVFVTCVHPMLAGNALTKLSVAGVEAVYGTDTLERAVSEVSAAPVVAAEL
Methanobacteriati	Methanobacteriota	Stenosarchaea group	Halobacteria	Halobacteriales	Haloarculaceae	Haloarcula			Haloarcula_litorea	WP_276273344.1	MILPGADTQAFAAALAEATGETLGRVEYERFPDGEHVVRVPEAVAGERAVVVASTVDSDAHVQVLQLQDAAREAGASEVVTVLPYMGYARQDEAFRAGEPVSSRAVARAISTGTDRAVTVNPHEPAVCDFFTVPTTAVDAAGVLADPLPENLEDPLFLSPDEGAVDLAVTARDAYGEGETDYFEKDRDYDTGDVEVTPSDAPIEGRDVVLVDDIVATGSTMSEAVGVLAERDAQRVFVTCVHPMLAGNALTKLSTAGVEAVYGTDTLERAVTEVSAAPVVADEL
Methanobacteriati	Methanobacteriota	Stenosarchaea group	Halobacteria	Halobacteriales	Haloarculaceae	Haloarcula			Haloarcula_marina	WP_254272843.1	MIIPGADTQAFAAALAEETGERLGRVEYERFADGEHVVRVPEAVEGERAVVVASTVDSDAHVQLLQLQDAVRETGASDVVTVLPYMGYARQDEAFQPGEPVSSRAMARAISTGTDRVITVNPHEPSVCDFFDVPTTHVDAAGLLADPLPEDLEDPLFLSPDEGAIDLPITARDAYGEGETDFFEKERDYDSGDIEITPSDADVAGRDVVLVDDIIATGSTMSESVAVLAERDARRIFVTCVHPMLASNALTKLSAAGVDAVYGTDTLERAVSEVSAAPAVAAEL
Methanobacteriati	Methanobacteriota	Stenosarchaea group	Halobacteria	Halobacteriales	Haloarculaceae	Haloarcula			Haloarcula_onubensis	WP_310900311.1	MIIPGAETQAFAAALSEAADESLARVEYEQFADGEHVVRVPEAVAGERAVVVASTVDSDAHVQLLQLQDAVREAGASEVVTVLPYMGYARQDEAFRPGEPVSSRAMARAISTGTDRVVTVTPHEPAVCDFFTVPATAVDAAPVLAEPLPDALVDPLFLSPDEGAIELAETVRDAYGTGETDHFVKDRDYDSGAVTVTPSDAAVTGRDVVLTDDIIATGSTMSEAIAVLNERDAGRIFVTCVHPMLASNALTKLSTAGVEAVYGTDTLERAATAVSAAPVVAEEL
Methanobacteriati	Methanobacteriota	Stenosarchaea group	Halobacteria	Halobacteriales	Haloarculaceae	Haloarcula			Haloarcula_salinisoli	WP_220588206.1	MIIPGAETQAFAAALSEAADEPLGRVEYERFPDGEHVVRVPEAVAGERAVVVASTVDSDAHLQVLQLQDAAREAGANEVVTVVPYMGYARQDEAFREGEPVSSRAMARAISTGTDRVVTVNPHEPAVCDFFTVPATNVDAASVLAAPLPADLDEPLFLSPDEGAIELAETVRDAYGTGATDFFEKDRDYDSGDIQIRPSDAAVAGRDVVLVDDIIATGSTMSESVAVLNDRDAERVYVTCVHPMLASNALTKLSSAGVESVYGTDTLERVVSDVSAAPVVAREL
Methanobacteriati	Methanobacteriota	Stenosarchaea group	Halobacteria	Halobacteriales	Haloarculaceae	Haloarcula			Haloarcula_saliterrae	WP_310919794.1	MIIPGAETQAFAVALAEAADEPLGRVEYERFADGEHVVRVPEAVDNERAVVVASTVDSDAHVQLLQLQDAVREAGASEVVTVLPYMGYARQDAAFRAGEPVSSRAMARAISTGTDRVITVTPHEPAVCDFFDVPATNVDAARVLADPLPADLSDPLFLSPDEGAIELARTVRDAYGTGETDHFVKNRDYDSGDVDITPSDATVEGRDVVLTDDIIATGSTMSESIEVLNERAADRIFVTCVHPMLASNALTKLSVAGVDAVYGTDTVERAVSEVSAAPVVAEEL
Methanobacteriati	Methanobacteriota	Stenosarchaea group	Halobacteria	Halobacteriales	Haloarculaceae	Halococcoides	unclassified Halococcoides		Halococcoides_sp.	MFW6437019.1	MIFSASSSQALAAALADATAHDLGAVTVERFSDGERMARIHDEPGEHAVVVAATVSDGAHIECLQLQDAVREAGAASITTVIPYMGYARQDDAFRSGEPVSARAMARAIATGTGRVVLVNPHETCVVEWFDVPVAIVDAADRLAAGLPADLADPLVIAPDEGATALADALQGAIDGGATDYFEKTRDRETGAVSVEPSDAAVENRDVVLVDDIVATGSTMSAAIDALVDRGARRVFVTCVHPVFAGRARERLERAGVERIVGTDTVERAVSRVSAAPAVATAIDPPE
Methanobacteriati	Methanobacteriota	Stenosarchaea group	Halobacteria	Halobacteriales	Haloarculaceae	Halococcoides			Halococcoides_cellulosivorans	WP_108380698.1	MIFSASSSQALAAALADATAHDLGAVTVERFADGERMARIHDDPGAHAVVVAATTSDAAHVECLQLQDAVREAGADSVTTVLPYMGYARQDDAFRSGEPVSARAMARAIATGTDRVVLVNPHEKSVVEYFDVPVAVVDASDRLAAGLPDDLADPLVIAPDEGATALADGLQNAIDGGATDYFEKTRNRETGAVTVEPSDADVAGRDVVLVDDIVATGSTMSEAIAALADRGARRVFVTCVHPVLAGSARERLERAGTDRIVGTDTIDRSVSRVSAAPAVATAIDPPE
Methanobacteriati	Methanobacteriota	Stenosarchaea group	Halobacteria	Halobacteriales	Haloarculaceae	Halomicrobium	unclassified Halomicrobium		Halomicrobium_sp._LC1Hm	WP_153552072.1	MIIPGSESQAFAAALADTSGESLGRVEYEDFADGESVVRVPDEIDRAVVVASTVSDHAHVELLQLQDAAREAGADELLTVLPYMGYARQDEAFRTGEPVSSRAMARAISSGTDRVLTVNPHEDTVCEFFDVPAEPVDAAGVLADPLPADLDEPLFLSPDEGAVDIATTVRDAYGRGTVDYFQKDRDYDTGAVDISPSDAAVADRDVVVADDIIATGSTMSEAVGVLNDRGAGRVFVSCVHPMLAANAQTKLASAGVERVYGTDTIERAVSDVSAASAVAERL
Methanobacteriati	Methanobacteriota	Stenosarchaea group	Halobacteria	Halobacteriales	Haloarculaceae	Halomicrobium			Halomicrobium_salinisoli	WP_226022536.1	MILPGSASQSFAAALAASTGHELGRVEYERFPDGEQMARVPADVDRAVVVASTVSDAAHVELLQLQDAAREAGASEVVTVIPYMGYARQDRAFKAGQPVSSRAMARAVSTGTDRVLTVTPHEGAVCDFFDVPAEPVEAAPRLAEPLPADLDDPLFLSPDEGAVDIAESVRDAYGGGETDYFEKDRDYDTGEVSVTPSDAAVEGRDVVVADDIIATGSTMSEAVGVLNDRDAARVYVSCVHPMLAENALTKLQTAGVERVYGTDTIERAVSDVSAAPAVADLL
Methanobacteriati	Methanobacteriota	Stenosarchaea group	Halobacteria	Halobacteriales	Haloarculaceae	Halomicrobium			Halomicrobium_zhouii	WP_089812778.1	MIIPGSATQAFAAALADATGEPLVRAEYERFPDGEVMASVPGELSGRAVVVASTVSTDAHLELLQLQDAAREAGADEVVTVLPYMGYARQDEAFKSGQPVSSRAVARAISTGTDRVLTVNPHEEAVCDFFDVPAEPVDAAGRLAEPLPEDLADPLFLSPDEGAVDIAQAVRDAYGDGETDYFEKERDYDTGEVEITPSDADVGERDVVLTDDIIATGSTMSEAVAVLNDRGAGRVFVSCVHPMLASNALTKLQTAGVERVYGTDTIERAVSAVSAAPAVADEL
Methanobacteriati	Methanobacteriota	Stenosarchaea group	Halobacteria	Halobacteriales	Haloarculaceae	Halorhabdus	unclassified Halorhabdus		Halorhabdus_sp.	MFB6201659.1	MILSGSASQTLAARIAEATGEPLGAAEVEYFPDGELNVEVTETITDRAIVVISTVSNDAHIEALLLQDAARQAGADEVITVVPYPGYARQNRKYQPGDIVSLRTVAKALSPGTDRVITVNPHEDDAEEMFAVPAVAVDASHRLAEPLPDDLADPLFLGTDEQARPLAASVQDAYGTGTVDHLVPPAGSAAPEEVIPTESIVDGRDVVFVDDFVATGATMSTATQAATDAGAQRVFATCVHPLLASGAWSKLLRAGVEEMYATDSLERIVSDVSVAPVVADAL
Methanobacteriati	Methanobacteriota	Stenosarchaea group	Halobacteria	Halobacteriales	Haloarculaceae	Halorhabdus	unclassified Halorhabdus		Halorhabdus_sp._BNX81	WP_275882722.1	MILSGSASQTLAARLADELDESLGATTTKRFPDDELHVTVTEPIDERAIIVASTVSSDAHIELLQLQDAARQAGADEVVTVLPYMGYARQDQTFEPGEIISTRAAARAISTGTDRVLTVTPHEKNVASFFDVPTTVIDGAPRLADPLPAALTDPLFLSTDAAAAPLAESVRDAYGAGDCDHLIDATDGERPAPTEESLAGRDVVVVDDIVGTGSTMSGSVAVVADAEADRIFATCVHPVFATGALSKIARVGAELIYGTDTLERVISDVSVAPAIADAL
Methanobacteriati	Methanobacteriota	Stenosarchaea group	Halobacteria	Halobacteriales	Haloarculaceae	Halorhabdus	unclassified Halorhabdus		Halorhabdus_sp._CBA1104	WP_154552911.1	MILSGSASQTLAARIAAATGEPLGAAEVKYFPDGELNVQVTESIDGRAIVVISTVSNDAHIEALLLQDAARQAGAEEVITVVPYPGYARQNRKYRPGDIVSLSTVAGALSPGTDRVITVNPHEKNATSMFDVPATAIDASGRLAEPLPSGLVDPLFVGTDEQAFPLAEAVRDGHGTGVADYLDPAAGTGTPATIAPAETSVDGRDVVLVDDFVATGATMATAAAAVDDRGAQRIFATCVHPLLASGAWSKLLRAGVDEMYATDTLERIVSDVSVAPVIADAL
Methanobacteriati	Methanobacteriota	Stenosarchaea group	Halobacteria	Halobacteriales	Haloarculaceae	Halorhabdus			Halorhabdus_rudnickae	WP_135665161.1	MILSGSASQTLAARIAEATGEPLGAAEVEYFPDGELNVEVTESIADRAIVVISTVSNDAHLEALLLQDAARQAGAKEVVTVVPYPGYARQNRKYRPGDIVSLRTVARALSPGTDRVITVNPHEADAEEMFEAPATAVDGSHRLAAPLPGDLTDPLFLGTDQQARPLAESVHNSYGTGTVDHLVPPAGSATAADLAPTEAAIDGRDVVFVDDFVATGGTMSTAARAATDAGAERVFATCVHPLLASGAWSKLLRAGVEDMYATDTLERIVSDVSVAPVIADAL
Methanobacteriati	Methanobacteriota	Stenosarchaea group	Halobacteria	Halobacteriales	Haloarculaceae	Halorhabdus			Halorhabdus_rudnickae	WP_135666425.1	MITGTSTAQAIAAAVSQRLGEPLVDLEADGTAETAEGVTVGDDERVVVIGSTTSSRAHLELLELQERANDRDPEEVVTVLPYLGYARQDKLFEPGQAISARAVGKALGASTDRVYSVNPHNISVLEYFGVPAEPVDAAPQLAKPLPDDLVEPVFLGPDEDAEWLAHSVRDTYGVGLVENFEKIRHSATEVEMTAEDKDFSGRDVVLVDDMIATGGTMSGAVNLLAKQDTRRVFVTCIHPLLVDNAMSRLHRAGVQSLYATDTIDRSISQVSAAPPIADVLQQ
Methanobacteriati	Methanobacteriota	Stenosarchaea group	Halobacteria	Halobacteriales	Haloarculaceae	Halorhabdus			Halorhabdus_salina	WP_181685652.1	MITGTSTAQAIATGVSDELDEPLVDFEADGTAVTADGVTVAGDDRIVVIGSTTTARAHLELIELQERANAFDPDEVVTVLPYLGYSRQDKLFEPGQAISARAVARAINASTDRVYSVNPHNISVLDYFDVPSAPVDAAPKLAEPLPDDLADPVFLGPDEDAEWLANSVRDTYGEGYVDNFDKVRHSATDVEMTAEDKDFSGSDIVLVDDMIATGGTMSEAVNILDNQDTGRVYVTCIHPLLVGNALSRLHRAGVQSLCATDTIDRSISQVSAAKPIADALAE
Methanobacteriati	Methanobacteriota	Stenosarchaea group	Halobacteria	Halobacteriales	Haloarculaceae	Halorhabdus			Halorhabdus_utahensis	WP_015788596.1	MITGTSTAQPIAMEVSNILGEPLVELAFDGSVEAAEDVTVGDDERVVIVGSTTSSQAHLELLELQERAVQRDPDEIVTVIGYMGYSRQDKLFNPGEAVSVRAIAKALSPSTDRVYSVNPHNVSVLDYFDVPAEPIDAAPQLAEPLPDDLSDPVFLGPDEDAVWLAESVQETYGEGHVDNFEKIRHSATEVEMSADDKDFTDRDVVLVDDMIATGGTMSEAVRLISKQDTNHVYVSCVHPLLVDNALSKLARAGVKSLYATDTIDRSISRVSAAPPIADVL
Methanobacteriati	Methanobacteriota	Stenosarchaea group	Halobacteria	Halobacteriales	Haloarculaceae	Halorientalis	unclassified Halorientalis		Halorientalis_sp.	MFB6142745.1	MILPGSDSQSLAGALATELDEPLGCVSYDRFPDGEQIVAVPPLDGERAVVVASTATDAAHVQVLQLQDAAREAGAREVVTVVPYMGYARQDAAFVEGQPVSARAVARAVGTGADRVLAVNPHEEAVLDFFGVPATAVDAAGRLAEGLPPLSDPLFLSPDEGAVDLAATVRDAYGDGDTDFFEKERDYDTGEVQVTPGDVAVAGRDVVVTDDIVATGSTMSEAIAALRTRDPARVFVACVHPMLAGNARTKLARAGVDVVVATDTLERPVSTVSAAPAVADEL
Methanobacteriati	Methanobacteriota	Stenosarchaea group	Halobacteria	Halobacteriales	Haloarculaceae	Halorientalis	unclassified Halorientalis		Halorientalis_sp.	MFB6143226.1	MILSGSASQSLAAALAAETGEPLAPVDVERFPDGELKARAAGVEGGRAVVVAATVSSDAHVELLQLQDAAREAGADEVVTVIPYMGYARQDRAFEAGDPVSARAVARAISTGTDRVLTVTPHEASVCDFFEVPAAAVEAAGLLADPLPEDLADPVFLSPDEGAVDVAERARDAYGRGETDWFEKTRRSAEEVEVRPSEVAVADRDVVLTDDIVATGSTMAAAVEHLSDRGAGRVFVACVHPLMAADARTKLARAGVEAVLGTDTLERPESAVSVAPAVADAL
Methanobacteriati	Methanobacteriota	Stenosarchaea group	Halobacteria	Halobacteriales	Haloarculaceae	Halorientalis	unclassified Halorientalis		Halorientalis_sp.	WP_299267125.1	MIVSGSSSQSLAASVAAATDADLAPVSFERFPDGEHMAQVPYFDADEAVIIAATDSSDTHVELLQLQDAVREAGASHVTTVIPYMGYARQDEAFEPGQPVSARAMAKALSPGTDRVLTVNPHEPTVVDYFDVPAEAVDAAAQLADPLPEDLTEPVFLSPDEGAVNIADTVQGAYGRGRTDYFEKTRLSGSEVEIRPRDADVDGRDVVLTDDIVATGSTMAESVAALDDMGAARVYVTCVHPMLTGDATTKLARAGIEAIYGTDTLERAASTVSAAPVIATKL
Methanobacteriati	Methanobacteriota	Stenosarchaea group	Halobacteria	Halobacteriales	Haloarculaceae	Halorientalis			Halorientalis_brevis	WP_247376517.1	MIVSGSTSQSLAAALAEATGEPLAHVEFERFPDGELMGKVPDFSADRAVVVASTDSSDAHVELLQLQDAVREAGAEEVVTVLPYMGYARQDAAFEPGEPVSVRAMARAISTGTDRVLTVNPHEPDVTEHFTVPAETVDAAGRLADPLPADLTDPVFCSPDEGAIDIAATVRDAYGSGETDYFEKTRLSGSEVEIEPSDTDVAGRDVVLTDDIIATGSTMSESVAVLDERGAARVFVTCVHPMLAANAHTKLARAGVETIYGTDTIERPVSAVSVAPVVADAL
Methanobacteriati	Methanobacteriota	Stenosarchaea group	Halobacteria	Halobacteriales	Haloarculaceae	Halorientalis			Halorientalis_litorea	WP_247005632.1	MIVSGSASQSLAATLADETGRALAPVEFERFPDGEQMVRVPDLDTDRAVVVASTVSSDAHVELLQLQDAVRESGVDEVVTVLPYMGYARQDEAFGAGEPVSARAMARAISTGTDRVLTVEPHEAAVCDFFDVPAEAVPAAGQLAEPLPEDLTEPVFVSPDEGAIGIADRIRDAYGRGETDYFEKTRLSGSEVELEPREVDVDGRDVVVADDIVATGSTMSEAVGVLAEQGAARTYVTCVHPLLAANAHTKLARAGVEAIYGTDTIERPTSAVSVAAALAEAL
Methanobacteriati	Methanobacteriota	Stenosarchaea group	Halobacteria	Halobacteriales	Haloarculaceae	Halorientalis			Halorientalis_marina	WP_246985922.1	MIVSGSTSQALAAELAAETDHDLAPVAFDRFPDGELMAQVPYLEGNEAVVVASTVSSDAHVELLQLQDAAREAGAETVTTVLPYMGYGRQDEAFEPGQPVSARAVARAISTGTDRVVTVDPHETAVLDYFDVEARAVEAAGRLANPLPSDLTEPVFLSPDEGAVVLAETVADAYDRGTTDYFEKTRLSGSEVEIEPHDVAVDGRDAVLVDDIIATGSTMSEAVSVLDDQGAARVFVTCVHPLLANNAVTKLARAGVEAVYGTDTIERSVSAVSAAPAVADAL
Methanobacteriati	Methanobacteriota	Stenosarchaea group	Halobacteria	Halobacteriales	Haloarculaceae	Halorientalis			Halorientalis_pallida	WP_129068131.1	MIVSGSSSQSLAAAVAAATDTDLAPVSFERFPDGELMAQVPYFDADEAVIVAATDTSDAHVEVLQLQDAVREAGADHVTTVIPYMGYARQDAAFEPGQPVSARAMARALSPGTDRVLTVNPHEPAITDHFDVPAETVDAAAQLADPLPTDLTEPVFLSPDEGAIDIAETVQEAYGRGRVDYFEKTRLSGSEVEIEPRDADVDGRDVVLADDIVATGSTMAESVAALDDMGAARVYVTCVHPMLAADATTKLARAGVEAIYGTDTLERAASTVSAAPAIVDAL
Methanobacteriati	Methanobacteriota	Stenosarchaea group	Halobacteria	Halobacteriales	Haloarculaceae	Halorientalis			Halorientalis_persicus	WP_092658198.1	MIVSGSSSQSLSAALAAATDADLAPVSFERFPDGELMAQVPYFDTDEAVIVASTDTSDAHVELLQLQDAVREAGADEITTVLPYMGYARQDEAFEPGQPVSARAMAKALSTGTDRVLTVNPHEPAIADHFDVPAETVDAAAQLAEPLPEDLTEPVFLSPDEGAIDIAETVQDAYGRGRTDYFEKTRLSGSEVEIEPCDADVDGRDVVLTDDIVATGSTMSEAVAALGDMGAARIFVTCVHPMLAADARTKLARAGVEAIYGTDTLERSVSAVSVAPVLAEEL
Methanobacteriati	Methanobacteriota	Stenosarchaea group	Halobacteria	Halobacteriales	Haloarculaceae	Halosimplex	unclassified Halosimplex		Halosimplex_sp.	MFB6140900.1	MIVSGSTSQAFAAALADATGRELAAVEYDRFPDGELQVTLADFETDDAVVVASTVSSDAHVELLQLQDAAREAGATEVTTVLPYMGYARQDEAFTEGEPISARAVARAVSTGTDRVLTVNPHEPAVCDFFTVPAEPVDAAGRLADPLPADLTDPLFLSPDEGAIDLAATTRDAYGRGATDYFEKERDYDTGEIAIEPSDAAVADRDVVLVDDIVATGSTMSESVAVLAERGAARAFVTCVHPMLAADARTKLERAGVAAIYGTDTVERSVSAVSAAPAVAERL
Methanobacteriati	Methanobacteriota	Stenosarchaea group	Halobacteria	Halobacteriales	Haloarculaceae	Halosimplex			Halosimplex_aquaticum	WP_274322082.1	MIVSGSTSQAFAAALAEATGRGLAAVEYDRFPDGEIQAAVPEFAADDAVVVGSTVSSDAHLELLQLQDAAREAGAHEVTTVLPYMGYTRQDRAFSAGEPVSARAVARAVSTGTDRVLTVNPHETAVCDFFTVPAEPVDAAGRLADPLPTDLTDPLFLSPDEGAVDLAATTRDAYGRGATDYFEKDRDYDTGEIEIQPSDAPVADRDVVLVDDIVATGSTMAESIDVLTDRGAARVYVTCVHPMLAANARTKLERAGTTAVFGTDTIERQVSAVSAAPAVAEHL
Methanobacteriati	Methanobacteriota	Stenosarchaea group	Halobacteria	Halobacteriales	Haloarculaceae	Halosimplex			Halosimplex_carlsbadense	WP_006882412.1	MIVSGSTSQAFAAALADATGRDLAAVEYDRFPDGELQATLTDFAADDAVVVGSTVSSDAHVELLQLQDAVREAGANEVTTVLPYMGYARQDAAFSDGEPVSARAVARAVSTGTDRVLTVNPHETAVCDFFTVPAEPVDAAGRLADPLPADLADPLFLSPDEGAIDLAATTRDAYGRGSTDYFEKERDYDTGAVTVEPSDAAVADRDVVLVDDIVATGSTMSEAIAVLTDRGAARVFVTCVHPMLAADARTKLERAGTTAIFGTDTIERPVSAVSAAPAVADRL
Methanobacteriati	Methanobacteriota	Stenosarchaea group	Halobacteria	Halobacteriales	Haloarculaceae	Halovenus	unclassified Halovenus		Halovenus_sp.	MEF8900126.1	MILAGSATQTLAVELAAETGRSLASIERYRFPDGEAYCRVDEDLDRALVVASTVSDAAHIDLLQLQDAAREAGAEEVTTVVPYMGYARQDRAFEHGESVSARAMAQAISTGTDRVLTVNPHEEDICGFFDVPAASVNAAGRLAEPLPELVDPLFLSPDSGAVALAESLRAANGRGEVDYFEKTRHSGTEVETVPSDASVGGRDVVLVDDIIATGSTMCEAVSILKEREAARVFVTCVHPLLARNARLTLARAGVEAVYGTDTIEHPASTVSAAPVIADAL
Methanobacteriati	Methanobacteriota	Stenosarchaea group	Halobacteria	Halobacteriales	Haloarculaceae	Halovenus	unclassified Halovenus		Halovenus_sp.	MFT4945456.1	MILPGSATQALAAELAAETGRELAGVSLDRFADGERSVRVEGVEAGAEVVVVASTLSDSLHVELLQLQDAAREAGATRVTTVLPYMGYARQDRSFEPGQSVSARAVARAISTGTDRVLTVNPHERQVCEYFDVPATAVDAAGRLAVPLPELGQPLFLAPDAGAEPLATTVRDAHGTGTVDYCEKTRHSDTDVDVTPCAADVAGRDVVLVDDIVATGSTMSEAVAAIDGRGATRVFVTCVHPVLARGGYTKLRRAGVTAVYGTDTVEHHVSAVTAAPVIAEAL
Methanobacteriati	Methanobacteriota	Stenosarchaea group	Halobacteria	Halobacteriales	Haloarculaceae	Halovenus	unclassified Halovenus		Halovenus_sp._HT40	WP_336326419.1	MIVAGSATQGLAAELAAETGEELAAVSYEQFPDGERVVQITGEADRAVVVASTVSDGDWVELLQLQDALAESGVEDVTTVLPYMGYARQDSAFEAGEPVSARAMARAISTGSDRVLTVNPHETAVCDFFDVPSEPVDAAGRLAEPLGDLTDPLFLSPDEGAIGLAETVREAYGRGSVDHFEKTRHSGSEVEIEPSEAAVTGRDVVLVDDIIATGSTMSQSVDVLNDRDATRVFVTCVHPLLVRNARLKLARAGVEAIYGTDTIERGVSEVSVAPAIADAL
Methanobacteriati	Methanobacteriota	Stenosarchaea group	Halobacteria	Halobacteriales	Haloarculaceae	Halovenus			Halovenus_amylolytica	WP_128224508.1	MIVSSSATQSLSVTLAAETGRELAPVSYERFPDGEQKVQVGAVGDRATVVASTVSDGDWVQLLQLQDALREVGCEEITTVLPYMGYARQDRAFEAGDPVSARAMARAISTGTDRVVTVNPHETAVCDFFDVPTESVDAGGVLAEPLPELVDPLFLSPDAGAIDLAETVRDAYSTGETDHFEKTRHSGSDVSIEPSEAAVEGRDVVLVDDIVATGSTMSESVAVLADRGAARIFVTCVHPLLVQNAHLKLSRAGVETIYGTDTIERPVSTVSVAPAIADAL
Methanobacteriati	Methanobacteriota	Stenosarchaea group	Halobacteria	Halobacteriales	Haloarculaceae	Halovenus			Halovenus_aranensis	WP_092702476.1	MIVSGSRSQSLAVALAAETGMELAPVSFDTFPDGERTVRVGDVADHTVIVASTVSNTSHVELLQLQDAAREAGATEVTTVIPYMGYARQDEAFETGEPVSARAMARAISTGADRVLTVNPHEQAVCDFFDVPAESVDASAQLAAPLSGLTEPLFLAPDSGAIDLAETVRDAYGTGETDHFEKTRHSGSAVDIEPRDASVEGRDVVLVDDIVATGTTMSESVAVLNEHGANRVTVTCVHPLLAENARLKLARAGVEAVIGTDTIEDPVSEVSVAPAIAPQL
Methanobacteriati	Methanobacteriota	Stenosarchaea group	Halobacteria	Halobacteriales	Haloarculaceae	Halovenus			Halovenus_carboxidivorans	WP_159762211.1	MIVAGSATQGLAAELAAETGRPLARVSYDRFPDGERKVQVAAEGDRATIVASTVSDGDWVELLQLQDALTESGVETVTTVLPYMGYARQDKAFEEGDPVSARAMARAISTGSDRVLTVNPHEAAVCEFFDVPTETVDAAGRLAAPLSELSDPLFLSPDAGAISLAETVRDAYGAGAVDHFEKTRHSGTEVEIEPSEAAVDGRDVVLVDDIIATGSTMSQSVAVLNERDAARVFVSCVHPLLVRNAQLKLARAGVEAIYGTDTIERGVSEVSAAPAIADAL
Methanobacteriati	Methanobacteriota	Stenosarchaea group	Halobacteria	Halobacteriales	Haloarculaceae	Halovenus			Halovenus_halobia	WP_436903120.1	MIVAGSATQGLAAELAAETGRALTPVSYEQFPDGERKVQVTATGDRAVVVASTISDGDWVELLQLQDALAEAGVEHVTTVLPYMGYARQDQAFEDGDPVSARAMARAISTGTDRVITVNPHEEAVTEFFDVPTTTLDAAGRLATPLDELTDPLFLSPDAGAIELAETVRDAYGRGAVDHFEKTRHSGTDVEIEPSEAAVDGRDVVLVDDIVATGSTMSESVAVLNAREANNVIVTCVHPLLVSNARLKLARAGVETVYGTDTIERGVSEVSVAPAVADVL
Methanobacteriati	Methanobacteriota	Stenosarchaea group	Halobacteria	Halobacteriales	Haloarculaceae	Halovenus			Halovenus_marina	WP_436936335.1	MILAGATSQAFAAELAAQTGIDIATVTTERFPDGERYLRVEDSVDEAVVVASTVSDEAWVELLQLQDGAREAGATQVTTVLPYMGYARQDHAFESGESVSARAMARAISTGSDRVLTVNPHEAAVCDFFDVPATPVDAAGRLAAPLADLSDPLFLSPDDGAIELATSVRDAYGRGETDYFEKTRHSGTEVDIEPSETSVAGRDVVVVDDIIATGSTMSEAVTLLDEGGADRVFVTCVHPLFARDARLKLERAGVEAIYGTDTIERAVSEVSAAPAVAEQL
Methanobacteriati	Methanobacteriota	Stenosarchaea group	Halobacteria	Halobacteriales	Haloarculaceae	Halovenus			Halovenus_rubra	WP_267637536.1	MIITGSASQTLAASLASETEHELASVAFERFPDGEQKVQIEDTVDHAIVVASTLSDSSHVELLQLQDAAREAGATEVTTVIPYMGYARQDKSFQTGDPVSARAMARALSTGTDRVLTVNPHERAVCDFFDVPATPVDAASHLATPLDSLTDPLFLAPDHGAVDLAQTVRDAYGSGEADHFEKTRHSGTDVDIEPSDAAVSGRDVVLVDDIVATGATMSESVAVLNKRGANRVTVTCVHPLLAGTAQLQLFQAGVEAIYATDTIERTVSAVSAAPAIAQKL
Methanobacteriati	Methanobacteriota	Stenosarchaea group	Halobacteria	Halobacteriales	Haloarculaceae	Halovenus			Halovenus_rubra	BHA70544.1	MTDRPAGPEAPFSTTSCLWRVTIEKAFNADSESSHMIITGSASQTLAASLASETEHELASVAFERFPDGEQKVQIEDTVDHAIVVASTLSDSSHVELLQLQDAAREAGATEVTTVIPYMGYARQDKSFQTGDPVSARAMARALSTGTDRVLTVNPHERAVCDFFDVPATPVDAASHLATPLDSLTDPLFLAPDHGAVDLAQTVRDAYGSGEADHFEKTRHSGTDVDIEPSDAAVSGRDVVLVDDIVATGATMSESVAVLNKRGANRVTVTCVHPLLAGTAQLQLFQAGVEAIYATDTIERTVSAVSAAPAIAQKL
Methanobacteriati	Methanobacteriota	Stenosarchaea group	Halobacteria	Halobacteriales	Haloarculaceae	Halovenus			Halovenus_salina	WP_267162586.1	MIVSGSNSQRLAVALAEETGMELAPVSFDTFPDGEQTVQVGAEADRAVVVASTVSDSSHVELLQLQDAAREAGATDVTTVIPYMGYARQDRAFDAGEPVSARAVARAISTGTDRVLTVNPHEEAVCDFFDVPARTVDGSAQLAGPLSGLTDPLFLAPDSGAIDLVETVRDAYGAGETDHFEKTRHSGSDVEIEPSDASVEGRDVVLVDDIIATGTTMSESVTVLDRRGADSVTVTCVHPLLAENARLKLARAGVETVIGTDTIETPESDVSVAPAIASRL
Methanobacteriati	Methanobacteriota	Stenosarchaea group	Halobacteria	Halobacteriales	Haloarculaceae	Salinibaculum			Salinibaculum_marinum	WP_338906174.1	MIISGSNTQALAAALAAETGQQLASVEYERFPDGEAMVRVEEPGDRAVVVASTVSDEAHVELLQLQDAVREAGASEVVTVLPYMGYARQDRAFETGEPVSARAVARAISTGTDRVVTVNPHEEAVCDYFTVPAESVDAAGLLAGPLPEDLHDPLFLSPDDGAIDLAVAAAEVYGRGETDYFEKTRRSGTEVDIAPSDADCADRDVVLVDDIIATGSTMSESVAILDERGADRVFVTCVHPLLAASAHLKLARAGVEAVYGTDTIERQVSEVSVAPVVADAL
Methanobacteriati	Methanobacteriota	Stenosarchaea group	Halobacteria	Halobacteriales	Haloarculaceae	Salinibaculum			Salinibaculum_salinum	WP_340098789.1	MIVSGSKTQALAAELAAVTDQSLAPVEFERFPDGEGMARVGEVDDHAIVVASTVSDEAHVECLQLQDAAREAGAGEITTVLPYMGYARQDRAFEVGEPVSARAVARAISTGTDRVLTVNPHEDAVCEYFTVSAESVDAAGCLADPLPTDLTEPLFLSPDEGAIDLAATVANAYGRGDTDYFEKKRLSGTEVEITPSDAAVGDRDVVLVDDIIATGSTMSESVAVLNERAARAVYVTCVHPLLASNAVLKLSRAGVEAIYGTDTIERSVSEVSVAPAIADAL
Methanobacteriati	Methanobacteriota	Stenosarchaea group	Halobacteria	Halobacteriales	Haloarculaceae	Salinirussus	unclassified Salinirussus		Salinirussus_sp.	MFB6310551.1	MILAGSASQGLAAALAARTTHDLADVEYHRFPDGETKVRIGEPVERAVIVGSTVSDRAYIEILQLQDAAREAGAKKVTTVLPYMGYARQDRAFEPGEPVSARAIARAVSTGTDRVLTVNPHELAVCDFFDVAAKAVEGAGRLAEGLPAGLEEPLFLSPDAGGIGVAQAIRDAYGTGSVDNFEKRRRGDEDVELTADSVDIAGRDVVLADDIIATGSTMAQAAGVLSDGEAAGIWVACVHALLVGNARTRLERANVDRLIATDTIEQSVSAVSVAPAIADAL
Methanobacteriati	Methanobacteriota	Stenosarchaea group	Halobacteria	Halobacteriales	Haloarculaceae	Salinirussus	unclassified Salinirussus		Salinirussus_sp.	MFT4881677.1	MILSGSRSQSLAAALAGGTGHELAGVSSRRFPDGEQLVELDPPALAGEEAVVVATTSTDATYVELLQLQDAAREAGASQVTTVIPYMGYARQDEAFEPGQPVSARAVARAVSTGADRVLLVEPHESAVCDYFPVPAEPVGVAGLLAEPLAGLSDPVFLAPDAGAADLARTVRDAHGRGTVDHFEKTRHSGSEVTVEPAGTAVDGHDVVIVDDIVATGSTMSQAIAAMAGEAASVTVACVHALFARDAYTKLRRAGVDAVYATDTVERTVSEVSVAPAVADRL
Methanobacteriati	Methanobacteriota	Stenosarchaea group	Halobacteria	Halobacteriales	Haloarculaceae	Salinirussus			Salinirussus_salinus	WP_159903857.1	MILSGSRSQSLAAALAAETGHELAGASRDRFPDGEQLVELDPPELDEAVVVASTVSDAAHVELLQLQDAAREAGASRVTTVLPYMGYARQDEAFEPGQPVSARAVARALSTGTDRVFVVEPHEPGVCEHFEVPAELVAPAGLLAEPLGDLTEPLFLAPDAGAADLAETVRDAYGRGAVDHCEKTRHSGSEVTVEPAGTGVGGRDVVLVDDIVATGSTMSQAIAGMAGDAASVTVACVHALFARDAYTKLRRAGVDAVYATDTVERPVSEVSVAPAVADRL
Methanobacteriati	Methanobacteriota	Stenosarchaea group	Halobacteria	Halobacteriales	Haloarculaceae	unclassified Haloarculaceae			Haloarculaceae_archaeon	MEF8851346.1	MIVSGSASQSFSAALAVATGRDLATVEFERFPDGELKASVPDFSGERAVVVASTVSGDAHVECLQLQDAVREAGASEVTTVLPYMGYARQDAAFGAGEPVSARAVARAISTGTDRVLTVNPHEDAVCDFFDVPAEGVDAAGRLADPLPDLADPLFLAPDEGAVDLAATVRDARGAGATDHFVKERDYDTGDVTVEPSDAAVEGRDVVLVDDIVATGSTMCESIAYLHDREVGRVFVTCIHPLFAGNARTQLARAGVAAVHGTDTIERPVSTVSAAPVVAEQL
Methanobacteriati	Methanobacteriota	Stenosarchaea group	Halobacteria	Halobacteriales	Haloarculaceae	unclassified Haloarculaceae			Haloarculaceae_archaeon	MEF8841900.1	MILPGSASQSLGAALAADLDERLAAVEYDRFADGELVARIADPEPVDRAVVVASTVSGDAHVELLQLQDVARQYAEEIVTVLPYMGYARQDEAFREGEPVSARAVARALSASTDRVVCVDPHEPAVGEFFDVPFETPSAADRLAVPLPDLVDPLFLAPDASARGLAKSVRDAYGSGTVDHFEKHRDRDTGEVSVAPAETEAAGRDVVLVDDIVATGGTMSEAIGQLEAPSGVFVACVHAVLARNARTRLARAGVDRVYGTDTIERAESAVSVAPTVADAL
Methanobacteriati	Methanobacteriota	Stenosarchaea group	Halobacteria	Halobacteriales	Haloarculaceae	unclassified Haloarculaceae			Haloarculaceae_archaeon	MEF8782498.1	MIVSGSATQTLAAALADVTGESLAGVEYDRFPDGEGIVRVDSVDDRAIVVASTVSDAAHVELLQLQDAAREAGASEVTTVLPYMGYARQDEAFEAGEPVSARAVARAISSGTDRVLTVNPHEEAVCKYFSVPAETIDAAGRLAAPLPRLSDPLFLAPDVGAVDLAETVADAYGRGGVDYFQKTRHSGTEVEIEPNDAAVAGRDVVLVDDIVATGSTMSESVAVVNAHGADRVYVTCVHPLLVRDARLKLARAGVEAVFGTDTVERPASEVSVAPAVVDAL
Methanobacteriati	Methanobacteriota	Stenosarchaea group	Halobacteria	Halobacteriales	Haloarculaceae	unclassified Haloarculaceae			Haloarculaceae_archaeon	MFB6184221.1	MIVSGSATQAFAAELAAETGHDLGDVVYERFADGELKVTVEGFDADGAVVVASTVSSDAHLEVLQLQDAVAEAGAETVTTVLPYMGYARQDRAFTEGEPVSARAVARAISTGTDRVVTVTPHEDAVCDFFDVPAVAVDAAGRLAAPLPDLNEPLFLSPDEGAIDLAETVRDAYGDGTTDYFEKTRDYDTGAVEVRPSDADCTDRDVVLVDDIIATGSTMAEAVAVLNDRGAARVFVTCVHPLLASNAVTKLARAGVETVYGTDTIERSVSEVTAAPVVADAL
Methanobacteriati	Methanobacteriota	Stenosarchaea group	Halobacteria	Halobacteriales	Haloarculaceae	unclassified Haloarculaceae			Haloarculaceae_archaeon	MFB6151517.1	MIVSGSASQAFAAALSDATGMDLAELKHRRFPDGELLAGAPGFDADRAVLVAAPVSSDAHVELLQLQDAVREAGATDVTTVVPYTGHARENCTFSTDRALSSDAMARAVSTGTDRVVVVNPHEEAVCDYFDVPCETVDAAPRLAEPLPRDLTDPLFLAPDWETTGMAETVRDAYGAGATDYFETVPDRESATIDVALQEAAVAGRDVVLVNDVVATGTTTAASVDGLYDRGANRVFVACVHPVMAVDARNKLERAGVEAVYGTDTVEGPVSVVSAAPAVADVL
Methanobacteriati	Methanobacteriota	Stenosarchaea group	Halobacteria	Halobacteriales	Haloarculaceae	unclassified Haloarculaceae			Haloarculaceae_archaeon	MFB6164640.1	MIVSGSASQSLAAALAAETGDALAPVEFQRFPDGELLAEVGDVDLDRAVVVAATVSSDALVELLQLQDAAREAGADEVVTVLPYMGYARQDEAFEAGQPVSARAMARAISSGTDRVVTVTPHEPGVAEHFTVPAEAVEAAGLLAEPLPGDLADPVFLSPDSGAVDIAETVRDAYGRGATDYFEKTRLSGTDVEIEPSDAAVADRDVVLTDDIVATGSTMAESIAVLSDRGAARVFVTCVHPLLAANAHTKLARAGVEAVYGTDTIERSVSEVSAAPVIADAL
Methanobacteriati	Methanobacteriota	Stenosarchaea group	Halobacteria	Halobacteriales	Haloarculaceae	unclassified Haloarculaceae			Haloarculaceae_archaeon	MEF8886678.1	MILSGSRSQSLAAALAAETGHELAGASRQRFPDGEQLVELDPPELDEAVVVAATPTDEAYVELLQLQDAAREAGASRVTTVLPYMGYARQDRAFEPGQPVSARAVARAVSTGTDRVLLVEPHEPAVCEYFEVPAESVDAAALLAGPLGDLAEPLFLAPDAGAADLARTLRDAYGRGAVDHCEKTRHSGSEVTVEPAGAAAEGRDVVVVDDIVATGSTMSQAIAALAGEAASVTVACVHALFARDAYTKLRRAGVGAVYATDTVERPVSEVSVAPAVADRL
Methanobacteriati	Methanobacteriota	Stenosarchaea group	Halobacteria	Halobacteriales	Haloarculaceae	unclassified Haloarculaceae			Haloarculaceae_archaeon	MFB6074333.1	MILPGADSQGFAAALADATGEPLGTVAYERFADGELQVRVPDGLDRAVVVAATVSSDAHLQAIQLQDAAREAGASEVVTVLPYMGYARQDEAFRPGEPVSARAVARALSPGTDRVLTVNPHEDAVCDFFDVPAAAVDAAGCLADPLPTLADPLFLSPDAGAVDIAETIRSAYGDGETDYFEKDRDYDTGEVRIEPSDAAVAGRDVVVVDDIVATGSTMSEAVSVLHERGAERVFAACVHPVLAGNARTRLAAAGVERLFGTDTVERAVSAVSAAPAVAERL
Methanobacteriati	Methanobacteriota	Stenosarchaea group	Halobacteria	Halobacteriales	Haloarculaceae	unclassified Haloarculaceae			Haloarculaceae_archaeon	MEF8776287.1	MIVAGSRSQALAAELAAVTDHDLATVRYEEFPDGETLVEVDPAGCAAGVDGASDGADADGAGDCADADGAGDGADADGTRDHIDADVEDAVVVAATTAGSAHVELLQLQDAVRELGAETITTVLPYMGYARQDEVFETGQPLSARAVAKAISTGTDRVVVVNPHVERITDFFTVPATSVSAADRLAEPLPGDLQDPLFLSPDEGAVDLARDVRDAYSAGETDFFQKTRHSGAAVEIEPSDADVADRDVVVTDDIVATGTTMCESIGVLTHRGARRVIVACVHPMLVGNARLKLATAGVDRVVGTDTIEREVSAVSVAPTLAEEV
Methanobacteriati	Methanobacteriota	Stenosarchaea group	Halobacteria	Halobacteriales	Haloarculaceae	unclassified Haloarculaceae			Haloarculaceae_archaeon_H_GB1_1	MDG5777315.1	MIVSGSATQAFAAALARATGEPLGRVQYERFPDGELQVRVEDADIDRAVVVASTVSSDAHIELLQLQDAVREAGVDDVTTVLPYMGYARQDRAFRPGEPVSSRAVARAISTGTDRVLTVNPHEDRVCDYFDVPATSIDAASVLADPLPADLEDPLFLSPDEGAIDLAETVRDAYGRGATDYFVKERDYDTGEIEIEPNDATCDGRDVVLTDDIIATGSTMSESVAVLNDRGAARVYVSCVHPLLASNAVTKLSAAGVEAIYGTDTIERSVSDVSVAPVVAEKLP
Methanobacteriati	Methanobacteriota	Stenosarchaea group	Halobacteria	Halobacteriales	Haloarculaceae				Haloarcula	WP_276275732.1	MIIPGAETQAFAAALADATGERLGRVEYDRFADGEHVVRVPETVAGERAVVVASTVNSDAHVQVLQLQDAVREAGASEVVTVLPYMGYARQDEAFRTGEPVSSRAMARAISSGTDRVITVNPHEPAVCDFFDVPATHVDAASVLADPLPETLEDPLFLSPDSGAIDLAVTVRDAYGEGETDYFEKDRDYDTGDIEIRPSDAPVEGRDVVLVDDIIATGSTMSESVAVLNERDAQRVYVTCVHPMLTSNALTKLSVAGVEAVVGTDTLERAASAVSAAPVVAEEL
Methanobacteriati	Methanobacteriota	Stenosarchaea group	Halobacteria	Halobacteriales	Halobacteriaceae	Halanaeroarchaeum	unclassified Halanaeroarchaeum		Halanaeroarchaeum_sp.	MFB6070346.1	MIVSTQAAQEVAAALAAETGERLATTDYRSFPDGELLVEVPPLDGRAVVVGSTVSSDAHLSVLLLQDAVREAGADEVVTVIPYMGYARQDEAFSTGQPVSARAVARAISTGTDRVVAVNLHEPAVADFFDVPVTEVDAAGVLADPLPDDLRDPVFLSPDEGAIDLAETVREAYGDGTTDYFEKDRDYDTGEIDVTPSSVAVGDRDVVVVDDIVATGSTMSESIAILQDRDPRRVYVATVHPLLVGNARSKLATAGVEAVLGTDTIERAVSRTSVAPVVADVL
Methanobacteriati	Methanobacteriota	Stenosarchaea group	Halobacteria	Halobacteriales	Halobacteriaceae	Halanaeroarchaeum	unclassified Halanaeroarchaeum		Halanaeroarchaeum_sp.	MFB6133230.1	MIVSTRESQAVAGALAEETGEPLATVDYERFPDGELLVEVPPIDGRAVVVGATLSSEAHLEVVLLQDAVREAGATEVVTVLPYMGYARQDEAFETGQPVSARAIARAISAGTDRVVGVNLHEDAVADFFSVPVDHVDAAGVLADPLPDDLDSPVFLSPDEGAIDLAETVRDAVGAGEVDYFEKEREYDTGAVAITPSEVSVAGRDVVVVDDIVATGSTMSEAIDILQNRDPDRVFVATVHPLFVGNARSKLANAGVTAIYATDTIERAVSRTSVAPVVADAL
Methanobacteriati	Methanobacteriota	Stenosarchaea group	Halobacteria	Halobacteriales	Halobacteriaceae	Halanaeroarchaeum	unclassified Halanaeroarchaeum		Halanaeroarchaeum_sp._HSR_CO	WP_259518521.1	MIVSTSDSQAVAAALAEATGDSLAETAYERFPDGELLVEVPPVDGRAVVVGSTISSDAHLELLLLQDAVREAGADEVVTVLPYMGYARQDEAFSEGQPVSARAVARAISPTTDRVVAVNLHEPAIADFFDVPVDAVDAAGVLADPLPSALESPVFLSPDEGAIDLAETVRDARGEGAVDYFEKDRDYDTGAVTITPSEVDVSDRDVVVVDDIVATGSTMSEAIAILQERGPNRVFVATVHPLFVGNARSKLANAGVEAVLGTDTIERAVSRTSVAPVIAEVL
Methanobacteriati	Methanobacteriota	Stenosarchaea group	Halobacteria	Halobacteriales	Halobacteriaceae	Halanaeroarchaeum			Halanaeroarchaeum_sulfurireducens	WP_050047501.1	MIVSTRDSQTVAAAIAEETGDTLAETDYEQFPDGELLVEVPPIEGRAVVVGSTVSSEAHLELLLLQDAVREAGATAVVTVIPYMGYARQDEAFTEGQPVSARAVAQAISTGTDRVVAVNLHEAAVADFFDVPVDHVDAAGVLADPLPADLDSPVFLSPDEGAIGLAETVRDANGTGAVDYFEKERDYDSGAVTVTPSEIEVADRDVVVVDDIVATGSTMSEAIAILQDRDPNRVFVATVHPLFVGNARSKLANAGVAAVFGTDTIERAVSATSVAPVVAATL
Methanobacteriati	Methanobacteriota	Stenosarchaea group	Halobacteria	Halobacteriales	Halobacteriaceae	Halarchaeum	unclassified Halarchaeum		Halarchaeum_sp.	MFB6078748.1	MIVSGSASQGLAAALAAELGEELAAVEYESFPDGERIVRVPPVDGRAVVVASTVDSDAHVELLQLQDAAREAGADEIVTVLPYMGYARQDDAFEPGEPVSARAMARAVSSGADEVYTVNVHEPAVCEFFDVPATNVDATPHLADPLPEDLHDPVFLGPDESAIRLARSVRDAYGPGDADFFEKVRHSGTDVDVTPSETDVSGRDVVVVDDIVATGSTMSEAIGLLDDPNRVFVACVHPLLASNARTKLARAGVDTVVATDTIERAVSEVSAAPAVAEAVGRED
Methanobacteriati	Methanobacteriota	Stenosarchaea group	Halobacteria	Halobacteriales	Halobacteriaceae	Halarchaeum			Halarchaeum_rubridurum	WP_188869591.1	MIVSGSASQGLASALAAELGEELAEVEYESFPDGERIVRVPPVEGRAVVVASTVDDGSFVELLQLQDAVREAGAGRVVTVLPYMGYARQDEAFEPGEPVSARAMAGAISTGTDAVYTVNVHEPAVCEFFDVPATNVDATPHLADPLPEDLRDPVFLAPDASALRLAESVKDAYGPGDADFFEKVRHSGTDVEITPSETDVSGRDVVVVDDIVATGSTMSEAIGLLEDPNRVFVACVHPLLAANARTKLATAGVDDVVATDTIERAVSESSAAPAVARALGRE
Methanobacteriati	Methanobacteriota	Stenosarchaea group	Halobacteria	Halobacteriales	Halobacteriaceae	Halobacterium	unclassified Halobacterium		Halobacterium_sp.	MFB6072131.1	MLLSGSASQSLAAALAAETGERLGRVSYDSFPDGERIVSVPEQSGRAVVVASTVSSDAHVELLQLQDAAREAGATEVVTVLPYMGYARQDEAFEPGHPVSARAVARAVSTGTDRVITVNPHEDGVLDFFDVPATGVDAAPRLADPLPGDLTDPVFLAPDAGAVGLAESVRDAYGAGVTDHFEKVRHSGSDVSVRPSDVDAAGRDVVVTDDIVATGTTMSEAIAALEDPARVVVACVHPMLAGNARVKLADAGVEAVYGTDTLERAVSEVSAAPVVADEL
Methanobacteriati	Methanobacteriota	Stenosarchaea group	Halobacteria	Halobacteriales	Halobacteriaceae	Halobacterium	unclassified Halobacterium		Halobacterium_sp.	MFB6270247.1	MILSGSATQQLAAALAAELGDDLGRVEYDSFPDGEQIVHVPPVDGRAVVVASTVSSDAHVELLQLQDAAREAGADEVVTVIPYMGYARQDEAFEPGQPVSARAVAKAVSTGTDRVITVCPHEQSVLGFFDVPAVGVDAAGHLADPLPADLQAPVFLAPDGAAVTLAQSVRDGYGIGDVDHFEKHRHSGSEVSVTPSDVDVSGRDVVVVDDIIATGSTMSEAISELDAPNRVYVACVHPLLAGNARLKLADAGVEAVHATDTIERAVSTVSAAPAIAAELD
Methanobacteriati	Methanobacteriota	Stenosarchaea group	Halobacteria	Halobacteriales	Halobacteriaceae	Halobacterium	unclassified Halobacterium		Halobacterium_sp._KA_6	WP_230891854.1	MILSGSATQQLAAALAAELGDDLARVEYESFPDGEHIVRVPPIDGRAVVVASTVSSDAHVELLQLQDAAHEAGADEIVTVIPYMGYARQDEAFEPGEPVSARTMARAISTGTDRVVTVCPHEQSVLGFFDVPATGVDASAHLANPLPADLADPVFLAPDEGAVGLAQSVRDGYGVGETDHFEKHRHSGSDVTVTPSDVDVSGRDVVVVDDIIATGSTMSEAVGELDDPARVYVTCVHPLLVGNARLKLANAGVEAVYGTDTIERAVSTVSAAPAVAETLQSL
Methanobacteriati	Methanobacteriota	Stenosarchaea group	Halobacteria	Halobacteriales	Halobacteriaceae	Halobacterium	unclassified Halobacterium		Halobacterium_sp._R2_5	WP_167244112.1	MILSGSATQQLAAELAAALGDDLGRVEYESFPDGEQLARVPPVDGRAIVVASTVSSDAHVELLQLQDAAREAGASEVVTVIPYMGYARQDEAFEPGEPVSARAVARAVSTGADRVVTVCPHEQKVLDFFDVPAVGVDAAPRLADPLPADLTDPVFLAPDAGATALAESVRDGYGAGETDHFEKYRHSGSEVTVTPSDVDVAGRDVVVVDDIIATGSTMSQAVGELDDPARVYVACVHPLLAGNARLKLANAGVEAVYGTDTIERAVSTVSAAPAIADALD
Methanobacteriati	Methanobacteriota	Stenosarchaea group	Halobacteria	Halobacteriales	Halobacteriaceae	Halobacterium			Halobacterium_litoreum	WP_232571204.1	MILSGSATQSLAASLAADLGVDLGRVDYESFPDGEQMVTVPEVAGRAVVVASTVSSDAHVELLQLQDAAREAGASEVVTVLPYMGYARQDEAFETGQPVSARAVARAVSTGADRVVTVNPHEDAVLDFFDVPAVGVDAAPRLADPLPDGLADPVFLAPDDGAIGIAESVRDAYGEGDTDHFEKVRHSGSDVTVTPSDIDVSGRDVVVTDDIIATGSTMSEAIAALDDPARVFVTCVHPLLAGNARLKLANAGAEAVYGTDTLERVVSEVSAAPAIAEEL
Methanobacteriati	Methanobacteriota	Stenosarchaea group	Halobacteria	Halobacteriales	Halobacteriaceae	Halobacterium			Halobacterium_rubrum	WP_237005126.1	MLLSGSSSQALAAALAAETGERLGRVAYDSFPDGEQLVTVPEDVAGERAVVVASTPTSDAHVEVLQLQDAAREAGASEVVTVLPYMGYARQDEAFEAGQPVSARAVARAISAGTDRVITVNPHEDGVLEFFDAPAVGVDAAPQLAEPLPGDLADPVFLAPDHGATGLAESVRDAYGGGVTDHFEKVRHSGSDVTVEPSEIETAGRDVVVTDDIVATGTTMSEAIAALDDPGRVFVATVHPLLAGNARLKLADAGVDAVYGTDTIERAVSEVSAAPAVADEL
Methanobacteriati	Methanobacteriota	Stenosarchaea group	Halobacteria	Halobacteriales	Halobacteriaceae	Halobacterium			Halobacterium_salinarum	WP_136361572.1	MLLSGSSSQSLAAALAAATGERLGDVTYDSFPDGEQLVTVPPAVDGERAVIVASTQTSDAHIEVLQLQDAARDAGASEIITVLPYMGYARQDDAFDPGQPVSARAVARAISTGTDRVLTVNPHEDGVLECFDVPAAGVDAAPQLAAPLPADLTDPVFLSPDHGATDLATSVRDAYGTGVTDHFQKVRHSGSDVTIEPSEIQTAGRDVVVTDDIVATGTTMSEAITALDDPARVFVATVHPLLAGNARLKLARAGVEAVYGTDTIECAVSEVSAAPAIADAL
Methanobacteriati	Methanobacteriota	Stenosarchaea group	Halobacteria	Halobacteriales	Halobacteriaceae	Halobacterium			Halobacterium_wangiae	WP_232703201.1	MILSGSSTQQLAAALAAELGVDLGRVEYETFPDGERIVRVPPVEDRAIVVASTDSSDAHVELLQLQDAAREAGASEVVTVLPYMGYARQDEAFEAGQPVSARAVARAISTGADRVLTVNPHEAGVLDFFDVPAEAVDAAPRLADPLPDDLVDPVFLAPDAGATDLAASVRDGYGRGDTDHFEKVRHSGSDVTVTPSDIDVSDRDVVVTDDIVATGSTMSEAIAALDDPNRVYVACVHPLLAGNARLKLANAGAEAVYGTDTLERAVSRVSAAPAVADALE
Methanobacteriati	Methanobacteriota	Stenosarchaea group	Halobacteria	Halobacteriales	Halobacteriaceae	Halobacterium			Halobacterium_yunchengense	WP_336035970.1	MILSGSATQQLAAALAAALGEDLGRVEYDSFPDGEQLVRVPAVDGRAVVVASTVSSDTHVEVLQLQDAAREAGASEVVTVLPYMGYARQDEAFEAGEPVSARAVARAVSTGTDRVVTVCPHEDAVLDFFDVPATGVDAAPLLAEPLPADLADPVFLAPDSGATDIAESVRDGYGAGATDHFEKVRHSGSEVTVTPSDVAVSGRDVVVVDDIIATGSTMSEAIAALEDPRRVFVACVHPLLAGNARLKLANAGVEAVYGTDTIERAVSTVSAAPAVAAELD
Methanobacteriati	Methanobacteriota	Stenosarchaea group	Halobacteria	Halobacteriales	Halobacteriaceae	Halobacterium			Halobacterium_zhouii	WP_232686529.1	MILSGSSSQQLAAALADALDEDLGRVEYETFPDGERLVTVPPVSGRAVVVAATDSSDAHVELLQLQDAAREAGASEVVTVLPYMGYARQDKAFEDGQPVSVRAMARAVSTDTDRVVTVNPHEDAILEFFDVPATSVDAAPQLANPLPGDLEDPVFLAPDDGAIDLARSVRDAHGDGETDFFEKVRHSGSDVTVTPSDIDVTGRDVVVVDDIVATGSTMSEAITALDDPARVFVTCVHPLLAGNARTKLATAGVEAVHGTDTLERAVSSVSVASVLADELE
Methanobacteriati	Methanobacteriota	Stenosarchaea group	Halobacteria	Halobacteriales	Halobacteriaceae	Halocalculus			Halocalculus_aciditolerans	WP_188975133.1	MILSASTSQTLAAALASELDEALATVDYDRFPDGEQHLTIPTLDGDRAVVVASTTSDAALVQLLQLQDAAREAGASEITTVLPYMGYARQDAAFHPGEPVSARAVARAVSTGTDRVVTVNVHEPDVCDFFTVPAENVDAAPRLADPLPSLRDPVFLSPDEGALALATGVRDAYGGGEVDYFQKTRHSGTDVDVTPSDTVVDGRDVVVVDDIVATGNTMSEAIGCLDAPNRVYVATVHPLLAGSARTKLAAAGVTQIYGTDTIERAVSDVSAAPAVADVLQD
Methanobacteriati	Methanobacteriota	Stenosarchaea group	Halobacteria	Halobacteriales	Halobacteriaceae	Halodesulfurarchaeum	unclassified Halodesulfurarchaeum		Halodesulfurarchaeum_sp.	MFB6113143.1	MIVPAATSQGLAASLAAETGESLAPVEYRRFPDGELLVEVPNVEDRVVIVGSTISSDAHLQVLQLQDAVREAGASTVVTVIPYMGYARQDEAFKAGQPVSARAVARALSTGTDRVLTVNPHETAVCDFFSVPAHPVDAAGLLADPLPADLTDPVFVSPDEGALDLAKRVRDGYGHGDTDFFEKRRDRATGEVSITPSEVAVDGRDVIVVDDIIATGSTMSDAIDILQGRGPDRVFVATVHPLLTENARTKLETTGVEAIYGTDTIERPVSTVSVAPALARVLEEV
Methanobacteriati	Methanobacteriota	Stenosarchaea group	Halobacteria	Halobacteriales	Halobacteriaceae	Halodesulfurarchaeum	unclassified Halodesulfurarchaeum		Halodesulfurarchaeum_sp.	MFB6110584.1	MIVPASNSQAVAAELADELGEPLATVEYQRFPDGELLLEVPEPEGRAVVVAATDTNEAHIQLLQLQDAVREAGATSVVTVIPYMGYARQDEAFEPGQPVSSRAMARAISTGTDRVLTVCPHEPEVAEFFTVPADVLDASGRLAEPLPADLTEPIFLAPDAGAIDLAETVRDAYGRGETDAFEKHRDRETGTVSVEPANVAVTGRDLVVVDDIIATGGTMSTAIGALGGDPERVFVAAVHPLLVDGARAKLENAGVTEIYGTDTIERSVTAVSVAPAIAAEL
Methanobacteriati	Methanobacteriota	Stenosarchaea group	Halobacteria	Halobacteriales	Halobacteriaceae	Halodesulfurarchaeum	unclassified Halodesulfurarchaeum		Halodesulfurarchaeum_sp.	WP_332320535.1	MIVPGSSSQAVAAELATEIDEPLAEVEYRRFADGELLVEVPPQDGRAIVVAATGSSDAHIQLLQLQDAVREAGADEVLTVIPYMGYARQDRAFESGQPVTARAMAKAIGSGTDRVLTVSPHEPAIREFFPVPCEMLDAAGRLAEPLPADLTDPIFLAPDRGAIDLAKTVRDAYGTGETDAFEKHRDRETGAVEITPATLDVAGRDLVVVDDIIATGRTMSAAIDALGEEPARVFVGAVHPLLVDGALAKLANAGVKAVYGTDTIERSVSEVSVAPVIADLLQD
Methanobacteriati	Methanobacteriota	Stenosarchaea group	Halobacteria	Halobacteriales	Halobacteriaceae	Halodesulfurarchaeum	unclassified Halodesulfurarchaeum		Halodesulfurarchaeum_sp.	MFB6086397.1	MIVPGTASQAMAAELAAELEEPLAEVESRHFADGEMLVEVPPQDGRAIVVAATGSSDAHIQLLQLQDAVREAGASEIVTVIPYMGYARQDEAFEPGQPVSARAMARAISTGTDRVLVVSPHEPAITDFFTVPTTAVDAAERLAEPLPGDLRDPVFLAPDHGAIDLAESVRDAYGTGETDAFEKHRDRETGDVEIQPANLSVAGRDLVVVDDIIATGGTMSGAIAALGEEPERVFVGTVHPLLVDSAHSRLANAGCQKIYGTDTIDRSVSEVSVAPVLTEALRD
Methanobacteriati	Methanobacteriota	Stenosarchaea group	Halobacteria	Halobacteriales	Halobacteriaceae	Halodesulfurarchaeum	unclassified Halodesulfurarchaeum		Halodesulfurarchaeum_sp.	MFP4530711.1	MIVPGTASQAVAAELATELDEPLAAVEYRRFSDGELLVEVPPQDDRAIVVAATGSSGAHVQLLQLQDAVREAGASEVVTVIPYMGYARQDEAFEPGQPVSARAMARAISTGADQVLVVSPHEPTVADFFTVPTTVVDAAERLAEPLPADLHDPIFLAPDHGAIDLAETVRDAYDAGETDAFEKHRDRETGAVEIQPANLNVAGRDLVVVDDIIATGGTMSGAIAALGEDPARVFVGTVHPLLVGGARSKLANAGVETVYGTDTIDRSVSAVSVAPVVADALRG
Methanobacteriati	Methanobacteriota	Stenosarchaea group	Halobacteria	Halobacteriales	Halobacteriaceae	Halodesulfurarchaeum	unclassified Halodesulfurarchaeum		Halodesulfurarchaeum_sp.	MDZ7850006.1	MIVPGTASQAVAAELAAELDESLAEVEYRHFADGELLVKVPPQDGRAIVVAATGSSDAHVQLLQLQDAVREAGASEVVTVIPYMGYARQDEAFEPGQPVSARAMARAISTGTDRVLVVSPHEAAVTDFFTVPTTVVDAAGRLAEPLPPDLADPVFLAPDHGAIDLAERVKTAYGTGETDAFEKHRDRETGAVEIQPANLDVAGRDLVVVDDIIATGGTMSGAIAALGEEPARVFVGTVHPLLADSALSKLANAGSEKVYGTDTIERSVSAVSVAPVVADALRD
Methanobacteriati	Methanobacteriota	Stenosarchaea group	Halobacteria	Halobacteriales	Halobacteriaceae	Halodesulfurarchaeum	unclassified Halodesulfurarchaeum		Halodesulfurarchaeum_sp.	MFB6095744.1	MIVPAAPSQALAGALARELDEPLGTVHYETFSDGEQLLEVPPQDGRAVVVGSTVSSDAHVQLLLLQDAVREAGADEVMTVIPYLGYARQDRAFKAGQPVSARAVARAISTGTDRVLTVNPHEAAVCEFFDVPAEAVDAAGQLAEPLPKNLDDPVFLAPDEGALDLAARVRDAHGTGETDAFEKERDYDTGDIEMRPGAVDVGGRDVVVVDDIIATGSTMSRAIDLLQEAGPERVFVTTVHPLLVENARTKLEAAGVAGIYGTDTIERSVSAVSVAPVLADALD
Methanobacteriati	Methanobacteriota	Stenosarchaea group	Halobacteria	Halobacteriales	Halobacteriaceae	Halodesulfurarchaeum	unclassified Halodesulfurarchaeum		Halodesulfurarchaeum_sp._HSR_GB	WP_310554130.1	MIVPGSSSQEVATELAAALGERLAEVEYRRFPDGEQLVQVPEQDGRAIIVAATETSDAHIQLLQLQDAVREAGATEVITVIPYMGYARQDEAFETGQPVSARAMARAISTGTDRVLTVCPHEPAIQEFFTVPTTVIDASGRLAEPLPENLSDPIFLAPDQGAIDLAATVRDAYGRGETDAFEKHRDRETGAVEIQPANLDVAGRDLVVVDDIVATGGTMSAAIGALGADPDRVFVATVHPLLADSARTKLANAGVEAVYGTDTIERAVTAVSVAPAIAEKL
Methanobacteriati	Methanobacteriota	Stenosarchaea group	Halobacteria	Halobacteriales	Halobacteriaceae	Halospeciosus			Halospeciosus_flavus	WP_279527700.1	MIVSGSTSQQLAAALAAELGEDLARVEYERFPDGEQMVRVPPVEGRAVVVCSTTTDAAHVELLQLQDAVREAGAEEVVTVIPYMGYARQDEAFEPGQPVSARAMARAISTVTDHVVTVNAHETGVCDFFDVPTTNVDAAPRLADPLPDDLHDPVFLSPDASAVSLAESVRAEYGPGEVDYFEKTRHSGTDVEIEPSETDVAGRDVVVVDDIIATGSTMSEAIAHLDDPARVFVTCVHPLLARNARLKLAEAGVEDVYGTDTIERAVSDVSAAQPVARVLEE
Methanobacteriati	Methanobacteriota	Stenosarchaea group	Halobacteria	Halobacteriales	Halobacteriaceae	Salarchaeum	unclassified Salarchaeum		Salarchaeum_sp._JOR_1	WP_145845245.1	MIVSGSSSQGLAAALAAELGEQLAAVEYERFPDGERLVRVPPVEGRAIVVCSTTADEDYVELLQLQDAAREAGADELVTVIPYMGYARQDEAFEPGEPVSARAMARAVSTGTDRVLTVNVHEAGVCDFFTVPTENVNAAPRLAAALPDDLRDPVFVAPDAGAIHLAQSVRDAYGPGDADYFEKTRHSGTEVDVEPSDTDVSGRDVVVVDDIIATGSTMSEAISVLDAPERVFVTCVHPLLAGNARTKLANAGAEKIYGTDTIERAVSEVSAAEAVAAALS
Methanobacteriati	Methanobacteriota	Stenosarchaea group	Halobacteria	Halobacteriales	Halobacteriaceae	unclassified Halobacteriaceae			Halobacteriaceae_archaeon	MFB6111496.1	MILPADASQGLATRLATEIGEPLAAVDYDRFPDGEQLVTGPASISGRAIVVGSTVSDGAHLQVLQLQDVARVAGADEVITVIPYLGYARQDESFDPGQPVSARAVARALSSGTDRLVTVTPHESSVLSFFDVPTTAVDAAPRLAEPLPELTDPVFLAPDADASRLASAVRDAYGRGVTDHFEKQRSSGSTVEIHPHDTAVAGRDVVVVDDIIATGTTMSEAIAHLEGPARVFVTCVHPLLVGNARLKLARAGVTAVHASDTIEGPVSTVSAAPAIADIL
Methanobacteriati	Methanobacteriota	Stenosarchaea group	Halobacteria	Halobacteriales	Halobacteriaceae	unclassified Halobacteriaceae			Halobacteriaceae_archaeon	MFB6254055.1	MILSGSNSQLLGARLANELNTNLASVQYETFPDGEQKVSVPETVNESVIIVSSTVTDSAHIELLQLQDAARESGATHITTILPYMGYARQDKVFESGDPVSARAVARSISIEADEVITINPHEPSVTEFFTVPAETIDISAQLAQPLPNGLQDPVFVAPDEGALSIARQIQEAYGSGNIDHMEKNRISSTQVEISSPSTDVTDQDVVITDDIIATGSTMSEAIRVLQNEGPHRVFITCIHPLFVQNAYTKLQTAGVEAIYATDTIERGVSSVSVATPLSNAVNL
Methanobacteriati	Methanobacteriota	Stenosarchaea group	Halobacteria	Halobacteriales	Halobacteriaceae	unclassified Halobacteriaceae			Halobacteriaceae_archaeon	MFB6103663.1	MILSGAASQGLGARLAGALDEELGAVEFDEFPDGEQIVRIPDRVDGRVVVVASTVSDSAHIQLLQLQDAAREAGATEIVTVIPYLGYARQDKAFTAGEPVSVRAVARAVSTGADHVVTVNPHQSAVMEYFDVPTTTVDGAGRLAEPLPSLTDPVFLAPDENAHSVAASVRDAYGTGSVDYFEKDRDHETGTVDIHPHETAVTDRDVVIVDDIVATGSTMSEAIAHLESPRRVFVGCVHPLLAGNAWTRLARAGVETVYGTDTIESAVSSVSVAPAIAATL
Methanobacteriati	Methanobacteriota	Stenosarchaea group	Halobacteria	Halobacteriales	Halobacteriaceae	unclassified Halobacteriaceae			Halobacteriaceae_archaeon	MFB6136170.1	MIVSGSASQALGAALAAELGEDLARVEYDRFADGEQVVELPDCTGERVVVVAATPSDEAHVQLLLLQDAAREAGAAEVVTVLPYMGYARQDEAFRAGQPVSARAVARAVSAGTDRVFAVNPHEEAVCEFFDVPATSLDAAGVLADPLPADLTDPVFLSPDEGAVDLATTVRDAYGRGEVDFLEKTRDYDTGEVTVTPNDVSVTGRDVVVADDIVATGSTVSEAVGVLDGRDPAGVYVACVHPTLAGNALTKLAAAGVDAVYGTDTLERAVSEVSVAPVVADVL
Methanobacteriati	Methanobacteriota	Stenosarchaea group	Halobacteria	Halobacteriales	Halobacteriaceae	unclassified Halobacteriaceae			Halobacteriaceae_archaeon	MFB6198964.1	MILPGSDSQEFAATLSSVTGEPIGQVEYGRFPDGEQIVQIPEPENRAIVVSSTLSDKSHIELLQLQDAAREVGVRELITVIPYLGYARQDKAFEPGQPVSARAMARAISTGTDQVITVNPHEQSVLEYFDVPAKSVDASSYLSQGLPSMDDPLFIGPDESAIDLAEGVRDAYGFGDVDYFEKVRLSGDDVEITPHHTTASNRNVVIVDDIVATGSTMSRAIEALQSPAKIVVACIHPLLAGNARTKLARAGVEQIIATDTIDRSVSSVSAAVPVAESL
Methanobacteriati	Methanobacteriota	Stenosarchaea group	Halobacteria	Halobacteriales	Halobacteriaceae	unclassified Halobacteriaceae			Halobacteriaceae_archaeon	MFB6120014.1	MILPGSASQSLAAALAADCDEALGRVTYESFPDGEQVVRVPDLHGERAVVVASTASDAAHVQLLQLQDAAREAGASEVVTVIPYMGYARQDEAFQSGEPVSARAVARAVGTGADRVVVVDPHEEGVLDYFGVPATAASAASVLAAPLDGLDEPLFLSPDEGAVALARTVRDAYSRGTVDYFRKERDYDTGEVEVTPGDVDVAGRDVVVTDDIVATGSTMSEAIAALREQNPGRIVVATVHALLAGNARTKLAAAGVDRVVATDTIEGAVSCVSAAPAVADEL
Methanobacteriati	Methanobacteriota	Stenosarchaea group	Halobacteria	Halobacteriales	Halobacteriaceae	unclassified Halobacteriaceae			Halobacteriaceae_archaeon	MFB6138381.1	MILSGRDSQSFARALAGATGTDLAVVETTGFADGEFVVRVPASLSGRAVVVAATVDDRAHLECLQLQDAAREAGASEVVTVLPYMGYARQDEAFRDGQPVSARAVARALSTGTDRVVLVNPHEPGVTEHFTVPAERVDAAPRLARGLPGDLDDPVFVGPDASAAGLAETVRDAHGTGEADHLEKHRDRETGAVTVEAAGCSVAGRDVVVVDDMVATGGTVSEAVSALADPGRVFVATVHPLLAENARSKLAAAGVERVLGTDTLERPESAVSAAPSVAGVL
Methanobacteriati	Methanobacteriota	Stenosarchaea group	Halobacteria	Halobacteriales	Halobacteriaceae	unclassified Halobacteriaceae			Halobacteriaceae_archaeon	MFB6106605.1	MILPGAASQALAADLAAALDEPLGRVEYGRFPDGELVVRTPADVGDRAVVVASTVTSDAHVQVLQLQDAAREAGASEVVTVLPYMGYARQDRAFEAGEPVSARAVARAISAGTDRVLTVTPHEERVCDYFDVPATPVDAAPLLADPLPDLADPLFLSPDAGAVDVATSVRDGYGTGTVDHFEKERRSATEVQVTPGDVRVAGRDVVVVDDVVATGSTLSEAIAALRDRDPARVFVAVVHPLLAANARTKLERAGVDAVYGTDTIERDVSAVTVAPAVADAL
Methanobacteriati	Methanobacteriota	Stenosarchaea group	Halobacteria	Halobacteriales	Halobacteriaceae	unclassified Halobacteriaceae			Halobacteriaceae_archaeon_GCM10025711	MFC7047384.1	MILSGSTAQGLAAALAADLDEPLGTVEYETFPDGERKVTVPDLDGDRAVVVGSTVSSDAHVELLLLQDAAREAGATEVVTVLGYMGYARQDKVFQPGEPVSARAVAKAISTGTDRVLVVEPHEPGVCEFFDVPAEPLEAASRLAAPLPADLDDPVFLSPDSGAIELAESVRDAYGSGEADYFEKTRDYDTGEVAISPSETDVRGRDVVVVDDIIATGSTMSEAITILQDRDPARVFVATVHPLLAANARTKLANAGVEAVYGTDTIERAVSTVSVAPVVAEKL
Methanobacteriati	Methanobacteriota	Stenosarchaea group	Halobacteria	Halobacteriales	Halococcaceae	Halalkalicoccus	unclassified Halalkalicoccus		Halalkalicoccus_sp.	MEM4781762.1	MIVPGSASQTLAAALSSELDRPLAPVEFERFPDGELLAAAPEVETDSAVIVASTVTSDAHLELLQLQDALRESGVSEITTVLPYMGYARQDRAFETGQPVSVRAVARAVSTATDRVLTVSPHEESVVEHFSVPAKALEGATVLADPLPELADPVFLSPDAGAIDLAERVRDSYGGGEVDHFEKIRHSGDEVEITPSDVGVERRDVVIVDDIIATGSTMSEAISALERPERVFVTCVHPMLAGNARTKLARAGVERVYGTDTIERAESAVSVAPVIADALR
Methanobacteriati	Methanobacteriota	Stenosarchaea group	Halobacteria	Halobacteriales	Halococcaceae	Halalkalicoccus			Halalkalicoccus_ordinarius	WP_336342634.1	MIVPGSTSQALAAELASVLDDRLAPVEYERFPDGELLASVPGIETDRATVVASTVSSDAHVELLQLQDALREAGVEEITTVIPYMGYARQDRAFVPGQPISARAAARALSAGTDRVLTVDPHEEAILEFFDAPAESVTAADRLAEPLPDLTDPVFLSPDSGAVGLAETVRDAHGAGETDYFEKTRRSGSEVEIAPSDVDVAGRDVVVVDDIIATGSTMSEAITVLRNRAPERVFVTCVHPMLADNARTKLARAGVDAVYGTDTIERVESRVSAAPAVAGALR
Methanobacteriati	Methanobacteriota	Stenosarchaea group	Halobacteria	Halobacteriales	Halococcaceae	Halalkalicoccus			Halalkalicoccus_salilacus	WP_332098612.1	MIVPGSASQALAAELAAELDRPLAAVEYERFPDGELLASFSPDDVDGDEAVVVASTTSNDAYIELLQLQDALREAGVEEITTVIPYIGYARQDRAFEAGQPISVRAVARAVSTGTDRVLTVDPHEETVREFFDVPTESVTAAGRLAEPLSELADPVFLSPDAGAIGLAETVRDAYGAGETDYFEKTRRSGSEVEIAPSDVEVGGRDVVVVDDIIATGSTMSEAIAVLQGRDPARVFVSCVHPMLVGSARTKLARSGVEAVYGTDTIERAESRVSAAPAIAEALR
Methanobacteriati	Methanobacteriota	Stenosarchaea group	Halobacteria	Halobacteriales	Halococcaceae	Halalkalicoccus			Halalkalicoccus_subterraneus	WP_122089478.1	MIVPGSSSQSLAAALSSELDRTLAPVEFERFPDGELLAAAPDVEGDSAVIVASTTTSDAHLELLQLQDALRESGVSNITTVLPYMGYARQDSAFEPGQPVSVRAVARAVSTGTDRVLTVSPHEESALEHFSVPAHAVDGAGVLADPLPDLADPVFLSPDAGAIELAETVRDSYGGGEVDYFEKTRHSGSEVEITPSDVEVEGRDVVIADDIIATGSTMSGAISALETPRSVFVTCVHPMLAANARTKLARAGVERVYGTDTIERAESEVSVAGPLAEAIRSF
Methanobacteriati	Methanobacteriota	Stenosarchaea group	Halobacteria	Halobacteriales	Halococcaceae	Halococcus	unclassified Halococcus		Halococcus_sp.	HET7323680.1	MIISASTSQSLASALAAELDVPLAGTEYERFPDGEFVVSIPEFDSDRAIVVCSTTTSDAHVEALQLQDAAHEAGAREVVTVLPYMGYARQDEAFEPGQPVSARALARALGTGTDRVLTVNPHEKSVCEFFEVPCTPVDAAGCLAAPLPELDNPVFIAPDAGATGLAETVRNAYGEGAVDHFEKTRHSSTDVELEPHETDVSDRDAVLVDDIIATGSTMAGAVSHLSDDADRVFVTCVHPVLADTARTRLARAGVEAVYGTDTVERAESTVSVAPVVADALDG
Methanobacteriati	Methanobacteriota	Stenosarchaea group	Halobacteria	Halobacteriales	Halococcaceae	Halococcus	unclassified Halococcus		Halococcus_sp._AFM35	WP_435078491.1	MIVSASVSQSFASALATALDEPLAETSHERFPDGELQVSVPNFDAERAIVVCATTTSDAHIEALQLQDAVREAGASEVVTVIPYMGYARQDRAFEPGQPVSARAVARALSTGTDRVLTVNPHEESVSDFFDVPCATVDAAGRLADPLPTLDDPVFIAPDAGASGLADTARDAYGTGETDHFEKTRHSANDVELTPHEADVTNRDAVLVDDIIATGSTMAGAVSHLNDDAARVFVTCVHPVFAGTARTRLARAGVAAVYGTDTIERAESAVSAAPAVADALD
Methanobacteriati	Methanobacteriota	Stenosarchaea group	Halobacteria	Halobacteriales	Halococcaceae	Halococcus	unclassified Halococcus		Halococcus_sp._IIIV_5B	WP_120072828.1	MIVSASTSQSLASALAAETGEPLATTTVERFPDGEFQVSVPEFDAERAVVVCATTTADAHLEALQLQDAVREAGAAEVVTVIPYLGYARQDKAFEPGQPVSVRAIARALSTGTDRVVTVTPHEESVREFFDVPCTTVDAAGVLADPLPDLRDPVFIAPDAGATDLAATVQRSYGEGAVDHFEKTRHSSTEVELEPHESSVADRDVVLVDDIIATGSTMAGAVAHLQEGGVGRVFVTCVHPVLAGTARLRLARAGVEAVYGTDTVERAETTVSVAPAVADALDG
Methanobacteriati	Methanobacteriota	Stenosarchaea group	Halobacteria	Halobacteriales	Halococcaceae	Halococcus	unclassified Halococcus		Halococcus_sp._PRR34	WP_273837570.1	MIVSASTSQSLASSLAAELDEPLAATEYERFPDGELCASVPEFDADRAIVVCATTTSDAHLEALQLQDAVREAGASEVVTVLPYMGYARQDSAFAAGQPVSARAVARAISTGTDRVLTVNPHEASVSEFFDVPCDTVDAAGQLAAPLPALDDPVFLAPDAGARELATTVRDAYGEGSVDHFEKTRHSATEVEIEPHAADVAGRDAVLVDDIVATGSTMATAISHLRERDAARAFVTCVHPVLAGTARTRLARAGVEAVHGTDTIERAESTVSVAPALADALSE
Methanobacteriati	Methanobacteriota	Stenosarchaea group	Halobacteria	Halobacteriales	Halococcaceae	Halococcus			Halococcus_qingdaonensis	WP_256685413.1	MIVSASGSQSLASALATALDEPLAETTYERFPDGELQVAVPGFDAERAIVVCSTATSDAHIEALQLQDAVREAGTSEIVTVIPYMGYARQDRAFEPGQPVSARAVARALSTGTDRVVTVNPHEESVGNFFEVPCTTVDAAGRLADPLPDLDDPVFISPDAGAIDLAETVRDAYGSGETDHFEKTRHSSTDVELEPHTADVTGRDTVLVDDIVATGSTMAGAVSHLNDDTRVFVTCVHPVFAGMARTRLARAGVAAVYGTDTIERAESAVSVAPAVAAALD
Methanobacteriati	Methanobacteriota	Stenosarchaea group	Halobacteria	Halobacteriales	Halococcaceae	Halococcus			Halococcus_saccharolyticus	WP_006078359.1	MIVSASTSQSLASSLAAELDEPLAATEYERFPDGELCASVPEFDADSAVVVCATTTSDAHLEALQLQDAVREAGAREVTTILPYMGYARQDSAFAAGHPVSARAVARALSTGTDRVLTVNPHEESVSGFFEVPCETVDAAGQLAAPLPDLDNPVFLAPDAGARELATTVRDAHGEGSVDYFEKTRHSATEVEIEPHATDVGGRDAVLVDDIVATGSTMATAVSHLRDRDAARAFVTCVHPVLAGTARTRLARAGVEAVYGTDTIERAESNVSVAPAIADVLSK
Methanobacteriati	Methanobacteriota	Stenosarchaea group	Halobacteria	Halobacteriales	Halococcaceae	Halococcus			Halococcus_sediminicola	WP_049998077.1	MIVSASVSQSLASALAAALDEPLAATEYERFPDGELQVSVPGFDAERAIVVCATPTSDAHIEALQLQDAVREAGAREVTTVVPYLGYARQDRAFAAGQPVSVRAVARALSTGTDRVITVNPHEKSVSEFFDVPCSTVDTAGRLADPLPDLDDPVFIAPDAGAIDLADTVRDAYGTGETDHFEKTRHSASDVELRPHEADVTGRDVVLVDDIIATGATMAGAVSHLSDDAARVFATCVHPVLAGTARIRLARAGVEAVYGTDTIERAESAVSVAPAIAAALD
Methanobacteriati	Methanobacteriota	Stenosarchaea group	Halobacteria	Halobacteriales	Haloferacaceae	Candidatus Halobonum			Candidatus_Halobonum_tyrrellensis	WP_023394615.1	MLVPGSASQSLAAALAAETGRPLATPEYRWFPDGEECASVPDLAASAESGGSNDGTPAETVVVASTPSNDALVELLQLQDACREAGVDRVTTVLPYMGYARQDSSFGPGEPVSARAVARAVSTGTDRVVLVNPHERGVTEYFDCETAVVDAAARLAAPLPDDLSEPVFLAPDASAESLAASARDAYGRGSTDFFEKERDRETGEVSVHPHDADVAGRDVIVVDDIVATGSTMSHAVAALHDRDCGRVFAACVHGVLAGNARVKLAAAGVESVFATDTIERGETAVSVAPALVDAL
Methanobacteriati	Methanobacteriota	Stenosarchaea group	Halobacteria	Halobacteriales	Haloferacaceae	Halalkaliarchaeum	unclassified Halalkaliarchaeum		Halalkaliarchaeum_sp._AArc_GB	WP_310562387.1	MIVPGSSSQALSAALAAETGLPLATPTYDRFPDGETLASVPEFDADHAVVVAATPSNDAYVELLQLQDAVRVAGAESVTTVLPYMGYTRQDKAFKDGQPVSARAMAQAVSTGTDRVAIVNPHEPDIAEFFDVPCETIDAADRLAEPLPDDLAEPLFLAPDEGAVGLVDSVRDGYGRGETDFFEKTRDLDTGDVEVTPSDAPVADRDVVVADDIIATGSTMSDAVEVLLSRGAARVFVACVHPLLVGNAFTKLSRAGIDGVYGTDTVERSVSAVTVAPAIVEAVEAGE
Methanobacteriati	Methanobacteriota	Stenosarchaea group	Halobacteria	Halobacteriales	Haloferacaceae	Halalkaliarchaeum			Halalkaliarchaeum_desulfuricum	WP_119821366.1	MIVPGSRSQALSAALAAETGLPLATPTYDRFPDGETLASVPAFEADHAVVVAATPSNDAYVELLQLQDAVREAGAESVTTVLPYMGYTRQDRAFKHGQPVSARAMARAVSTGTDRVGVVNPHESGITEFFDVPCESIDAADRLAEPLPDEFDEPLFLAPDEGAVELIDSVRDGYGRGETDYFEKTRDRDTGDVEITPSDAQIADRDVVVADDIIATGSTMSDAVDVLLERGAARVFVACVHPLLVGNAFIKLSGSGIDGVYGTDTLERSISSVTVAPAIAEAVELGE
Methanobacteriati	Methanobacteriota	Stenosarchaea group	Halobacteria	Halobacteriales	Haloferacaceae	Halalkalirubrum			Halalkalirubrum_salinum	WP_138007577.1	MTTIVPGSASQSLAAALARELDATLAVPTFDRFPDGETLAAVPQFDDDSAIVVAATVSNDAHIELLQLADAVCEAGATTVTVVIPYMGYARQDRAFNDGQPVSARAVAAAIDTAADRVVLVNPHEPSIASFFSTPVETVDAAAHLAEPLPDALTDPLFLSPDAGAIELAETVRDSYGQGETDYFEKDRDYDTGAVDISPSDATVEGRDVVLVDDIIATGSTMSEAIAVLRDRGAAGVYVTCVHPMLANNALAKLSAAGISAVYGTDTIERSVSEISAAPAIAAVLRS
Methanobacteriati	Methanobacteriota	Stenosarchaea group	Halobacteria	Halobacteriales	Haloferacaceae	Halegenticoccus			Halegenticoccus_soli	WP_101295214.1	MILPGSSSQALAATLATECDEPLAVAEYRRFPDGELLVSAPALAGEGEGREADVRPVDIDGGRAVVVASTVTSDAHVELLQLQDAAREAGADEVVTVVPYMGYARQDKAFRPGQPASARAVARAISAEADRVVLVNPHEPSVADFFDVPCEAVDAASRLAEPLPDDLDEPLFLSPDAGAISIAETVRDAYGDGDTDYFEKARDYDTGEIEISPSGAPVEGRDVVLVDDIIATGSTMSESIGVLRDRGAANVYVTCVHPLLASNARTKLERAGIRALYGTDTIERDVSAVSVAPAIAAHL
Methanobacteriati	Methanobacteriota	Stenosarchaea group	Halobacteria	Halobacteriales	Haloferacaceae	Halegenticoccus			Halegenticoccus_tardaugens	WP_129114321.1	MILPGSSSQALAAALADALDEPLAVPEFRRFPDGELLVSAPALVGEGDAAGRAGSTGTDADAAGVDVDGGRAVVVASTLTSDAHVELLQLQDAAREAGADEVVAVVPYMGYARQDKAFKPGQPISARAVARAIGAEADRAVLVNPHEPSIADFFDVPCEAVDAGGTLAEPLPGDLSEPLFLSPDAGAIDLAETVRGAYGRGDADYFEKSRDYDTGEVEISPSGAPVEGRDVVLVDDIVATGSTMSEAVAVLGERDAARVFVACVHPLLASNARTKLEAAGVEAIYGTDTIERDVSAVSVADDVAAAL
Methanobacteriati	Methanobacteriota	Stenosarchaea group	Halobacteria	Halobacteriales	Haloferacaceae	Halobaculum	unclassified Halobaculum		Halobaculum_sp.	MFB6194410.1	MLVPGSASQSLTATLAAETGRRLATPEFDRFADGELRAAVPDFDGDRAVIVAATTSNDALVELLQLQDAVREAGAERVETVLPYVGYARQDRAFRDGEPVSARAVGRAVATGTDRVVLVSPHETSVADYYPVPTAVVDAAPRLADPLGELRDPVFLAPDEGAVAVAESVRDAYGTGVVDHFRKHRDRETGEVRIDPGEVDATGRDVVITDDIVATGSTVAEAVGALATHDPHRIVAACVHPMLAGNAHSKLAASGVDRVVGTDTVERAVSTVSVAPLLADVV
Methanobacteriati	Methanobacteriota	Stenosarchaea group	Halobacteria	Halobacteriales	Haloferacaceae	Halobaculum	unclassified Halobaculum		Halobaculum_sp.	MFB6244317.1	MIVPGSSAQSLAARVAAETGRQLATPTFDRFPDGETCAAVPDFAGDTAVIVAATTSNDALVELLQLQDAVREAGATDVTTVLSYMGYARQDRAFTEGQPVSARAVARAVSTGTDRVVLVDPHEPTVAEFYDAATTTVSAGRRLAEPLGELTEPVFLAPDEGAVSLAERVRDAYGRGTTDYFRKKRDYDTGDVQVDPGDTSVTGRDVVVVDDIVATGSTMSEAVAALRDRDPGRIVTCCVHPMLVGNARTKLAAAGVDRVIGTDTVECASSTVSVAPVIADVL
Methanobacteriati	Methanobacteriota	Stenosarchaea group	Halobacteria	Halobacteriales	Haloferacaceae	Halobaculum	unclassified Halobaculum		Halobaculum_sp._CBA1158	WP_234298442.1	MIVPGSASQALSAALADETGHRLAVPEFDRFPDGETCASVPGFDGGEAVVVAATEGNDALVELLQLQDAVREAGASAVTTVLPYMGYARQDRAFEPGEPVSARAVARAVSTGTDRVVLVTPHEPDVAEFFDAPVEVVEAAPALAEPLPADLTEPLFLGPDASAEGLAGAVRDAYGDGETDFFEKERDYDTGDVTVTPSDASVAGRDVVIVDDIVATGSTMSEAVAALRERDAGDVYAACVHGMLARNARTKLAAAGVERVVATDTLERAESAVSVAPPVADVL
Methanobacteriati	Methanobacteriota	Stenosarchaea group	Halobacteria	Halobacteriales	Haloferacaceae	Halobaculum	unclassified Halobaculum		Halobaculum_sp._EA56	WP_435063568.1	MIVPGSASQALAAALAEETGRPLATPEFDRFADGELCAAVPDFSGDGAVVVAATDSTDAFVELLQLQDAVREAGADEVTTVLPYMGYARQDRAFEPGEPVSARAVARAVSTGTDRVVLVTPHEPDVAEFFDVPVDVLDASALLAEPLPAGLTDPLFLAPDASAERFATAVRDAYGGGETDFFEKERDYDTGEVTVTPSDAGVAGRDVVIVDDIVATGSTMSEAVAALHERDPAAVYAACVHGMLAGSARTRLAAAGVREVVATDTLERAESAVSVAPLVADAL
Methanobacteriati	Methanobacteriota	Stenosarchaea group	Halobacteria	Halobacteriales	Haloferacaceae	Halobaculum	unclassified Halobaculum		Halobaculum_sp._MBLA0143	WP_370900149.1	MIVPGSASQSLAAALAAETGQPLATPTFDRFPDGETCAAVPGFDAETATVVAATTSNDAFVELLQLQDAVREAGATQVTTVVPYMGYARQDESFGDGQPVSARAVARAVSAGTDRVVLVDPHEPAVTDFYDVATTTVSAAPRLAEPLGDLTEPVFLAPDESAVDLAACVRDAHGHGTTDFCRKQRDYDTGEVTVEPGETDPAGRDVVIVDDIVATGSTVAEAVRALTASDPGPGRVVAACVHPMLVGNARTKLAAAGVDRVVATDTIECATTTVSAAPAIAEGLRSVR
Methanobacteriati	Methanobacteriota	Stenosarchaea group	Halobacteria	Halobacteriales	Haloferacaceae	Halobaculum	unclassified Halobaculum		Halobaculum_sp._MBLA0147	WP_370903579.1	MLVPGSTSQSLAATLAAETGRPLATPTFDRFPDGETCASVPGFSGESAVIVAATTSNDALVELLQLQDAVREAGATEVTTVLPYMGYARQDESFGEGQPVSARAVARAVSTGTDRVVLVDPHEPAVTEFYDVPTTVVSAAPLLAEPLGEFADPLFLAPDEGATELATAVRDAYGHGETDHFVKERDYDTGAVTIHPGETDPTDRDVVIVDDIVATGSTVSEAVAALSERDPRRIVAACVHPMLVGNARSRLAAAGVDRVVGTDTVERPASTVSAAPAVANVL
Methanobacteriati	Methanobacteriota	Stenosarchaea group	Halobacteria	Halobacteriales	Haloferacaceae	Halobaculum	unclassified Halobaculum		Halobaculum_sp._P14	WP_435146526.1	MFVPGSASQSLAAALAAETDRPLATPEYRWFPDGEECAAVPGFSGDDAVVVAATTSNDAFVELLQLQDAVREAGADDVTAVLPYMGYARQDRAFEHGEPVSARAVARAVSTGADRVVLVNPHEPGVADFFDCPVDVVDAASRLAAPLPGDLTEPLFLGPDESAESLARTVRDAYGAGDTDFFEKERDYDTGEVSVKPSDADVAGRDVVVVDDIVATGSTVSEAVEALHDRDCGRVFAACVHGMLVGNARTKLAAAGVERVVATDTVEREESDVSVAPALVDALDG
Methanobacteriati	Methanobacteriota	Stenosarchaea group	Halobacteria	Halobacteriales	Haloferacaceae	Halobaculum			Halobaculum_gomorrense	WP_073308991.1	MIVPGSASQALAAALAEHTDRALATPEYRWFPDGEECASVPEFGGEEAVVVAATESNDALVELLQLQDAVREAGAETVTTVIPYMGYARQDRAFEHGEPVSARAVARAVSTGTDRVVLVTPHEPDVAEYFDAPVEVLEAAALLADPLPVDLTDPLFLGPDASAEELAVDVRDAYDGGETDFFEKVRDYDTGEVTVMPSDADAAGRDVVVVDDIIATGSTMSEAVAALRERGCDDVYTVCVHGMLAGNARTKLAAAGVTHVVATDTLERAESDVSVAPLVADAL
Methanobacteriati	Methanobacteriota	Stenosarchaea group	Halobacteria	Halobacteriales	Haloferacaceae	Halobaculum			Halobaculum_halobium	WP_284061213.1	MIVPGSASQALAAALADHAGRPLATPEFRWFPDGEECASVPDFEGQEATVVAATDSNDAFVELLQLQDAVREAGAETVTTVLPYMGYARQDRAFEEGQPVSARAVARAVSTGTDRVILVTPHEPDVADYFDVPVDVVEAAPLLADPLPAGLRDPLFLAPDASAEGLAVAVRDAYGGGETDFFEKVRDYDTGEVTVTPTDADVTARDVVVVDDIIATGSTMSEAVAAIRERDCGDVYTACVHGMLAGNARTKLAAAGVTRVVASDTIEREASDVSVAPLVADAL
Methanobacteriati	Methanobacteriota	Stenosarchaea group	Halobacteria	Halobacteriales	Haloferacaceae	Halobaculum			Halobaculum_limi	WP_277554326.1	MIVPGSASQALSAALADETGRALATPEYHWFADGEERASVADYEGESAVVVATTDSNDAFVELLQLQDAVREAGASEVTTVLPYMGYARQDRAFEPGQPVSARAMAQAISTGTDRVVLVTPHEPDVAEFFDVPVDVLDASPLLAGALPTDLTDPLFLGPDESAEGLAVAVRDAYGAGETDFFEKERDYDTGEVTVTPSDASVADRDVVVVDDIIATGSTMSEAVAALHDRDPAAVYTACVHGMLAANARTKLAAAGVKRVLATDTIERECSTVSVAPLVADSL
Methanobacteriati	Methanobacteriota	Stenosarchaea group	Halobacteria	Halobacteriales	Haloferacaceae	Halobaculum			Halobaculum_lipolyticum	WP_284032706.1	MIVPGSASQALAAALADETGRSLATPEYHWFPDGEERAAVPDFDGEEAVVVAATDSNDALVELLQLQDAVREAGADEVTTVLPYMGYARQDRAFEHGQPVSARAVARAVSTGTDRVVLVTPHEADVADFFDVPVDVLDASSLLATPLPADLTEPLFLGPDASAEGLAVAVRDAYGAGETDFFEKERDYDTGDVTVTPSDASVAGRDVVVVDDIIATGSTMSEAVAALHERDCGDVYTACVHGMLAANARTKLAAAGVERVIASDTIERVASEVSVAPLVADAL
Methanobacteriati	Methanobacteriota	Stenosarchaea group	Halobacteria	Halobacteriales	Haloferacaceae	Halobaculum			Halobaculum_roseum	WP_222921177.1	MIVPGSASQALAAALAEHTGRPLATPEYRWFPDGEECAAVPEFAGEEAVVVAATDSNDAFVELLQLQDAVREAGAETVTTVIPYMGYARQDRAFEHGEPVSARAVARAVSTGTDRVVLVTPHEADVADYFDVPVEVLEAAPLLAEPLPDDLSEPLFLGPDASAEGLAVAVRDAFGGGETDFFEKVRDYDTGEVTVSPSDADVADRDVVVVDDIIATGSTMSEAVAALRDRDCGDVYTACVHGMLASNARTKLAAAGVTRVIASDTLERAESDVSVAPLVADSL
Methanobacteriati	Methanobacteriota	Stenosarchaea group	Halobacteria	Halobacteriales	Haloferacaceae	Halobellus	unclassified Halobellus		Halobellus_sp.	MFB6090033.1	MIVPGGSSQALAAALAAELGEPLAAVTYDRFPDGETYAAVPEFDAERAVVVAATDSNDAWVELLQLQDAVREAGASEVVTVLPYMGYARQDRAFQEGGPVSARAMARAVSTGTDRVVLVNPHEQAVADFFDVHTTVCDAAGRLADPLPDDLADPLFLAPDSGAVELAASACAAYGRGETDYFEKTRHSGTEVEISPSDADAEGRDVVIVDDIVATGSTMSEAISHLDADGAERVFAACVHPMLARSARTKLQRAGVERIIGTDTIERDVSAVSVAPVVAAAVDAVEVA
Methanobacteriati	Methanobacteriota	Stenosarchaea group	Halobacteria	Halobacteriales	Haloferacaceae	Halobellus	unclassified Halobellus		Halobellus_sp._Atlit_38R	RLM89333.1	MRRLVAATTSPPSFHAAVASTSRPSSCRRSRRRRSSSSAARTRRCSNSTATRWPNSPARENWRSSRAPATFSRGRANSTRSPNWRPSGSRATSGDPADVTDIQRSRCLCRGELAVELVATPSAEHLDLDAHPLVAHPQNGTRQFPDSEVYVQLGDLDDVEEVLLVHSGQPHPNRGLAFLYGALAALAEREYSISVLFPYVPYSRQDKAFYEGTVNYVRSIFRVLTEHYGVERIYAVDPHFSHREWVQTVPLEVLRAFPLVEQHVEMDDYVVVGPDLGAVERFGVAGFEKERASAVEVELSGELDVAGQDVLVFDDLIATGTTMVEAFHRLKEQGAETVQAAAVHGVLPEGVQRVGDTYDTLYLTNTIASDAATVRVEPLIRGVVAGEQAPSTSDSE
Methanobacteriati	Methanobacteriota	Stenosarchaea group	Halobacteria	Halobacteriales	Haloferacaceae	Halobellus			Halobellus_clavatus	WP_089765891.1	MIVPGASSQALAAALADELGESLAAVTYDRFPDGETYAAVPGFDADRAVIVAATDSNDAWVELLQLQDAVREAGATEIVTVIPYMGYARQDEAFEAGAPVSARAMARAISTGTDRVVVVNPHERSVTDFFDAHVTICDAAGRLADPLPDDLADPLFLAPDAGAVSLAEATCAAYGDGETDYFEKTRQSGTDVEITPSDAETRDRDVVIVDDIVATGSTMSQAIAHLRNDGAARVFAACVHPLLARSARTKLERAGVERIVGTDTVERDVSAVSVAPVVAAAVDAVEAN
Methanobacteriati	Methanobacteriota	Stenosarchaea group	Halobacteria	Halobacteriales	Haloferacaceae	Halobellus			Halobellus_inordinatus	WP_256288693.1	MIVPGASSQALAAALAAELGEPLAAVEYNRFPDGETLAAVPEFDAERAVVVATTDSNDAWVELLQLQDAVREAGASEVVTVIPYMGYARQDRAFEAGEPVSARAMARAVSTGADRVVLVNPHEESISDFFDAHVTICDAAGRLAEPLPDDLADPLFLSPDAGATELAEAACEAYGSGETDYFEKTRHSGTEVEIAPSDADTEGRDVVIVDDIVATGTTMSEAVSHLDDDGAARVFAACVHPLLAQNARTKLERAGIERVIGTDTIERDVSVVSVAPLVAAAVDAVEAA
Methanobacteriati	Methanobacteriota	Stenosarchaea group	Halobacteria	Halobacteriales	Haloferacaceae	Halobellus			Halobellus_inordinatus	WP_256290012.1	MQLVATPSAEHLDLDAHHLVAHPQNGIRQFPDSEVYVQLGDLDDVEEVRLVHSGQPHPNRGLAFLYGALAALAERECSISVLFPYVPYSRQDKAFYEGTVNYVRSIFRVLTEHYGVERIYAVDPHFSHREWVQGVPMEVLRAFPLVEQHVEMDDYVIVGPDLGAVERFGVAGFEKERASAVEVELSGELAVAGQNVLVFDDLIATGTTMVEAFHRLKEQGAETVQAAAVHGVLPEGIQRVDDTYDALYLTNTIASDAATVRVEPLIRGVVAGEQASPDDG
Methanobacteriati	Methanobacteriota	Stenosarchaea group	Halobacteria	Halobacteriales	Haloferacaceae	Halobellus			Halobellus_marinus	WP_313688010.1	MIVPGTSSQSLAAALADELGEPLAAVEYDRFPDGETLAAVPSFDAERAVVVAATDSNDAWVELLQLQDAVREAGTSEVVTVIPYMGYARQDRAFEPGEPVSARAMARAISTGTDRVVLVNPHEESVADFFDVHVAVCDAAGCLAEPLPEGLSEPLFLSPDAGAVDLAEAARTAYGAGETDYFEKHRRSGTEVEITPSDTDAAGRDVVIVDDIVATGTTMSEAVAHLDADGAERVFAACVHPLLARNARTKLERAGIERIIGTDTLERDVSAVSVAPIVAAAVEAVEAT
Methanobacteriati	Methanobacteriota	Stenosarchaea group	Halobacteria	Halobacteriales	Haloferacaceae	Halobellus			Halobellus_rarus	WP_256419890.1	MIVPGASSQALAAALASELGEPLSAVEYDRFPDGETFAAVPDFDADRAVVVATTDSNDAWVELLQLQDAVREAGASEVVTVIPYMGYARQDEAFNPGEPVSARAMARAVSTGADRVVLVNPHEESITDFFDAHVTVCDAAGLLADPLPDDLTAPLFLSPDSGAVDLAVATCDAYGRGETDYFEKTRHSGTEVEISPSDADAAGRDVVIVDDIVATGSTMSEAVAHLDADGAERVFAACVHPLLARNARTKLERAGIERVVATDTVERDVSAVSVAPIVAAAVDAVEAA
Methanobacteriati	Methanobacteriota	Stenosarchaea group	Halobacteria	Halobacteriales	Haloferacaceae	Halobellus			Halobellus_ruber	WP_185193328.1	MIVPGSASQALAARLATELGEPLAAVEYDRFPDGETLATVTDFDADRAVVVATTDTNDAWVELLQLQDAVRGAGAAEVVTVVPYMGYARQDQSFADGQPVSARAMAQAISTGTDRVVLVNPHENAVADFFDCHVTVCDAAGRLADPLPDGLADPLFLSPDSGAVELAAAVRDAYGRGEVDFFEKTRHSGTEVEISPSDADAAGRDVTIVDDIIATGSTMSEAVAHLSAGGADRVFAACIHPLLAGNARLKLERANIERIVGTDTVERDVSRVSVAPIVAAAVNAVEAE
Methanobacteriati	Methanobacteriota	Stenosarchaea group	Halobacteria	Halobacteriales	Haloferacaceae	Halobellus			Halobellus_rubicundus	WP_372386571.1	MIVPGGSSQALAAALSAELGEPLAAVTYDRFPDGETYAAVPEFDAERAVVVATTDSNDAWVELLQLQDAVREAGASEVVTVLPYMGYARQDRAFEDGGPVSARAMARAVSTGTDRVVLVNPHETSISDFFDVHVTVCDAAGRLAEPLPGDLTDPLFLAPDAGAIDLAESACAAYGRGETDYFEKTRHSGTDVEITPSDADARGRDVVIVDDIVATGSTMSEAIAHLNDGGSERVFATCVHPLLARSARTKLERAGVERIVGTDTIERDVSAVSVAPVVASAVDAVEVA
Methanobacteriati	Methanobacteriota	Stenosarchaea group	Halobacteria	Halobacteriales	Haloferacaceae	Halobellus			Halobellus_rufus	WP_049986679.1	MIVPGASSQALAAALADELDEPLAAVEYDRFPDGETLAAVPEFDADRAVVVATTDSNDAWVELLQLQDAVREAGAAEVVTVIPYMGYARQDRAFEPGHPVSARAMARAASTGADRVVLVNPHEEAIADFFDAHVTVCDAAGVLADPLPADLVDPLFLSPDSGAVELAEATRDAYGTGETDYFEKVRHSGTDVEITPSDAEPEGRDVVIVDDIVATGSTMSEAVSHLDAGGAARVFATCVHPLLARNARTKLERAGIEQIVGTDTIERDVSAVSVAPIVAAAVDAVESV
Methanobacteriati	Methanobacteriota	Stenosarchaea group	Halobacteria	Halobacteriales	Haloferacaceae	Halobellus			Halobellus_salinus	WP_188787067.1	MIVPGAASQVLAARLATELGEPLAAVEYDCFPDGETLATVPDFDGGRAVVVATTGSNDAWVELLQLQDAVREAGASEVVTVLPYMGYARQDQSFEAGQPVSARAMARAVSTGADRVVLVNPHEDAVADFFACHVTVCDAAGRLAEPLPGNLDDPLFLSPDAGAVGLAEAARDAYGGGEVDFFEKTRHSGIDVEISPSDADAAGRSVVLVDDIVATGSTMSEAVAHLSADGADRVFAACVHPLLAGNARLKLERAGIERIIGTDTVERDVSRVSVAPVVAAAVDAVEAA
Methanobacteriati	Methanobacteriota	Stenosarchaea group	Halobacteria	Halobacteriales	Haloferacaceae	Halobium			Halobium_salinum	WP_267621727.1	MILPGSTSQALTAELARETGERLLQPTFRRFPDGELMAAVDEDDATAVEGERVVVVAATQTSDAHLELLQLQDAAREAGASEVVTVIPYMGYARQDRAFKPGQPVSARAVARAVSTGTDRAVLVSPHEPDVGEAFDVPCETVDAAGRLAAPLPDLGDPLFLSPDEGAIELAATVRDTYGAGETDYFVKERDYDTGAVSVEPNDAPVADRDVVLVDDIVATGSTMSESIAVLRERGADRVFVTCVHPLLAASARTKLEGAGVEAIYGTDTLERDVSVVSAAPVVAEALRGSD
Methanobacteriati	Methanobacteriota	Stenosarchaea group	Halobacteria	Halobacteriales	Haloferacaceae	Haloferax	unclassified Haloferax		Haloferax_sp._DFSO52	WP_416838397.1	MLVPGASSQALAAALATELGESLAAVEYDTFPDGETLASVPGFDAETATIIASTVSNDAYIELLQLQDAVREAGAEEVTTVIPYMGYARQDKAFEAGHPISARAVARAVSTTTDRVVLVNPHEDAISEFFDVPVDIVDAAGCLAKPLPELHDPLFLSPDSGAIDIANTVCDAYGEGETDYFEKKRRSGTDVEITPSKTDFDGRDVVITDDIIATGSTMSEAVAVLAKGGANRVFCATVHPLLARNARTKLSRAGIERVFGTDTIEREVSSVSVAPVLADALER
Methanobacteriati	Methanobacteriota	Stenosarchaea group	Halobacteria	Halobacteriales	Haloferacaceae	Haloferax	unclassified Haloferax		Haloferax_sp._DFSO60	WP_410765911.1	MLVPGASSQALAAALASELGESLSAVEYDRFPDGETLAAVPGFDADTATIVASTASNDDYIELLQLQDAVREAGAEDVTTVIPYMGYARQDKAFDVGQPISARAVARAVSTTTDRVVLVNPHEDAIADFFDVPVDIVDAAGQLADPLSDLHDPLFLSPDSGAIDIAQTVRDAYGEGETDYFEKVRLSGTEVEITPSNADFEGRDVVITDDIIATGSTMSEAVAVLAEGGAKRVFCATVHPLLARNARTKLARAGIERVIGTDTLERDVSAVSVAPALAPVLER
Methanobacteriati	Methanobacteriota	Stenosarchaea group	Halobacteria	Halobacteriales	Haloferacaceae	Haloferax			Haloferax_larsenii	WP_074792804.1	MLVPGASSQALAAALADELGESLAAVEYDRFPDGETLAAVPGFDADTATIVASTASNDAYIELLQLQDAVREAGATEVTTVIPYMGYARQDKAFEVGHPVSARAVARAVSTTTDRVVLVNPHEDAVADFFDVPVDIVDAAGQLADPLPNLDDPLFLSPDAGAIEIAETVRDAYGGGETDYFEKVRHSGTDVEITPSDADFEGRDVVITDDIIATGSTMSEAVSVLAGGGASRVFCATVHPLLARNARTKLCRAGIERVVGTDTIERDVSSVSVAPVVADVLRR
Methanobacteriati	Methanobacteriota	Stenosarchaea group	Halobacteria	Halobacteriales	Haloferacaceae	Haloferax			Haloferax_mucosum	WP_008319881.1	MLVPGASSQALTAALASELGESLSAVEYDRFPDGETLAAVPDFDADEATVVASTVSNDAYIELLQLQDAVREAGAERVTTVIPYMGYARQDKAFNPGHPISARAVARAVSTTTDRVVLVNPHEDAVAEFFDVPVDIVDAAGRLAEPLPTLDDPLFLSPDSGAIDIAQTVRDAYGAGEADYFEKVRHSGTDVEITPSDADFEGRDVVITDDIIATGTTMSEAVSVLADGGARRVFCATVHPLLARNARTKLSRAGIERVVGTDTIERDVSDVSVAPALADALSR
Methanobacteriati	Methanobacteriota	Stenosarchaea group	Halobacteria	Halobacteriales	Haloferacaceae	Halogeometricum			Halogeometricum_borinquense	WP_006055008.1	MIVPGASSQALAAALARAIDEPLAAVEYDRFPDGETLAAVPDFDDDRAIIVATTDSNDAWVELLQLQDAVREAGATEVVTVIPYMGYARQDKAFEDGHPVSARATAQAVSTGADRVVLVNPHEDDISSFFDGHVTIVDAAANLADPLPDDLDDPLFLSPDAGAIDLAESVCDAYGRGDVDYFEKVRHSGTDVEITPSDADATDRDVVIVDDIIATGSTVSQAVNHLNSDGARNVFAACVHPLLVRNARTKLERAGIEQIVGTDTVERDVSIVSVAPSVAAAVEAVTQ
Methanobacteriati	Methanobacteriota	Stenosarchaea group	Halobacteria	Halobacteriales	Haloferacaceae	Halogeometricum			Halogeometricum_limi	WP_089876224.1	MIVAGASSQALAAAVAEATDEPLAAVEYDRFPDGETLAAVPDFEGERAVVVATTDSNDAWVELLQLQDAVREAGASEVVTVLPYMGYARQDQAFDDGHPVSARAMAKAVSTTADRVVLVNPHETDVSSFFDGHVTVVDAAACLADPLPDDLDDPLFLSPDAGAVDLAEAVCDAYGRGETDYFEKVRHSGTDVEITPSDTDASDRDVVITDDIVATGSTMSQAVSHLGDDGARRVFAACVHPLLVRNARTKLERAGIERIVGTDTVERDVSVVSVAPYVAAALETVTQ
Methanobacteriati	Methanobacteriota	Stenosarchaea group	Halobacteria	Halobacteriales	Haloferacaceae	Halogeometricum			Halogeometricum_pallidum	WP_049916924.1	MIVPGASSQALAAAVATAMDEPLAAVEYDRFPDGETLAAVPDFDGGRAVVVATTDSNDAWVELLQLQDAVREAGADRVVTVIPYMGYARQDAAFEDGHPVSARAMAKAVSTGADRVVLVNPHEEDLASFFDAHVTIVDAASRLAAPLPDDLDDPLFLSPDASAVELAGSVREAYGRGETDYFEKVRHSGTEVEVTPSDADAAGRDVVIVDDIVATGSTMSEAVAHLQSGGAARVFATCVHPLLVRNARTKLERAGIERIVGTDTVERAVSAVSVAPNVAAAVDAVTQ
Methanobacteriati	Methanobacteriota	Stenosarchaea group	Halobacteria	Halobacteriales	Haloferacaceae	Halogeometricum			Halogeometricum_rufum	WP_089804077.1	MIVPGSSSQALAAELAAAIDEPLAAVEYDRFPDGETYAAVPDFDADRAVVVATTDSNDAWVELFQLQDAVREAGATEVVTVLPYMGYARQDEAFEAGGPVSARAMARAASAGTDRVVLVNPHEEAVASFFDGHVTVVDAAARLAEPLPDDLNDPLFLSPDAGAVELAEHVCDAYGRGDTDYFEKVRHSGSEVEITPSDADASDRDVVIVDDIVATGSTMSEAVTHLDSDGAHRVFAACVHPLLVRNARTKLERAGIERIVGTDTVERDVSVVSVAPAVAAAVETVTQ
Methanobacteriati	Methanobacteriota	Stenosarchaea group	Halobacteria	Halobacteriales	Haloferacaceae	Halogranum			Halogranum_amylolyticum	WP_089822436.1	MILPGSTSQALAATLADVAGEPLATVDYRTFPDGERLLTADALAEETPERAIIVASTTTSDAHVELLQLQDAAREAGVDEVVTVIPYMGYARQDSAFKPGQPVSARAVARAVSSGTDRVLLVNPHEETIAEFFDVPCETIDAAPALADPLPAALADPLFLSPDSGAIDLAETVRDAYGTGDVDYFEKERDYDTGDVEIRPSDATVEGRDVVLVDDIVATGSTMSESIGVLHDRGVGSVYVTCVHPLLAANARTKLAAAGVEAIYGTDTIERDVSAVSVADALAAKL
Methanobacteriati	Methanobacteriota	Stenosarchaea group	Halobacteria	Halobacteriales	Haloferacaceae	Halogranum			Halogranum_gelatinilyticum	WP_089693470.1	MILPGSTSQALAAALAEATGEPLATAEYRTFPDGELLAAADALAEETPERAVVVASTTTSDAHLELLQLQDAAREAGVNEVVTVIPYMGYARQDSAFKPGQPVSARAVAKAVSTGTDRVLLVNPHEPGISEFFDVPCENVDAAPALADPLPPKLADPLFLSPDAGAVELAETVRDAYGAGDTDYFEKERDYETGAVEISPSDASVEGRDVVLVDDIIATGSTMSESIEVLHQRGVGRVYVTCVHPLLAANARTKLASAGVAGLYGTDTIERDVSTVSVAGSVADAL
Methanobacteriati	Methanobacteriota	Stenosarchaea group	Halobacteria	Halobacteriales	Haloferacaceae	Halogranum			Halogranum_rubrum	WP_089870308.1	MILPGSASQALAAALADATDEPLATVEYQTFPDGELLVSVDALAEETPERAVVVASTVTSDAHLELLQLQDAAREAGVDEVVTVVPYMGYARQDSAFKAGQPVSARAVAAAVSSGTDRVVLVNPHEEAIAEFFDVPCDTVDAASVLADPLPPKLADPLFLSPDSGAIALAETVRDAYGTGDVDYFEKERDYDTGDVEVSPSDAGVEGRDVVLVDDIIATGSTMSESIDVLHERGVGGVFVTCVHPLLAANARTKLASAGVDGLYGTDTIERDVSTVSVANMLAETL
Methanobacteriati	Methanobacteriota	Stenosarchaea group	Halobacteria	Halobacteriales	Haloferacaceae	Halohasta	unclassified Halohasta		Halohasta_sp.	MFW6320384.1	MTTIVPGSTSQALAASLAGELDATLAIPSYDRFPDGETMAAVPGFDDDEAIVVASTPTNDAHVELLQLQDALVEAGAEDVTTVIPYMGYARQDKAFKPGQPVSARAAARAISTGTDRVLVVEPHETLVTDYFDVPAVSVGAAGRLAEPLSDLDDPLFLSPDAGAIALAETVRDRYGGGEVDYFEKERDYETGDIEISPSDAAVEGRDVVVVDDIIATGGTMSSAIEVVDDWGATRIYAVCVHPVLAGAALTKLSAAGVEAVYGTDTLEHAVSHVSVAPAIATRLSE
Methanobacteriati	Methanobacteriota	Stenosarchaea group	Halobacteria	Halobacteriales	Haloferacaceae	Halohasta			Halohasta_litchfieldiae	WP_089670721.1	MTTIVPASTSQALAASLADEGVGSLTVPSYDRFADGETLAAVPEFDDDEAIIVASTATNDAHIELLQLQDAVREAGAEDVTTVIPYLGYARQDKAFTHGQPISVRAMAKAISTGTDRVFMVEPHEPAVAEFFTVPTESIDAASLLAEPLSDLQNPLFVAPDEGAIELATTTRDAYGSGDVDYFEKDRDYETGEVELTPSDAPVEGRDVVVVDDIIATGGTMSGAIEVLNSRDAGRVYAVCVHPVLAAAALTKLAAAGVERVIGTDSLERAVSDVSVAPAIAARLDE
Methanobacteriati	Methanobacteriota	Stenosarchaea group	Halobacteria	Halobacteriales	Haloferacaceae	Halohasta			Halohasta_litorea	WP_256394394.1	MTTIVPASTSQALAAALADEGVGSLTVPTYDRFADGETLAAVPEFDDEEAIVVASTATNDAHIELLQLQDSVREAGATDITTVIPYLGYARQDKAFKQGQPISVRATARAISTGTDRVFLVEPHEPAVADFFTVPTEPIDAAARLAEPLEGLDDPLFVAPDEGAIELATTTRDAYGEGAVDYFEKDRDYETGEIELTPSDAPVEGRDVVVVDDIIATGGTMSGAIEVLDRRGAGRIYAVCVHPVLAEAARTKLAAAGVERVIGTDSLEGAVSDVSVAPAIAARLGE
Methanobacteriati	Methanobacteriota	Stenosarchaea group	Halobacteria	Halobacteriales	Haloferacaceae	Halohasta			Halohasta_salina	WP_253737849.1	MTTIIPGADSQALAAELAAELDAALTVPTYDRFADGETLAAIPAFDDNEAIIVASTATNDAHIELLQLQDAAREAGAATVTTVIPYLGYARQDKAFKQGQPISVRATARAISTGTDRVLLVEPHEPAVAEFFTVPTDAVDAADRLAGALVDLDDPLFVAPDEGAIELATTTRDAYGEGAVDYFEKERDYETGEVELTPSDAPVEGRDVVVVDDIIATGGTMSGAVEVLVDRGADRVFAVCVHPVLAEAALTRLSAAGVERVVGTDTLERAVSEVSVASAIAANLTE
Methanobacteriati	Methanobacteriota	Stenosarchaea group	Halobacteria	Halobacteriales	Haloferacaceae	Halolamina	unclassified Halolamina		Halolamina_sp.	MFB6220695.1	MILPGSHSQSLSARLAAATDHRLARVSYDRFPDGELCTAVASLADGNEAALAGEEAVVVCSTVSSDAHLELLQLQDAAREAGADRVTTVIPYMGYARQDEAFKPGQPVSARAVARAVSTGTDRVVLVSPHEPDITAFFDVPCDLVNAAPRLAEPLPDGLDDPVFVAPDEGAVGIAERARDAYGRGAADYFEKERDYDSGSVTIHPGNADVSGRDVVLVDDIVATGATMSESIEALHGRDVNRAYVVCIHPLLVGNARTKLESAGLAGIWGTDTLERDVSATSVAPLLADLF
Methanobacteriati	Methanobacteriota	Stenosarchaea group	Halobacteria	Halobacteriales	Haloferacaceae	Halolamina	unclassified Halolamina		Halolamina_sp.	WP_332324316.1	MILPGSHSQSLSARLAAATDHRLGRVRYHEFPDGELCTAIDSLEDGETGALAGEEAVVVASTVSSDANLELLQLQDAAREAAADRVTTVIPYMGYARQDEAFKPGQPVSARALARAISTGTDRVILVSPHEPALADFFDVPCDTVSAASRLAEPLPEGLNDPVFVAPDEGAVDIAERARDAYGRGGADYFEKERDYDTGEVTVNPGSAEVADRDVVLVDDIVATGSTMSEAISALHNREVNRAYVVCVHPLLVGNARTKLEAAGLAGIWGTDTLERDVSDTSVAPLLAERL
Methanobacteriati	Methanobacteriota	Stenosarchaea group	Halobacteria	Halobacteriales	Haloferacaceae	Halolamina	unclassified Halolamina		Halolamina_sp.	WP_014052767.1	MILPGSHSQSLAARLAAATDHRLARVSYDRFPDGELCTAIASLEEDTDGADKAAALAGEEAVVVCSTVSSDAHLELLQLQDAAREAGAERVTTIIPYMGYARQDQAFRSGQPVSARAVARAISANTNRVFLLSPHEPGLVDHFDVPCEAVDAASRLAEPLPDSLSEPVFIAPDEGAVDIAEHACAAYGRGTADYFEKERDYDTGAVTISPGNTDVADRDIVLVDDIVATGSTMSEAVGALHGRDVNDAYVVCVHPLLTGNARTKLEAAGLAGIWGTDTLERDISAVSVAPLLAARL
Methanobacteriati	Methanobacteriota	Stenosarchaea group	Halobacteria	Halobacteriales	Haloferacaceae	Halolamina	unclassified Halolamina		Halolamina_sp.	MFB6127158.1	MIVPGSTSQALAGALSAATGRPLARATYDRFPDGETLASVSGFDGDEAVVVAATTSNDAYVELLQLQDAVREAGAERVTTVLPYMGYSRQDRAFKRGHPVSARAMARAVSTGTDRVVLVTPHEPTVADFFEVPCEVVDAASLLADPLPADLTDPLFLSPDQGAVELARTVRDGYGRGGADYFEKRRDYDSGEVTVDDGGAGALGDGRDVVLTDDMIATGSTMSEAVAHLRAAADPAGVYVACVHPLLVADARTKLEAAGLDGIWGTDTVECDVSAVSVAPLVADAL
Methanobacteriati	Methanobacteriota	Stenosarchaea group	Halobacteria	Halobacteriales	Haloferacaceae	Halolamina	unclassified Halolamina		Halolamina_sp.	MFW5938991.1	MILPGSHSQSLSARLAAATDHDLASVSYDRFPDGELCAALAAADAEALAGEHAVVVAATLSSDAHLELLQLQDAAREAGASEVTTILPYMGYGRQDRAFKPGQPVSARAVARAVSAGTDRVVLVSPHEPAVSEFFDVPCEIVEGAARLAEPLPADLDDPVFVAPDEGAIDIAESARDAYGSGDADYFEKERDYDTGAVEISPGNADVADRDVVLVDDIVATGSTMSEAIDALHGRDVGRAFVVVVHPLLNGNARTKLERAGLAGIWGTDTVERDVSSVSVAPLLAELV
Methanobacteriati	Methanobacteriota	Stenosarchaea group	Halobacteria	Halobacteriales	Haloferacaceae	Halolamina	unclassified Halolamina		Halolamina_sp._C58	WP_435119324.1	MILPGSHSQSLAARLAAATDHDLARVTYDQFPDGELCAALTEADADALAGTHAVVVASTLTSDAHLELLQLQDAAREAGAAEVTTVLPYMGYGRQDEAFTPGQPVSARAVAGAISAGTDRVLLVSPHEPDVADFFDVPCETVAAAPRLAEPLPDDLADPVFVAPDEGAIAIAERARDAYGAGTADYFEKERDYDTGDVEISPGNTDVAGRDVVLVDDIVATGSTMSEAIDALHDREVGRAFVVCVHPLLVGNARTKLERAGLAGIWGTDTVERDVSAVSVAPVLAEFV
Methanobacteriati	Methanobacteriota	Stenosarchaea group	Halobacteria	Halobacteriales	Haloferacaceae	Halolamina	unclassified Halolamina		Halolamina_sp._CBA1230	WP_079233849.1	MILPGSHSQSLAARLAAATDHDLASVRYDRFPDGELCAAVADADADALADEHAVVVASTLTSDAHLELLQLQDAAREAGASEVTTVLPYMGYGRQDEAFKPGQPISARAVARAISTGTDRVVLVSPHEPAVTDFFDVPCEVVEGAPRLAEPLPDDLDEPVFVAPDEGAIDIAERARDAYGEGDADYFEKERDYDTGDVEVSPGNADVAGRDVVLVDDMIATGSTMSEAIDALHGRDVGRAFVVCVHPLLVGNARTKLERAGLAGIWGTDTVERDVSTVSVAPLLADLV
Methanobacteriati	Methanobacteriota	Stenosarchaea group	Halobacteria	Halobacteriales	Haloferacaceae	Halolamina			Halolamina_litorea	WP_267647460.1	MILPGSHSQSLAARLAEATDHALARVSYDQFPDGERCTALSEADAEALTDEPAVVVGSTLTADAHLELLQLQDAAREAGASEVITVLPYMGYGRQDRAFKPGQPVSARAVARALSPGTDRVVLVSPHEPDVAEFFDAPCEVVEGAPRLAEPLPEDLDDPVFVAPDDGAVEIAESARDAYGRGDADYFEKVRDYDTGEVTVSPGNADVADRDVVLVDDIVATGSTMSEAIAALHDREVGRVFVVCVHPMLVGNARTKLEQAGLAGIWGTDTVERDVSAISVAPVLTDLI
Methanobacteriati	Methanobacteriota	Stenosarchaea group	Halobacteria	Halobacteriales	Haloferacaceae	Halolamina			Halolamina_salifodinae	WP_209492332.1	MILPGSHSQSLAARLAAATDHALARVSYDQFPDGELCTALSEGDAEALTDEPAVVVASTLTSDAHLELLQLQDAAREAGASEVTTVIPYMGYGRQDEAFQAGQPISARAVARAVSTGTDRVILVSPHEPNITEFFDAPCETVSGAGRLAEPLPEDLENPVFVAPDEGAVDIAERARDAYGRGTADYFEKERDYDTGEVEISPGNADVEGRDAVLVDDIVATGSTMSEAIDALHTREVGRAFVVCVHPLLVGNARTKLERAGLAGIWGTDTVERDVSAVSVAPALADLV
Methanobacteriati	Methanobacteriota	Stenosarchaea group	Halobacteria	Halobacteriales	Haloferacaceae	Halonotius	unclassified Halonotius		Halonotius_sp.	MFB6294029.1	MATIVPGSATQSLAAALAAADCGSLTVPTYERFADGETLAAVPEFDDSEAIVVASTVDNDAHIELLQLQDAVREAGASDVTTVIPYLGYGRQDKAFTHGEPVSARAVARAISTGTDRVVLVDPHEPDVAAFFDVPTTTVSAAGQLATPLGDLDEPLFVAPDAGATGLAEATRDAYGHGETDYFEKDRDYDTGEVEITPSDAAVEGRDVVLVDDIIATGGTMSGAIEALHERDVGRVYACCVHPVLAGAARTKLAAAGVER
Methanobacteriati	Methanobacteriota	Stenosarchaea group	Halobacteria	Halobacteriales	Haloferacaceae	Halonotius	unclassified Halonotius		Halonotius_sp._GCM10025705	WP_379726901.1	MATIVPAPSSQSVAAALAATGVGTLTTPTYEWFTDDETLLSVPEFDDDAAIVVGSTATNDAHIELLQLQDAVREAGATDITTVIPYLGYARQDQAFKTGQPVSARAMAKAISTGTDRVIVVNPHEPDVTDFFTVPTEAVDAAAALADPLDDLSEPLFVAPDEGATTLATTTRDAYGEGEVDYFEKERDYDTGAVEVTPSDATVEGRDVVLVDDIIATGGTMSGAIDALHDHDVGRVYACCVHPVLAGAARTKLAAAGVEAVIGTDTIERAVSDVSVAPAIADVLR
Methanobacteriati	Methanobacteriota	Stenosarchaea group	Halobacteria	Halobacteriales	Haloferacaceae	Halonotius	unclassified Halonotius		Halonotius_sp._J07HN4	ERH07456.1	MVTIVPAPSSQSVAAALAATGVGTLATPTYEWFTDDEILLSVPDFDDERAIVVGSTATSDAHVELLQLQDAVREAGARDVTTVIPYLGYARQDQAFKAGQPVSVRAVAKAISTGTDRVIVVNPHEPGVTDFFTVPTETVSATAALADPLGGLTEPLFVAPDEGATPLATTTRDAYGSGTVDYFEKERDYDTGAVEHTPSDAPVEGRDVVVVDDIIATGGTMSSAIEVLTDRGAARVYALCVHPVLAGAARTKLAAAGVERIIGTDTIEQPISDVSVAPAIADAIDR
Methanobacteriati	Methanobacteriota	Stenosarchaea group	Halobacteria	Halobacteriales	Haloferacaceae	Halonotius			Halonotius_roseus	WP_142443563.1	MATIVPASTAQSLAASLATAGVGSLTVPTYDRFADGETLAAVPDFDDEEAIIVASTVDNDAHVELLQLQDAVREAGASDVTTVIAYLGYGRQDKAFKHGQPVSARAVARAISTGTDRVVLVDPHEPSVTDFFDVPTRIVNAAGQLAEPLADLNDPLFVAPDAGATELAETTRDAYGSGDVDYFEKERDYDTGEVEVMPSDAAVEGRDVVLVDDIIATGGTMSGAIAALYERDVARVYACCIHPVLAGAARTKLAAAGVERVVGTDTLERTVSDVSVAPVIADALDD
Methanobacteriati	Methanobacteriota	Stenosarchaea group	Halobacteria	Halobacteriales	Haloferacaceae	Haloparvum	unclassified Haloparvum		Haloparvum_sp._PAK95	WP_430503633.1	MIIPGSGSQALAAALAEATGEALATPTYDRFPDGEQLAAVPDFAGDSATIVCSTTGDEAWVELLQLQDAVREAGATEITTVIPYMGYARQDQAFKQGQPVSARAMARAVSTGTDRVVLVNPHEPDVADCYDVPVDHVDAAGVLAAPLPALDDPLFLAPDESAVGLAETVSEAYGAGDTDYFEKHRDRDTGAVEIEPSDATVQGRDVVVVDDIIATGSTMSEAIGVLEARDADRLFAACVHPMLVRNAATKLRNAGVERIVGTDTVERECSCVSVAAAVADAL
Methanobacteriati	Methanobacteriota	Stenosarchaea group	Halobacteria	Halobacteriales	Haloferacaceae	Haloparvum			Haloparvum_sedimenti	WP_058367700.1	MIVPGSSAQTLAAALAAETGRSLVTPTYERFPDGEGLASVPEFAGDAAVVVASTDSDEAWVELLQLQDAVREAGATDVTTVVPYMGYARQDQAFKRGQPVSARAMARAVATGTDRVVLVNPHEPSVADYYDVPTTVVDAAGVLAAPLPDLDDPLFLAPDEGATDIAETVRDAHGAGETDFFEKHRDRDTGEIEISPSDAPVADRDVVVVDDIVATGSTMSEAVEVLVERGAARVLAACVHPMLASNAVTKLRRAGVERVIGTDTLERACSAVSVAPVVAKEL
Methanobacteriati	Methanobacteriota	Stenosarchaea group	Halobacteria	Halobacteriales	Haloferacaceae	Halopelagius			Halopelagius_longus	WP_092538274.1	MIVPGASSQGLAAALAAELGEPLSAATYDRFPDGETLAAVPEFEGGDRAVVVATTDSNDAWVELLQLQDAVREAGASEVVTVLPYMGYARQDEAFEDGHPVSARAMARAVSTTADRVVLVNPHEERIADFFDVHVTVVDAATCLADPLPDDLDDPLFLSPDAGAVELAAAVRDAYGRGETDYFEKVRHSGTDVEITPSDADAADRDVVIADDIIATGSTMSQAVGHLDEGGANRVFAACVHALLVRNARTKLERAGVERVFGTDTVERDVSAVSVAPFVAAAVDSVAVGE
Methanobacteriati	Methanobacteriota	Stenosarchaea group	Halobacteria	Halobacteriales	Haloferacaceae	Halopenitus	unclassified Halopenitus		Halopenitus_sp._H_Gu1	WP_373673702.1	MIVPSSGSQTLAATFADETGRTLATPTFERFSDGELLASVPGFEGEVATIVASTANNEDWIELLQLQDAVREVGADEVTTVIPYLGYARQDKAFKPGQPVSARAMARAVSTGTDRVVLVNPHEEAVREFFDLPVTVVDAAGTLADPLPELSDPLFLSPDESAIDIAETVRDAYGSGSTDYFEKHRDPESGSVEITPSDAPVADRDVVVVDDIIATGSTMSKSITVLEERGVDRVFAACIHPVLASNAVSKLRSAGVERIIGTDTIERACSEVSAASAIANR
Methanobacteriati	Methanobacteriota	Stenosarchaea group	Halobacteria	Halobacteriales	Haloferacaceae	Halopenitus			Halopenitus_malekzadehii	WP_092817340.1	MIVPTSGTQTLAAALAEETGSPLATPTFERFADGERLAAVPEFTGETATVVASTVADGDWIELLQLQDAVREAGATEVTTVIPYLGYARQDRAFKPGQPVSARAMARAVSTGTDRVVLVNPHETAVREFFSVPVEIVDAADALAEPLPALRDPLFLSPDAGAIGIAETVRDAYGSGATDYFEKHRDREDGSVEITPSDAPVADRDVVVVDDIIATGSTMSKSVAVLQERGADRVVAACVHPVLASNAVSKLRAAGVERILGTDTVERACSDVSVAPAIAPRL
Methanobacteriati	Methanobacteriota	Stenosarchaea group	Halobacteria	Halobacteriales	Haloferacaceae	Halopenitus			Halopenitus_persicus	WP_096389924.1	MIVPSSGTQTLAAALADETGTPLATPTFERFADGEQLAAVPEFAGEEATVVASTVADGDWIELLQLQDAVREAGASAVTTVIPYLGYARQDQSFKPGQPVSARAMARAVSTGTDRVILVNPHEESVEEFFSVPVEIVDAAGALAAPLPKLRDPLFLAPDAGAIGIAETLRDASGSGATDYFEKRRDREDGSVEITPSDAPVADRDVVVVDDIIATGSTMSKSIAVLQERGADRVVAACVHPVLAGSAVTKLRAAGVERIIGTDTVERACSEASVAPMIAARL
Methanobacteriati	Methanobacteriota	Stenosarchaea group	Halobacteria	Halobacteriales	Haloferacaceae	Halopenitus			Halopenitus_salinus	WP_379744690.1	MIVPSSGSQTLAATLAEETGETLATPTFERFADGELLAAVPGFEGETAAVVASTPRDADWIELLQLQDAVREAGADEVVTVIPYLGYARQDRAFKPGQPVSVRAMARAVSTGTDRVVLVNPHEPAVREFFEVPVELVDAAGALADPLPDLSDPLFLSPDASAIGIAETVRDAHGSGSTDYFEKHRDREDGTVEVSPSDAPVSGRDVVVVDDIIATGSTMSQSIAVLDERGAERVFAACVHPVLASNAVSKLRSAGVERIVGTDTLERACSEVSAAAAIADAL
Methanobacteriati	Methanobacteriota	Stenosarchaea group	Halobacteria	Halobacteriales	Haloferacaceae	Haloplanus	unclassified Haloplanus		Haloplanus_sp.	WP_299334665.1	MIVPGSNSQALGAALAAETGRSLADVRYERFPDGERMASTPGIDSAVHRAVVVASTTADTAYVELLQLQDAAREAGADELVTVLPYMRYGRQEHAFEHGQPVSARAVARAVSTGTDRVVLVNPHEASVTDFFDVPCAVVDAAPRLAAPLPANLTDPLFLSPDAGAVALAESARDAYGRGGVDFFQKVRHSGTEVEITPGDADVSGRDVIVVDDIVATGTTMSESVGLLTDRGADGVYVTCVHPLLARNARTKLERAGVSAIYGTDTIEREVTATSVAPTVADAL
Methanobacteriati	Methanobacteriota	Stenosarchaea group	Halobacteria	Halobacteriales	Haloferacaceae	Haloplanus	unclassified Haloplanus		Haloplanus_sp.	MFB6256384.1	MIVPGSTSQSFAAALATARSEPLAAVAYDRHPDGELVAAVPGFDADRATVVAATPTPEAHVELLQLQDAVREAGAAHVTTVIPYMGYARQDRAFEPGHPVSARAVARAVSTGTDRVVVVTPHEEAVAEFFTVPCTVVDAAPRLAVPLPTDLADPLFLAPDAGATDLARTVRDAYGAGGVDHFEKTRHSGTAVTVDPGDVTVAGRDAVLVDDIVATGSTMSEAVAELRDRDAADVFVTCVHGVLARDARTKLARAGVAAVHATDTLERAVTSVSAAPVVADALD
Methanobacteriati	Methanobacteriota	Stenosarchaea group	Halobacteria	Halobacteriales	Haloferacaceae	Haloplanus	unclassified Haloplanus		Haloplanus_sp.	MFB6109145.1	MIVPGSVSQALGASLAAETGEPLADVDYERFPDGELMASAPGVGDGVERAVVVAATTTDAAHVELLQLQDAAREAGADEVVTVLPYMGYGRQERAFEHGQPVSARAVARAVSTGTDRVVLVTPHEASVAEFFDVPCTVVNAESRLAEPLPTDLAEPLFLSPDEGAIAIAETVRDAYGRGDTDYFEKVRRSGTEVEVTPSDAAVEGRDVVVVDDIVATGNTMSESIAVLTDRAAASVHVACVHPLFARSARTKLERAGVDGIYATDTIERDVTAVSVAPTVADAL
Methanobacteriati	Methanobacteriota	Stenosarchaea group	Halobacteria	Halobacteriales	Haloferacaceae	Haloplanus	unclassified Haloplanus		Haloplanus_sp.	MFB6256455.1	MIVSGSGSQALGAALAAETGHELAAVDYEQFPDGERMASIELDGGDRAIVVAATTTDTAHVELLQLQDAAREAGADEVVTVLPYMGYGRQERAFEAGQPVSARAVARAISTGTDRVILVNPHEASVTDFFDVPCSVVNAAARLADPLPADLTDPLFLSPDAGAVNLAESTRAAYGRGDVDYFEKVRHSGTEVEITPSDADAAGRDVVVVDDIVATGSTMSESIRVLHDRDASGVFVTCIHPLFVRNARTKIERAGVTGIYATDTVERDVTATSVAPIVADVLR
Methanobacteriati	Methanobacteriota	Stenosarchaea group	Halobacteria	Halobacteriales	Haloferacaceae	Haloplanus	unclassified Haloplanus		Haloplanus_sp.	MFB6101668.1	MIVPGSASQALGAALSAETGRPLADVQYERFPDGERMASVTVPDDVDRAVIVAATTTDAAHIELLQLQDAVREAGVDEVVTVIPYLGYGRQERAFEPGQPVSARAVARAIATGTDRVVLVDPHEPSVAEFFDVPCDVVGAAARLAGPLPADLTDPLFLSPDAGAITLAESARDAYGRGDVDYFEKVRHSGTEVEITPSDADVAGRDVVVVDDIVATGSTMSESIAVLNDSMAAEVYVACVHPLFARNARTKLERAGVTAIYATDTIEHDVTATTVAPVVADAL
Methanobacteriati	Methanobacteriota	Stenosarchaea group	Halobacteria	Halobacteriales	Haloferacaceae	Haloplanus	unclassified Haloplanus		Haloplanus_sp._C73	WP_435067892.1	MIIPGSASQALGAALAAETGRDLAAVSYDRFPDGEGMASVDIDDVSGDRAVVVASTQSDADYVELLQLQDAVREAGVDHVTTVLPYMGYGRQERAFEPGQPVSARAMARAVSTGTDRVVLVNPHEESVTEFFDVPCSVVDAAPTLADPLPSDLTDPLFLSPDAGAIALAESVRDAYGGGDVDYFEKVRHSGTDVDITPSDADVAGRAVVVVDDIVATGSTMSESIGVLTDRDAADVFVACVHPLFARSARTKLERAGVTDIYATDTIERDITAVSVAPVVADAL
Methanobacteriati	Methanobacteriota	Stenosarchaea group	Halobacteria	Halobacteriales	Haloferacaceae	Haloplanus			Haloplanus_aerogenes	WP_121921277.1	MIVPGSASQALGAALAAETGHSLAAVDYERFPDGELMASVTMDDTDRAIVVAATTTDAAHVELLQLQDAVREAGADEVVTVLPYMGYGRQERAFEAGQPVSARAMARAISTGTDRVILVNPHEASVTDFFTVPCTVVDAAAQLADPLPPELIDPLFLSPDAGAIALAESARDAYGRGDVDYFEKVRHSGTEVEITPSDAAVADRDVVVVDDIVATGSTMSESIGVLNDRGAASVIVTCIHPLFARNARTKLERAGVSAIYATDTVERDVTATSVAPVVADVL
Methanobacteriati	Methanobacteriota	Stenosarchaea group	Halobacteria	Halobacteriales	Haloferacaceae	Haloplanus			Haloplanus_halobius	WP_248895702.1	MIVPGSNSQALAAALAAETGESLAAVSYEQFPDGERMASVPGVDERVDRAVVVASTTTDGAHVELLQLQDAAREAGANEVVTVLPYMGYGRQERAFEAGQPVSARAVARAISTGTDRVILVTPHEASVTDFFDVPCAIVEAAPRLARPLPADLTDPLFLSPDEGAIDLAESVRDTYGRGDVDYFEKVRHSGTEVEIMPSDAAVDGRDVVVADDIVATGSTMSESIGVLNDRDAAGVYVTCVHPLFARNARTKLERAGVTDIYATDTIERDVTAVSVAPVIADAL
Methanobacteriati	Methanobacteriota	Stenosarchaea group	Halobacteria	Halobacteriales	Haloferacaceae	Haloplanus			Haloplanus_halophilus	WP_251342154.1	MIVPGSESQALGAALAAETGDSLAEVSYERFPDGERMASVGAPESVGRAVVVAATTTDAAHVELLQLQDAVREAGADEVVTVLPYMGYGRQERAFEPGQPVSARAVARAVSTGTDRVVLVDPHEASVTDFFDVPCDVVRAASRLAAPLPSALTDPLFLSPDAGAIGLAESVRDAYGRGAVDYFEKVRHSGTEVEITPSDAGVEGRDVVVVDDIVATGSTMSESIAVLNDREAAGVYVTCVHPLFARSARAKLERAGVEGIYATDTIERDVTAVSVAPAVADVL
Methanobacteriati	Methanobacteriota	Stenosarchaea group	Halobacteria	Halobacteriales	Haloferacaceae	Haloplanus			Haloplanus_litoreus	WP_379702718.1	MIVPGSESQALGAALAAETGHSLAAVDYERFPDGELMASVGVPEGVDRAVVVAATTTDAAHVELLQLQDAVREAGVDRVVTVVPYMGYGRQERAFEPGQPVSARAVARAISTGTDRVVLVDPHEASVRDFFDVPCTVVGAAARLADPLAADLTDPLFLSPDAGAIDLAEAVRDAYGRGDVDYFEKVRHSGTEVEVTPSDAAVEGRDVVVVDDIVATGSTMSESIAVLNGRGAADVSVACVHPLFARNARTKLERAGVSAIYATDTIERDVTAVSVAPTVADVL
Methanobacteriati	Methanobacteriota	Stenosarchaea group	Halobacteria	Halobacteriales	Haloferacaceae	Haloplanus			Haloplanus_natans	WP_049937642.1	MIVPGSASQALGAALAAETGHELAAVDYEQFPDGERMASVDIGDTDRAVVVAATTTDASHVELLQLQDAAHEAGADDVVTVLPYMGYGRQERAFEAGQPVSARAVARAISTGTDRVVLVNPHEASVTDFFDVPCSVVDAAPQLAAPLPTDLTDPLFLSPDAGAIDLAESARAAYGRGAIDYFEKVRHSGTEVEITPSDAVVEGRDVVVVDDIVATGSTMSESIRVLHDRDASGVFVACVHPLFARDARTKLERAGVTGIYATDTVERDVTATSVAPVVADVL
Methanobacteriati	Methanobacteriota	Stenosarchaea group	Halobacteria	Halobacteriales	Haloferacaceae	Haloplanus			Haloplanus_rubicundus	WP_114584499.1	MIVPGTASQALGAALAAETGHELAAVDYERFPDGERMASVTVGDDTDRAVVVASTTTDAAHVELLQLQDAVREAGVDEVVTVLPYMGYGRQERAFEAGQPVSARAVARAISTGTDRVILIDPHEASVTDFFDVPCDVVGAAARLADPLPADLTDPLFLSPDAGAIGLAESVRDAYGGGAVDFFEKVRHSGTDVEITPSDAAVEGRDVVVVDDIVATGSTMSESIGVLDARAAADVYVACVHPLFARNARTKLERAGVTAIYATDTIERDVTATSVAPVVADAL
Methanobacteriati	Methanobacteriota	Stenosarchaea group	Halobacteria	Halobacteriales	Haloferacaceae	Haloplanus			Haloplanus_salilacus	WP_338740718.1	MIVPGSNSQALGAALAAETGYPLADVRYERFPDGERMASTPGIDSGVDRAVVVASTTTDAAHVELLQLQDAAREAGADELVTVLPYMGYGRQERAFEHGQPVSARAVARAVSTGTDRVVLVNPHEASVTDFFDAPCSVVDAAPRLADPLPPDLEEPLFLSPDAGAVAIAESTRDAYGRGDVDYFEKVRHSGTEVEVTPGDADVSGRDVVVVDDIVATGTTMSESVGVLADRGAAGVYVTCVHPLFARNARSKLERAGVSAIYGTDTIERDVTATSVAPAVADAL
Methanobacteriati	Methanobacteriota	Stenosarchaea group	Halobacteria	Halobacteriales	Haloferacaceae	Haloplanus			Haloplanus_vescus	WP_092634979.1	MILPGSDSQALGSALAAETGRELAAVTYDRFPDGEGMASVDLDGTAPDRAVVVASTPSDTAYVELLQLQDAVREAGADHVTTVIPYMGYGRQERAFEPGQPVSARAVARAVATGTDRVILVNPHEASVTDFFDVPCSVVDAAPRLADPLPADLTDPLFLSPDAGAVSLAESVRDAYGGGDVDYFEKVRHSGTEVDITPSDADVTGRDVVVVDDIIATGSTMSESIGVLADRNAADVFVTCVHPLLVRNARTKLERAGVTAVYGTDTLEREVTTTSVAPVVADALGSAAAE
Methanobacteriati	Methanobacteriota	Stenosarchaea group	Halobacteria	Halobacteriales	Haloferacaceae	Haloprofundus			Haloprofundus_marisrubri	WP_058583182.1	MIVSGSTSQALSAALAAETGESLAVAEYDRFPDGELLASIPDFDDDRAVVVCTTTSSDAHLELLQLQDAAREAGAEEIVTVLPYMGYSRQDSAFKSGQPISARAVARAVSSGADRVVLVTPHEERVADFFDVPCETVDASSLLADPLPDDLREPLFLGPDASAEDLAEEVRDVYGAGDTDYFEKTRDYDTGEVSVEPSDASVTGRDVVVVDDIIATGSTMSEAVGALADGGANNVFATCVHPVLTGNARTKLAAAGIEAVYGTDTVEREVSAVSAASVVADAL
Methanobacteriati	Methanobacteriota	Stenosarchaea group	Halobacteria	Halobacteriales	Haloferacaceae	Haloquadratum	unclassified Haloquadratum		Haloquadratum_sp.	MFB6092759.1	MIVPGSASQGLAAALADELGEPLAAVEYDRFPDGETFAAVPGFDADRAVVVATTDSNDAWIELLQLQDAVREAGASEVVTVLPYMSYARQDRAFEPGEPVSARSMARAVSTGADRIVLVNPHEESISEFFECHVAICDAAGRLAEPLPADLTDPLFLSPDAGAIDLASATRDAYGAGGTDHFEKTRHSGTEVEIAPSDADTAGRDVVIVDDIVATGSTMSEAVAHLDADGAERVYAACVHPLLARDARTKLERAGIERIVGTDTIERDVSAVSVAPLVASAVDAVESA
Methanobacteriati	Methanobacteriota	Stenosarchaea group	Halobacteria	Halobacteriales	Haloferacaceae	Haloquadratum	unclassified Haloquadratum		Haloquadratum_sp._J07HQX50	ERG98725.1	MSKTKAERSFCNDSRYVDMIVPGSASQALAAAVAKAQSIPLATVHYQQFPDGERLCRVADFDSDTAVIIGSAESDRAWVELLQLQDAVREAGAERVVTVIPYMSYARQDQAFKFGEPNSARAMARAVSTTTDHIILIDPHEDNLDSYFDVPVNIYSTAHLLADALPTTLCDPLFLAPDAGAVELATCVRDSYGSGKTDYFLKTRHSGEEVDLTTRDTELSDRDVVVVDDIIATGSTLSQAVDLLNDAGASRVFATCIHPLLVQNARTKLEAAGVEQIIATDTLERDVSVVSAAPVIGAFLEGS
Methanobacteriati	Methanobacteriota	Stenosarchaea group	Halobacteria	Halobacteriales	Haloferacaceae	Haloquadratum			Haloquadratum_walsbyi	WP_014557069.1	MIVPGSSSQALASALATELNKPLAAVTYDQFPDGETLAAVPEFDGDRAIIVATTDTNDTWVELLQLQDAVIEAGATEVITVIPYMGYTRQDRAFKSGHPVSARAMARAISPTTDRVILINPHERSVADFFDGHVTICDAASHLAESLPSGLSEPLFIAPDAGAIELATAVRDEYGTGSTDYFEKTRHSGTDVDMNITDTNVSTRDVVVVDDIIATGVTMSTAVGHLNDGGAARVYIGCIHPLLARGARTRLERAGIERVIGTDTIEREVSAVSVAPTVAAAIEAVDIEKR
Methanobacteriati	Methanobacteriota	Stenosarchaea group	Halobacteria	Halobacteriales	Haloferacaceae	Halorarum			Halorarum_halobium	WP_313693291.1	MLVPGSASQSLAAALAAETGRSLATPEYRVFPDGEACASVPEFAGEEAVVVAATVSNDALVELLQLQDAVREAGASSVTTVLPYMGYARQDRAFEEGQPVSARAVARAVSTGTDRVVLVNPHEDGVADFFAAETTVLDAAPRLATPLPDDLADPLFLAPDESARGIAAETRDAYDRGAVDYFEKERDYDTGAVTIRPSDADASGRDVVVVDDIIATGSTMSEAVAALVKRGPERVFTACVHPMLVGNARTKLATAGVERVFGTDTVEREASAVSVAPVVADAL
Methanobacteriati	Methanobacteriota	Stenosarchaea group	Halobacteria	Halobacteriales	Haloferacaceae	Halorarum			Halorarum_halophilum	WP_179170128.1	MFVPGSASQSLAAALADETGRPLATPEYRWFPDGEECASVPEFAGGEAVVVAATVSNDALVELLQLQDAVRGAGAEAVTTVIPYMGYARQDRAFEPGEPVSARAVARAVSTGTDRVVLVNPHEAGVAEFFDVETVVVDAAARLADPLPDDLADPLFLGPDESARGIAATARDAYGRGAVDHFEKERDYDTGEVTVRPSDADAAGRDVVVVDDIIATGSTMSEAVAALHERGPERVFIACVHPMLVGNARTKLAAAGVERVFGTDTVEREASAVSVAPAVADVL
Methanobacteriati	Methanobacteriota	Stenosarchaea group	Halobacteria	Halobacteriales	Haloferacaceae	Halorarum			Halorarum_salinum	WP_179267276.1	MFVPGSASQSLAAALAAETGRPLATPEYRVFPDGEECASVPDFAGEGAVVVAATVSNDALVELLQLQDAVREAGAGTVTTVLPYMGYARQDRAFEPGEPVSARAVARAVSTGADRVVLVNPHEAGVADFFEVGTVVVDAARLLADPLPDDLVDPLFLGPDASAEGVAGTTRDAYGRGTVDHFEKERDHGTGEVTVRPSGADAAGRDVVVVDDIIATGSTMSEAVAALRERGPERVFTACVHPMLVGNARTKLAAAGVERVFGTDTVEREASAVSVAPVVADAL
Methanobacteriati	Methanobacteriota	Stenosarchaea group	Halobacteria	Halobacteriales	Haloferacaceae	Halorarum			Halorarum_salinum	WP_179268446.1	MDLVVTPSAEHLDVDAHRLAPHPRDGSRTFPDDEVYVQLAGLDSLDDVVLIHAGQPRPNRGLAYLHGTLELLVENDCSVTLAFSYVPYGRQDEAFYEGTLNYARSILRKLTGYYGVDRIYTVDPHFGHRDWVREVPLEVLHAFPAIRNHVSMDDYVVVGPDLGAVERFGVPGFEKVRGSAHDVELTGELDVDGRDVLVFDDLIATGGTMVEAFRRLKNQGAGTVQAAAVHGVVDEGVRRVRDTYDALYLTNTVANDAANVRIERTMLDGVLGEDAPSDTD
Methanobacteriati	Methanobacteriota	Stenosarchaea group	Halobacteria	Halobacteriales	Haloferacaceae	Halorubrum	unclassified Halorubrum		Halorubrum_sp.	MES3162424.1	MIVPGSSSQLLAAALADETGRRLATATYDRFPDGETLAAVPTFDGATATVVATTDSDEAWVELLQLQDAVREAGATHVTTVIPYMGYARQDESFGEGQPVSARAMARAISTGTDRVVLVNPHESAVAAFYSVPVDTVDAASVLAEPLSELTDPLFLAPDEGAIGAARTVRDAYGAGEIDHFEKHRDHDTGAVEVSPSDASVANRDVVVVDDIVATGSTMSEAVGVLRDRGASRVVAACVHPMLAANAVTKLRDAGVDRIVGTDTIERGCSDVSVAPVVAETLVADATASE
Methanobacteriati	Methanobacteriota	Stenosarchaea group	Halobacteria	Halobacteriales	Haloferacaceae	Halorubrum	unclassified Halorubrum		Halorubrum_sp._CBA1125	WP_156588086.1	MITCGTTAQSVTAEVARALEEPLVNIRADGSIDAKEGSTISADERIVIIVSTTSDRAHLELLELQERAMKRDPEEVITVLPYMGYARQDKVFEPGEPISSRAIAKAISASTDRVFTVNPHKEHVLDFFEVPAESVDAAPRLAGALPTDLTRPIFLSPDEGATRITRSVRDAYGSGTVDNFVKYRKSATDVQMTSGEVDVSGRDIVLVDDMISTGGTMKEAVSILDDQNAKRIFVTCVHPVLADKAVSKVYQAGVEDIYATDTIDRSVSRISSAPVITEVL
Methanobacteriati	Methanobacteriota	Stenosarchaea group	Halobacteria	Halobacteriales	Haloferacaceae	Halorubrum	unclassified Halorubrum		Halorubrum_sp._CBA1125	WP_156588331.1	MIVPGSNTQTFATALAKETGDELAHVEYMDFPDGEFIVRVPEELDRAIIVASMVSDRDHIEVLQLQDAAWEAGASEVITVLPYIGYSRQSEAFNVRQPVATRAMARAISTRADRVLTVNPHQETVCDFFDVPARPLDAAGCLAEPLPDDLSDPLFVSPGEDTLELATTVRDTYGRGTVDYFGQTRDYETDEVEIAPRDTVLTDRDVVLVDDIIATGVTMSESVASIQERDANRVFVSCVHLMLAGNALTKLSRKNVEYIYGTDTIEHAASDVSAASVVAEAL
Methanobacteriati	Methanobacteriota	Stenosarchaea group	Halobacteria	Halobacteriales	Haloferacaceae	Halorubrum	unclassified Halorubrum		Halorubrum_sp._DTA98	WP_418281767.1	MIVPGSSSQSLAAALADETGRPLATATYDRFPDGERLAAVPEFTGEEAVVVATTDSDEAWVELLQLQDAVREAGAEHVTTVVPYMGYARQDESFGDGQPVSARAMAKAVSTGSDRVVLVNPHESAVADFYTVPATTVDAAGVLADPLPALDDPLFLAPDEGAIGIADTVREAYSAGETDYFEKHRDRETGEIEIVPSDAPVADRDVVVVDDIVATGSTMSEAIGVLTDRGVKRVFAACVHPMLAANATTKLRAAGVDRIVGTDTIERGCSVVSAAPAIADALDG
Methanobacteriati	Methanobacteriota	Stenosarchaea group	Halobacteria	Halobacteriales	Haloferacaceae	Halorubrum	unclassified Halorubrum		Halorubrum_sp._GN11_10_6_MGM	WP_137688891.1	MIVPGSSSQQLAAALADETGRALATPTYERFPDGEGLAAVPDFDADEAVIVAATDSDEAWVELLQLQDAVREAGATDVTTVIPYMGYARQDESFGEGQPVSARAMAKAISTGTDRVRLVNPHEAAVADFFDVPVEAVDAAGVLADPLPADLDDPLFLAPDEGAIDAAATVRDAYGAGETDYFEKHRDRETGAVAVSPSDAPVSDRDVVVVDDIIATGSTMSESVAVLADRGAARVFAACVHPVLAANAVTKLRAAGVDRIVGSDTVERGCSVVSVAPAVADALAGR
Methanobacteriati	Methanobacteriota	Stenosarchaea group	Halobacteria	Halobacteriales	Haloferacaceae	Halorubrum	unclassified Halorubrum		Halorubrum_sp._HHNYT27	WP_435074618.1	MIVPGSSSQLLAAALAEETGRPLATPTYDRFPDGETLAAVPDFDGNEAVVVATTDSDAAWVELLQLQDAVREAGAERVTTVIPYMGYARQDESFGDGQPVSARAMARAISTGTDRVVLVNPHESGVADFYDVPVETVDASSVLAAPLPADLVEPLFLAPDEGAIGIAETVRDSYGAGETDYFEKHRDRETGAVTVSPSDADASGRDVVVVDDIIATGSTMSESITVLTDRGAARVFAACVHPMLAANAVTKLRAAGVARIVGSDTIERGCSVVSVAAPIADVLE
Methanobacteriati	Methanobacteriota	Stenosarchaea group	Halobacteria	Halobacteriales	Haloferacaceae	Halorubrum	unclassified Halorubrum		Halorubrum_sp._JWXQ_INN_858	WP_159483274.1	MIVPGSRSQLLAAALADETGRPLATATYDRFPDGEALAAVPEFDDDEAVVVAATDSDEAWVELLQLQDAVREAGAEHVTTVIPYMGYARQDESFGAGQPVSARAMARAVSTGTDRVVLVTPHEPTIADFYTVPVDVIEAASVLAEPLPALDDPLFLAPDEGAIDIAETVETAYGEGETDYFEKRRDRETGDVEVTPSDAPVDGRDVVIVDDIVATGSTMSEAVDVLVDRGATRVLAACVHPMLAGNAVTKLRAAGVDTLIGTDTIERSCSVVSVAPVVAGVLD
Methanobacteriati	Methanobacteriota	Stenosarchaea group	Halobacteria	Halobacteriales	Haloferacaceae	Halorubrum	unclassified Halorubrum		Halorubrum_sp._N11	WP_435099962.1	MIVPGSSSQLLAAALAEETGRPLATPTYDRFPDGEGLAAVPDFAGDEATIVAATDADETWVELLQLQDAVRGAGAERVTTVIPYMGYARQDQSFGDGEPVSARAMARAISTGTDRVVLVNPHEAGVDDFYDVPVETVDAAGVLAEPLPAALDDPLFLAPDEGAVGIAETVRDAYGVGETDYFEKHRDRDTGAIEVSPSDAPVEGRDVVVVDDIIATGSTMSESVAVLNDRGAARVFAACVHPMLAANAVTKLRGAGVDQIVGSDTLERGCSVVSVAPVLADALE
Methanobacteriati	Methanobacteriota	Stenosarchaea group	Halobacteria	Halobacteriales	Haloferacaceae	Halorubrum	unclassified Halorubrum		Halorubrum_sp._SY_15	WP_435161004.1	MIVPGSSSQQLAAALADETSRPLATATYDRFPDGERLAAVPSFEGPRATVVATTDSDAAWVELLQLQDAVREAGAEHVTTVVPYMGYARQDASFREGQPISARAMARAISTGCDRVVLVTPHEPAVADFYTVPVETVDAASVLASPLGSLTDPLFLAPDAGAVDIAVQVRDAYGDGETDHFEKHRDRETGAVEVSPSDAAVDGRDVVVVDDIVATGSTMGEAVEVLRRRGAARVVAACVHPVLVGNATTRLRAAGVDRIVGTDTVERGCSVVTAAPAVADALQAEPIAGDG
Methanobacteriati	Methanobacteriota	Stenosarchaea group	Halobacteria	Halobacteriales	Haloferacaceae	Halorubrum			Halorubrum_alkaliphilum	WP_209484307.1	MIVPGSSSQQLAAALADETDRPLATATYDRFPDDERLAAVPEFDGETATVVATTDSDSAWVELLQLQDAVREAGAEHVTTVIPYMGYARQDQSFTDGQPVSARAMARAISTGTDRVVLVNPHESAVSEFYAVPVEIVDAASVLADPLASDLTEPLFLAPDEGAVEIARTVRDAYGTGETDYFEKHRDRETGAVEVSPSDASVSGRDVVVVDDIVATGSTMSEAVGVLTDRGASRIVAACVHPMLAANAVTKLRDAGVDRIVGTDTIERGCSVASVAPVLADTLVADAATGN
Methanobacteriati	Methanobacteriota	Stenosarchaea group	Halobacteria	Halobacteriales	Haloferacaceae	Halorubrum			Halorubrum_ejinorense	WP_343780051.1	MIVPGSSSQQLAAALAEETGRSLATPTYDRFPDGEGLAAVPDFDADEAVIVAATDSDEAWVELLQLQDAVREAGATDVTTVIPYMGYARQDASFGDGEPVSARAMATAVSTSTDRVLLVNPHEAAVADFFDVPVETADAAGALAEPLTADLDDPLFLAPDEGATDVAATVRDAYGDGETDYFEKHRDRETGAVTVSPSDATVTDRDVVVVDDIIATGSTMSESVAVLTDRGAARVLTACVHPVLVANAVTKLSAAGVDRIVATDTVERGCSVVSAAPAVADALDSP
Methanobacteriati	Methanobacteriota	Stenosarchaea group	Halobacteria	Halobacteriales	Haloferacaceae	Halorubrum			Halorubrum_gandharaense	GAB6879984.1	MIVPGSSSQQLAAALADATDHELATATYDRFPDGERLAAAPAFADAETDHAVVVATTDSDEAWVELLQLQDAVREAGAERVTTVIPYMGYARQDRSFKPGQPVSARAMARAVSTGTDKVVLVNPHEPAVADFYDVPVTSVDAAAALADPLPDLTNPLFLAPDEGAVDIAETVRNAYGAGDTDYFEKHRDRDTGTVEITTADASVADRDVVVVDDIVATGSTMSEAVGVLRADGADRILAACVHPMLAANAVTKLRAAGVDRLVGTDTIERGCSVVSAAGAIADAL
Methanobacteriati	Methanobacteriota	Stenosarchaea group	Halobacteria	Halobacteriales	Haloferacaceae	Halorubrum			Halorubrum_laminariae	WP_256417428.1	MIVPGSSSQLLAAALAEETGRPLATPTYDRFPDGEGLAAVPDFDGESATVVATTDSDATWVELLQLQDAVREAGATDVTTVIPYMGYARQDRSFGDGEPVSARAMARAVSTATDRVVLVNPHERAVTEFYDVPVTVADAAAVLADPLPADLADPLFLAPDAGAIDIAETVHDAYGAGDTDYFEKHRDRDTGDVEVSPSDASVGDRDVVVVDDIVATGSTMSEAVGVLTDRDAARVFAACVHPMLAANAVTKLRGAGVDRIVGSDTIERGCSVVSVAPALADALKSA
Methanobacteriati	Methanobacteriota	Stenosarchaea group	Halobacteria	Halobacteriales	Haloferacaceae	Halorubrum			Halorubrum_luteum	GAB7092306.1	MIVSGSSSQTLAAALADETGRPLATVTYDRFPDGEGLAAAPGFEGTEAVVVATTDSDEAWVELLQLQDAVREAGAKQVTTVIPYMGYARQDRAFEPGQPVSARAMAKAISTGTDRVVLVNPHEATVTDYYEVPTVTVDAAGVLAKALPKLDDPLFLAPDEGAIGIAETVREAYGAGETDFFEKHRDRETGAVEITPSDSPVVDRDVVVVDDIIATGSTMSEAVGVLTDRGADRIVAACVHPMLVANAVTKLRAAGVDEVVGTDTVERGCSVVSVASVLAAALGP
Methanobacteriati	Methanobacteriota	Stenosarchaea group	Halobacteria	Halobacteriales	Haloferacaceae	Halorubrum			Halorubrum_rubrum	WP_256413018.1	MIVPGSSSQLLAAALAEETGRPLATATYDRFPDGERLAAVPEFDGGEATVVATTDSDEAWVELLQLQDAVREAGAERVTTAIPYMGYARQDQSFRDGQPVSARAMARAVSTGTDRVVLVNPHEPTVADFYDVPVETVDAAGVLATPLSDLRDPLFLAPDEGAIGIAETVRDAYGSGETDHFEKHRDRETGDVEVSPSDASVDGRDAVVVDDIVATGSTMSEAVDVLVDRGAERVVAACIHPMLAENAVTRLRAAGVDRIVGTDTIERGCSVVSVAPVLAEALVAEEE
Methanobacteriati	Methanobacteriota	Stenosarchaea group	Halobacteria	Halobacteriales	Haloferacaceae	Halorubrum			Halorubrum_salinum	WP_256402500.1	MIVPGSSSQILAAALAEETGNPLATPTYDRFPDGESLAAVPDFDGESATVVAATDSDAAWVELLQLQDAVREAGATDVTTVVPYMGYARQDQSFGDGEPVSARAMARAISTGTDRVVLVNPHERDVAAFYDVPVEIVDAAAVLADPLPDDLADPLFLAPDEGAVDVAETVRDAHGTGEVDYFEKHRDRDTGAVEVSPSDAPVAGRDVVVVDDIIATGSTMSESVSVLTDRGAAGVIAACVHPMLAANAVTKLRSAGVDRLVGTDTIERGCSVVSVAAPLAAALGSLGSD
Methanobacteriati	Methanobacteriota	Stenosarchaea group	Halobacteria	Halobacteriales	Haloferacaceae	Halorubrum			Halorubrum_tibetense	WP_379781053.1	MIVPGSSSQLLAAALADDTGRPLATATYDRFPDGETIAAVPAFDGDEATVVATTDSDSAWVELLQLQDAVREAGATHVTTVIPYMGYARQDESFADGQPVSARAMARAISTGTDRVVLVNPHETAVTDFYSVPVDIVDAASVLADPLSALTDPLFLAPDEGAIGIAETVRDAYGTGETDYFEKHRDRETGAVDVSPSDATVSGRDVVVVDDIVATGSTMSEAVGVLTDRGAERIVAACVHPMLAANAVTKLRNAGVDRIVGTDTIERGCSVVS
Methanobacteriati	Methanobacteriota	Stenosarchaea group	Halobacteria	Halobacteriales	Haloferacaceae	Halorubrum			Halorubrum_trueperi	WP_379770589.1	MIVPGSSSQLLAAALAEETGRPLATPTYDRFPDGEGLAAVPDFEGGEATIVAATDSDEAWVELLQLQDAVREAGAADVTTVVPYMGYARQDRSFGDGEPVSARAMARAVSTGTDRIVLVNPHESGVADFYDAPVEIVDAASVLADPLPALDDPLFLAPDEGAIGIAETVRDAYGAGDTDYFEKRRDRDTGEIEVSPSDAPVADRDVVVVDDIVATGSTMSESVAVVTDRGAARVFAACVHPMLAANAVTKLRGAGVDRIVGSDTIERGCSVVSVAPVLADALA
Methanobacteriati	Methanobacteriota	Stenosarchaea group	Halobacteria	Halobacteriales	Haloferacaceae	Halorubrum			Halorubrum_vacuolatum	WP_089384160.1	MIVSGSSSQLLAAALADETGHELATATYDRFPDGEQLAAVPAFEGEEAVVVSSTASDAAWVELLQLQDAVREAGANEITTVVPYMGYARQDRAFRDGQPISARAMARAISTGTDRVVLVNPHEPAVAEFYDVPVTVADAAATLADPLTDLTDPVFLAPDAGAEGIAETVRDAHGAGETDYFEKRRDRETGEIEITPSDAPVSGRDVVVVDDIVATGSTMSEAVSVLRERGAERLVAACVHPVLVANATTKLRAAGVDRLIGTDTVERGCSVVSAAPAIGDALK
Methanobacteriati	Methanobacteriota	Stenosarchaea group	Halobacteria	Halobacteriales	Haloferacaceae	Halorubrum			unclassified_Halorubrum	WP_094525310.1	MIVPGSSSQLLAAALAEETGRPLATPTYDRFPDGETLAAVPDFDGEEAVVVAATDSDEAWVELLQLQDAVREAGAERVTTVVPYMGYARQDQSFGDGEPVSARAMARAVSTGTDRVVLVNPHEPGVADFYDVPVETVDAAGVLAGPLPADLTEPLFLAPDEGAVGIAETVRDAYGAGETDYFEKHRDRETGAVAVSPSDAAVSARDVVVVDDIVATGSTMSESVAVLNDRGAGAVLAACVHPMLAANAVTKLRGAGVDRIVGSDTIEGGCSVVSVAPVLADALA
Methanobacteriati	Methanobacteriota	Stenosarchaea group	Halobacteria	Halobacteriales	Haloferacaceae	Natronocalculus			Natronocalculus_amylovorans	WP_250582956.1	MTTIVPGSTSQALAAQLARELSASLTVPTYDRFPDGETLAAVPSLDDENVIIVASTTSNDAHIELLQLGDAVREAGTTDVTVVIPYMGYARQDQAFNPGQPISARAAARAVSTAADRIVLVNPHEGSVADFFTVPVEIVDAAGQLATPLPETLDQPLFLSPDAGAIELAETTQASYGRGDVDYFEKERDYDTGEIEITPSDASVSGRDVVVVDDIIATGSTMSEAVSVLTDRGANSIYVTCVHPMLVGNALTKLSAAGITRVFGTDTIERPVSDISVAPTIAAVLDN
Methanobacteriati	Methanobacteriota	Stenosarchaea group	Halobacteria	Halobacteriales	Haloferacaceae	Salinigranum	unclassified Salinigranum		Salinigranum_sp.	MFB6130872.1	MIVPGSTSQALSAALADELDEPLAEVSYERFPDGETLAAAPGFDADRAVVVAATTSNDAHVEVLQLQDAVREAGASEVITVLPYMGYARQERAFEVGQPVSARAVARAVGTGADRVVLVNPHVDAVADFFGVPCDVVAAESRLAVPLPDGLEDPLFLSPDAGAVDIAETVRDAYGRGETDYFEKTRHSGTDVEISPSDAAPSGRDVVITDDIVATGSTMSEAVAVLRERDAARVFAACVHPLLARDARTKLERAGIERIYGTDTVERDVSAVTVAPVVADAL
Methanobacteriati	Methanobacteriota	Stenosarchaea group	Halobacteria	Halobacteriales	Haloferacaceae	Salinigranum	unclassified Salinigranum		Salinigranum_sp._GCM10025319	WP_380674463.1	MIVPGSRSQALAASLASVLDDTLAVPDFDRFPDGETFAAVPEVADATPDRTVVVAATPSNDAYVELLQLQDALGEAGVGEVVTVLPYMGYARQDRAFEPGHPVSARAMARAVSTGADRVVLVNPHEASVADFFDVPCDVIDAAPRLARPLQDLDSALTDPLFLSPDHGAVDLATAVRDAYGTGETDYFEKTRHSGTEVSVQPSDATVAGRDVVIVDDIVATGSTMAESVAVLRDRDADRIFTACVHPLLARAARARLEAAGVERVYGTDTLERDVSAVSVAPSVARVL
Methanobacteriati	Methanobacteriota	Stenosarchaea group	Halobacteria	Halobacteriales	Haloferacaceae	Salinigranum			Salinigranum_halophilum	WP_136600732.1	MIVPGSRSQALAAALATTLDDTLAVPEFDRFPDGETFAAVPAAGTDTPERAVVVAATPSNDAYVELLQLQDALREAGVESLVTVIPYMGYARQDKVFEPGQPISARAMARAVSTSTDRVVLVTPHEPAVREFFDVPVDIVDAADRLAVPLAGLDTPLDDPLFLSPDDGAIDLARAVRDAHGAGDTDYFEKTRHSGTEVSIEPSDAPVEGRDVVITDDIIATGSTMAESVAVLRERGADRIFTACVHPLLARAARTKLEAAGVERVYGTDTLERDVSVVSAAPVVADVL
Methanobacteriati	Methanobacteriota	Stenosarchaea group	Halobacteria	Halobacteriales	Haloferacaceae	Salinigranum			Salinigranum_marinum	WP_318567990.1	MIVPGSWSQALSASLATLLDEPLAVPEFDRFPDGETFAAVPPVAEASPDRAVVVAATPSNDAYVELLQLQDALREAGVDEVVTVVPYMGYGRQDRAFEPGHPVSARAVARAVSTGTDRVVLVTPHEASIRDFFDVPCDVVEAAGRLAVPLHALDAALREPLFLAPDDGATEIADAVRDAYGGGETDYFEKTRHSGTEVTVEPSDADVAGRDVVVTDDIVATGSTMAESVAVLRERDAARIFTACVHPLLARSARTRLEAAGVERVYGTDTLERDVSAVSVAPVVADAL
Methanobacteriati	Methanobacteriota	Stenosarchaea group	Halobacteria	Halobacteriales	Haloferacaceae	Salinigranum			Salinigranum_rubrum	WP_103427195.1	MIVPGSGSQALASSLAGECDDTLAIPEFDRFPDGETFAAVPAAGADAPERAVVVAATPSNDAYVELLQLQDALREAGVGEVVTVVPYMGYARQDRAFESGDPVSARAMARAVSTGTDRVVLVTPHEAAVREFFDVPVDVVDAAGRLAVPLAGLETRLREPLFLSPDEGAVDIARTVRDAYGEGDTDYFEKTRHSGTEVSVEPSDAPVEGRDVVITDDIIATGSTMAESVAVLRERDAERIFTACVHPLLARAARTKLEAAGVERVYGTDTLERDVSAVSAAPVVASVL
Methanobacteriati	Methanobacteriota	Stenosarchaea group	Halobacteria	Halobacteriales	Haloferacaceae	Salinigranum			Salinigranum_salinum	WP_152039686.1	MIVPGSRSQALAASLAAALDDSLAVPAFDRFPDGETFAAVPDAVDAERAVIVAATPSNDAYVELLQLQDAVREAGVDEVVTVLAYMGYARQDRAFEPGDPISARAVARAVSTGTDRVVLVNPHEASIAEFFDVPCDVVDAASRLAVPLEELETPLEEPLFLSPDDGAVDIATTVRDAYGGGDVDYFEKTRHSGSEVSVEPSDAAVAGRDVVITDDIIATGSTMAESVAVLRERDANRIFTVCVHPLLARAARTRLEAAGVARVYGTDTLERDVSAVSVAPTLVGVL
Methanobacteriati	Methanobacteriota	Stenosarchaea group	Halobacteria	Halobacteriales	Haloferacaceae	Salinirarus			Salinirarus_marinus	WP_423750985.1	MLVPGSTAQALAAALADETGRSLADVAYERFPDGETLAAAPGFDADRAVVVASTTTNDAYLELLQLQDAVREAGAEEVVTVLGYMGYARQERAFEPGQPVSARAVARAVSTGTDRVVLVNPHEASVRDFFDVPCEVVDAAARLADPLPADLSDPLFLSPDAGAIDIAIAVRDAYGRGDTDYFEKVRHSGTDVDVTPSDADVGDRDVVVVDDIVATGSTVSESIGVVNDRGAAGVHVACVHPLFARDARTKLERAGVDGVYATDTIERDVTATSVAPVVADVV
Methanobacteriati	Methanobacteriota	Stenosarchaea group	Halobacteria	Halobacteriales	Haloferacaceae	Salinirubrum			Salinirubrum_litoreum	WP_227228804.1	MIVAGSDSQALAGALARETGDTLAVAEYDRFPDGELLVEIPDLTDTTPDRAVIVAGTLSAEAHVELLQLQDAVREAGASEVVTVLPYMGYSRQDAAFKAGQPISARAVARAVSTGTDRVVLVTPHEPAIADFFDVPVDIVDAAPRLAAPLPGDLADPLFLAPDEGAIDLAETVKRAYGAGTTDYFEKERDYDTGEVTVTPSAAPVEDRDVVLVDDIVATGSTMSESIAVLNDRGAGRVIVTCVHALLARNARSKLSAAGVAGIYATDTVERDVSAVSAAPSVAAVL
Methanobacteriati	Methanobacteriota	Stenosarchaea group	Halobacteria	Halobacteriales	Haloferacaceae	unclassified Haloferacaceae			Haloferacaceae_archaeon	MEF8779686.1	MIVPGSSSQALASALSAVTGLPLATPTYDRFPDGELLASVPEFDATRAVVVAATPDNDAYVELLQLQDAVREAGASSVTTVVPYMGYSRQDEAFKPGQPVSARAVARAVSTGTDRVVLVNPHEPEIASFFDVPCETVDAAGRLAEPLPADLEDPLFIAPDEGAVDLVATVRDGYGRGETSHFEKTRDYDTGTVEVTPGDASVAGRDVVVADDIIATGSTMCDAVGVLLDRGASRVFVASVHPLLVGNAFARLSSAGIDRLYGTDTVERPVSTVTAAPAIAPAVEREE
Methanobacteriati	Methanobacteriota	Stenosarchaea group	Halobacteria	Halobacteriales	Haloferacaceae	unclassified Haloferacaceae			Haloferacaceae_archaeon	MFB6154333.1	MIVPGPTSQALAASLAAELDEPLAAVEYDRFPDGETLTAAPGFAEAGGERAVVVASTTTDEAHLRLLQLQDAVREAGASEVVTVIPYMGYARQDKVFEPGHPISARAVARALSTGSDRVVLVTPHETSLGEFFTVPCDVVDASPLLADPLPDALADPLFLAPDDGATALAEATRDAYGAGETDYFEKKRLSGTEVEITPSDADVEGRDVVLVDDIVATGSTMAESVGVLNERGAAGVYVTTVHPLLAQNARTKLARAGVDAIYGTDTIERDVSAVTVAPLVADAL
Methanobacteriati	Methanobacteriota	Stenosarchaea group	Halobacteria	Halobacteriales	Haloferacaceae	unclassified Haloferacaceae			Haloferacaceae_archaeon	MFB6080947.1	MIVPGSTSQSLAAALADARGAPLAAVSYDRHPDGELLAAVPGFDAARATVVAATTTAEAHVELLQLQDAVREAGATDVTTVLPYMGYGRQDEAFEPGHPVSARAVARAVSTGADRVVVVTPHEDAVADFFDVPCTVVDAAPRLAAPLPADLDDPLFLAPDAGATDLAATVRDAYGRGDTDHFEKTRQSGTEVTVEPSDARVAGRDVVIADDIVATGSTMSEAVAALAARGVGRVFVACVHPVLARDARTKLARAGVAAIHATDTVERPVSTVSAAPVLASALD
Methanobacteriati	Methanobacteriota	Stenosarchaea group	Halobacteria	Halobacteriales	Haloferacaceae	unclassified Haloferacaceae			Haloferacaceae_archaeon	MDR9412185.1	MIVPGHTAEGLAAAVATATQQPLAGVAYDRFPDGELCHRITTDELETAVVVAAADSSDAIVGLLQLQDAARELAGSVTTVLSYMGYARQDRAFSAGEPVSARALAAALSTGTDQVVLINPHEASVTDFFAVPTMVCDVTSALAAAIDPAHTDPLVVAPDASARPMAVALCEALGRGEVDHVEKTRHSATRVELSTADLTVTDRTVVLVDDIISTGTTMATAAAQLLDAGATRVDVACVHGLLAGAAQSALVRSGVTEIITTDTLDAAPASVSVAEAVAGCLSAR
Methanobacteriati	Methanobacteriota	Stenosarchaea group	Halobacteria	Halobacteriales	Haloferacaceae	unclassified Haloferacaceae			Haloferacaceae_archaeon	MFB6161419.1	MIVPGSPSQAFAAALADATGDPLATATYDRFPDGEGLAAVPGFEGDRATVVCATVSDAAHVELLQLQDAVREAGATDVTTVLPYMGYARQDAAFEPGHPVSARAVARAVSTGTDRVVLVTPHERSVAEFFGVPCTVVDAAPRLADPLPADLDDPLFLAPDAGATALAASVRDAYGRGATDHFEKTRHSGTEVTVEPSDAAVDGRDVVVVDDIVATGSTMSEAVAALADGGAARVFVTCVHPVFARNARTKLADAGVAAVHATDTVERPWSTVSAAPVVADALE
Methanobacteriati	Methanobacteriota	Stenosarchaea group	Halobacteria	Halobacteriales	Haloferacaceae	unclassified Haloferacaceae			Haloferacaceae_archaeon	MFB6304202.1	MIVPGSTSQSLAAALAARRDEPLADVSYDRHPDGELLAAVPGFDADRAVVVVATTTAEAHVELLQLQDAVREAGATDVTTVLPYMGYARQDAAFEPGQPVSARAVARAVSAGTDRVAVVTPHEPAVADFFDVPCTVVDAAPRLAAPLPDDLADPLFLAPDAGAVDLAATVRDAYGRGGADHFEKTRHSGTEVTVEPSDAPVAGRDVVLVDDIVATGSTMSEAVAALGADADRAFVACVHPVLARDARTKLARAGVAAIHATDTVERPASTVSAAPAVADALE
Methanobacteriati	Methanobacteriota	Stenosarchaea group	Halobacteria	Halobacteriales	Haloferacaceae	unclassified Haloferacaceae			Haloferacaceae_archaeon	MFB6304575.1	MATARSEPLAAVSYDRHPDGEIMASVPGFDADRATVVAATTTAEAHVELLQLQDAVREAGADRVTTVLPYMGYGRQDEAFEPGQPVSARAVARAISTGTDRVVVVTPHEEAVADFFDVPCTVVDAAPLLADPLPAALTDPLFLAPDASATDLAATVRDAYGRGGVDHFEKTRHSGTEVTVEPSDAPVADRDVVLVDDIVATGSTMSEAVAGLRGRDVNRVYVAAVHAVLAREARTKLARAGVAAVHATDTVERSVSTVSAAPVVADALD
Methanobacteriati	Methanobacteriota	Stenosarchaea group	Halobacteria	Halobacteriales	Haloferacaceae	unclassified Haloferacaceae			Haloferacaceae_archaeon	MFB6167857.1	MIVPGSPSQALAAALAAATDRSLADTAYDRFPDGEQLAAVSDFDGEEAVVVCATVDDAAHVQLLQLQDACREAGAERVTTVIPYMGYARQDEAFEAGHPVSARAVARAVSTGTDRVVLVSPHEPAVAEFFDVPVAVVDAAPLLAGALPELTDPLFLAPDEGAVELAASVRDAYGRGVTDHFQKTRHSGSEVTVRPHDTAATGRDVVVVDDIVATGSTMSAAVAGLDDPARTLVACVHPVLAGGARSRLARAGVDAVHATDTVERSCSTVSAAPVVADALR
Methanobacteriati	Methanobacteriota	Stenosarchaea group	Halobacteria	Halobacteriales	Haloferacaceae	unclassified Haloferacaceae			Haloferacaceae_archaeon	MFB6301269.1	MIVPGSTSQSLAAALAARRDDPLAEVSYERHPDGEILASVPRFDADRAVVVAATTTAEAHVELLQLQDAVREAGATDVTTVLPYMGYGRQDEAFEHGQPVSARAVARAISTGTDRVAVVTPHEPTVADFFDVPCAVVEAAPRLAAPLPADLDDPLFLAPDAGAIDIANTVRDAYGRGSADHCEKTRHTGTEVTVEPSDAPVAGRDVVLVDDIVATGSTMSETVAALGAAGARVFVACVHPVLAREARTKLARAGVAAVHATDTVERPESTVSVAPVVDDALE
Methanobacteriati	Methanobacteriota	Stenosarchaea group	Halobacteria	Halobacteriales	Haloferacaceae	unclassified Haloferacaceae			Haloferacaceae_archaeon	MEF8820326.1	MIVPGSTSQALAAALAAATDRPLADVAYDRFPDGEQLAAVPGFDGEEAVVVCATVDDAAHVQLLQLQDACREAGATRVTTVIPYMGYARQDDAFEAGQPISARAVARAVSTGSDRVVLVSPHEPAVADFFDVPVAVADAAPLLAGALPSLADPLFLAPDEGAVALADAVCGAYGRGETDHFEKTRHSGDEVSVRPHDAEAAGRDVVVVDDIVATGSTMSAAIAGLEAPARTLVACVHPVLVRDARTRLAKAGVDAVHATDTVERPCSTVSAAPAVADTLE
Methanobacteriati	Methanobacteriota	Stenosarchaea group	Halobacteria	Halobacteriales	Haloferacaceae	unclassified Haloferacaceae			Haloferacaceae_archaeon_DSL9	XVH32936.1	MPTIVPGAQSQALAATLAAELDAPLSVPTYDRFPDGETLASVPSFDDDAAIVVAATASNDAHIELLQLQDAVREAGATDVTTVIPYMGYARQDTAFKPGQPISSRAVAKAISTGADRVLVVNPHEESIVEFFDVPCGTVDAAGELAASVPETLVDPLFLSPDAGAIELAETVRDAYGDGEADYFTKERDYDSGEIEICPSDAAVEGRDVVVVDDIIATGSTMSESIAVLDRRGAARIYAVAIHAVLVGNAATKLAAAGTERIVGSDTVERAVSDVSAAPAIAKRLRDR
Methanobacteriati	Methanobacteriota	Stenosarchaea group	Halobacteria	Halobacteriales	Haloferacaceae				Halolamina	WP_074878016.1	MILPGSHSQSLSARLATATDHDLASVRYERFPDGELCASLSGSDPDALAGEHAVVVASTLTSDAHLELLQLQDAAREAGADEVTTVIPYMGYGRQDEAFKPGQPVSARAVARAVSTGTDRVLLVSPHEPDVTDFFDVPCELVEGAARLAEPLPADLDDPVFVSPDEGAIEIAEHARDAYGAGTVDYFEKDRDYDTGEVEISPGNADVAGRDVVLVDDMVATGSTMSEAVDALHDRDVGRVFVVCVHPLLVGDARTKLERAGLAGIWGTDTVERDVSAVSVAPLLADLV
Methanobacteriati	Methanobacteriota	Stenosarchaea group	Halobacteria	Halobacteriales	Haloferacaceae				Haloplanus	WP_157690124.1	MIVPGSESQALGAALAAETGEPLAAVRYERFPDGERMASVEVPADADRAVVVAATTTDAAHVELLQLQDAVREAGVEEVVTVLPYMGYGRQERAFEPGQPVSARAVARAISTGTDRVVLVDPHEASVTDCFDVPCDVVRAASRLATPLPGGLTDPLFLSPDAGAVSLAESVRDAYGRGAVDYFDKVRHSGTEVEITPGDAAVEGRDVVVVDDIVATGTTMSESIAVLDDRAAAAVYVACVHPLLARAARTKLERAGVEAIYATDTIERDVTAVSVAPALADAL
Methanobacteriati	Methanobacteriota	Stenosarchaea group	Halobacteria	Halobacteriales	Halorubellaceae	Haloarchaeobius	unclassified Haloarchaeobius		Haloarchaeobius_sp._DFWS5	WP_435360135.1	MIIPGSGSQALAADLAAILDEDLAPVEYERFPDGEVMARIGDVSPDRAVVVASTPTSDSHLELLQLQDAAREAGANDIVTVLPYMGYARQDKVFKPGEPISSRAVARAISANTDHVITVNPHERAVCDFFEPSAIALDAASVLADPLPHDLVEPLFLAPDDGAIDIAQTVRDTYGTGETDYFEKTRLSGSEVEISPSDAAVAGRDVVVVDDIVATGSTMSESIAVLNERDAARVYVACVHPLLAQNAVTKLARAGVERVIGTDTLERPVSQVSVAKVVAEEL
Methanobacteriati	Methanobacteriota	Stenosarchaea group	Halobacteria	Halobacteriales	Halorubellaceae	Haloarchaeobius	unclassified Haloarchaeobius		Haloarchaeobius_sp._FL176	WP_257299349.1	MILPGSASQSLAAELAAALGEPIAPVEYERFPDGELLVRIGDASPERAIVVASTATSDAFVELLQLQDAAREAGASEVVTVLPYMGYARQDEAFNPGEPVSSRAVARAISTGADRVLTVNPHEAGVCEFFDPPAVALDAAPRLAEPLPEDLSEPLFLAPDEGACDLAESVRDAYGRGETDYFEKVRHSGSEVEVSPSDAGVAGRDVVVVDDIVATGSTMSESIGVLNDRDAARVSVATIHPLLARNAPTKLARAGVEAVYGTDTLERPVSAVSVAPVVAGELSE
Methanobacteriati	Methanobacteriota	Stenosarchaea group	Halobacteria	Halobacteriales	Halorubellaceae	Haloarchaeobius	unclassified Haloarchaeobius		Haloarchaeobius_sp._HME9146	WP_261648883.1	MILPGSGSQALAAELAAELGEELAPVEFERFPDGEVMARIGDVSPERAVVVASTATSDAHLELLQLQDAAREAGADEIVTVLPYMGYARQDKVFNPGEPVSSRAVARAISANTDRVITVNPHEEAVCEFFDPAAEAVDAAAVLAEPLPETLTEPLFLAPDDGAIELAETVCAAYGEGETDYFEKKRLSGSEVEISPSDANVTGRDVVVVDDIIATGSTMSESIAVLNDRDAARVFVTCVHPLLAQNAVTKLARAGVETVIGTDTLERPVSEVSVAKVVAAQL
Methanobacteriati	Methanobacteriota	Stenosarchaea group	Halobacteria	Halobacteriales	Halorubellaceae	Haloarchaeobius	unclassified Haloarchaeobius		Haloarchaeobius_sp._HRN_SO_5	WP_435348131.1	MILPGSASQSLAAELAAELGEDLAPVEFERFPDGEVMARIGDVSPGRAVVVASTTTSDAHLELLQLQDAAREAGAREVVTVLPYMGYARQDRVFTPGEPVSSRAVARAISANADRVVTVNPHEAAVCEFFDPTATALDAAGRLAEPLPADLTDPLFLAPDEGACDLADTVRDAYGVGETDYFEKTRHSGTEVEISPSDASVGGRDVVVVDDIVATGSTMSEAIAVLNDRDASRVFVATVHPLLARNARTKLARAGVEAVFGTDTLERPVSSVSVAPVVAAELSE
Methanobacteriati	Methanobacteriota	Stenosarchaea group	Halobacteria	Halobacteriales	Halorubellaceae	Haloarchaeobius	unclassified Haloarchaeobius		Haloarchaeobius_sp._HRN_SO_5	WP_435346676.1	MEYIVTPSAEHLDVDARRLAEHPKNGSRQFPDGEVYVQLDGLDSLDEAAVIHAGQPHPNRGLAYLYGTLALLDEHDVTTRVAFTYVPYSRQDEAFYDGSLNYVRSLLETVTRWYDVTGVYAVDPHFSHREWYRDVPVETIRAFPAIQDSVEMDDYVVVGPDLGAVERFGVPGFRKERETAYDVELTGELDVDGRDVLVFDDIVATGGTMVDAYRRLREQGAESVQAAAVHGVIDEGVRRVRNTFDALYLTNSVASEWASVPVEPLVERALD
Methanobacteriati	Methanobacteriota	Stenosarchaea group	Halobacteria	Halobacteriales	Halorubellaceae	Haloarchaeobius	unclassified Haloarchaeobius		Haloarchaeobius_sp._TZWWS8	WP_435334550.1	MIIPGSGSQALAAELAAALGEELAPVEYARFPDGELIARVGDVSPDRAVIVASTPTSDAHVELLQLQDAAREAGADEVITVLPYMGYARQDRVFQAGEPVSSRAVARAISANTDHVITVNPHERAVCDFFEPSAVAIDAASVLADPLPHDLVEPLFLAPDESATPLAETVCDAYGTGEVDYFEKVRLSGDEVEITPSDADVGGRDVVVVDDIVATGSTMSESIAVLNERDASRVYVACVHPLLAENAVTKLARAGVEQVIGTDTLERPVSRVSVAKVLAEEL
Methanobacteriati	Methanobacteriota	Stenosarchaea group	Halobacteria	Halobacteriales	Halorubellaceae	Halorubellus	unclassified Halorubellus		Halorubellus_sp._JP_L1	WP_166039160.1	MIFGGANSQSLAAALASELDDELALVDYERFPDGELKTNVGDVDPERAIVVGSTVDSDAHVRCLQLQDAVREAGASEVVTVLPYMGYARQDEAFAVGDPVSARAMARAISTGADRVLTVNPHETAVCEFFEPTATAVDAAAVLAEPLPDDLADPLFLAPDEGARGLAGTVRDAYGRGAVDHFVKQRFSGDDVEVTPSDAAVAGRDVVVVDDIVATGTTMSESIAVLGERSAASVSVATVHPLFARNAVTKLERAGVERIVGTDTLERPQSVVSVAPAISNHL
Methanobacteriati	Methanobacteriota	Stenosarchaea group	Halobacteria	Halobacteriales	Halorubellaceae	Halorubellus			Halorubellus_salinus	WP_227133868.1	MIFGGSSTQSLAAALAGELDDELALVDYERFPDGELKVNVGDVAPDRAIVVASTASSDAHVECLQLQDAAREAGASEVVTVLPYMGYARQDEAFDPGDPVSARAVAGALSANADRVLTVNPHETAVCEFFEPTATAVDGAGVLANPLPDDLVDPLFLAPDEGACDLATTVRDAYGRGATDHFVKHRVSGDEVDITPSDATVADRDVVVVDDIVATGSTMSESIAVLRDRDAASVSVATVHPLFAANAVTKLRRAGVSRIVGTDTLERPQSVVSVAPAVAEHL
Methanobacteriati	Methanobacteriota	Stenosarchaea group	Halobacteria	Halobacteriales	Natrialbaceae	Halomontanus			Halomontanus_rarus	WP_276254900.1	MIVSGSRSQSLAAALARELEQPLAAVEYDRFPDGELLASVPGFSASSADRAVIVASTVSSDAHLEVLQLQDAVREAGAEEVVTVLPYMGYGRQDEAFEAGQPISSRAVARAISTGADRVLTVNPHEKSVCGFFEPAATAVDAAGRLADPLPDDLTDPVFLSPDAGAIDLAETVRDAYGDGTGETDYFEKTRLSGEEVEISPSDTVVEGRDVVVTDDIIATGSTMSEAVAILHERGVDRVFVTCVHPLLTANAFTKLSRAGVEAIYGTDTIEGPASVVSVAPALATALETNY
Methanobacteriati	Methanobacteriota	Stenosarchaea group	Halobacteria	Halobacteriales	Natrialbaceae	Halopiger			Halopiger_aswanensis	WP_120245911.1	MIVSGSASQALAAALSSELEEPLAAVEYDRFPDGELLAAVPGLADADSNPDRAVIVASTVSSDAHVELLQLQDAAREAGAEEVVTVLPYMGYGRQDEAFEAGHPVSARAVARAISTGADRVLTVNPHEEAVCEFFEPTATAVDAAGRLAEPLPADLEDPVFLSPDAGAIELAETVRDAYGEGETDYFEKTRHSGTEVEITPSDVDVSGRDVVVADDIIATGSTMSEAVGVLADRGVGRVFVTCVHPLLARDAYAKLSRAGVEAIYGTDTIERGASAVSVAPVLASHL
Methanobacteriati	Methanobacteriota	Stenosarchaea group	Halobacteria	Halobacteriales	Natrialbaceae	Halopiger			Halopiger_djelfimassiliensis	WP_049924424.1	MIVSGSASQSLAAALARELEEPLAAVEYDRFPDGELLAAVPDFEGDRAVVVASTVSSDAHVELLQLQDAVREAGAEEVVTVLPYMGYARQDEAFESGHPVSARATARATSTGTDRVLTVNPHEEAVCEFFEPTATAVDAAGRLAEPLPGDLAEPVFLSPDAGAIDLAETVRDAYGGGDTDYFEKTRHSGTEVEITPSDVAVGDRDVVVVDDIIATGSTMSQAVGVLEDRGVGRVFVTCVHPLLARNAATKLSRAGVESIYGTDTIERQVSSVSVAPAIADAL
Methanobacteriati	Methanobacteriota	Stenosarchaea group	Halobacteria	Halobacteriales	Natrialbaceae	Halopiger			Halopiger_goleimassiliensis	WP_049928159.1	MIVSGSASQSLAAALAAELEEPLAVADYDRFPDGELLVTVPELADRDVDRAIVVASTVSSDAHLELLQLQDAAREAGVDEVVTVIPYLGYGRQDEAFEAGQPISARAVARAISTGTDRVLTVTPHEESVCEFFEPTATAVDAAGRLAEPLPADLADPVFLAPDAGAIELAETVRDAYGAGTTDYFEKTRHSGTEVEISPSDVDVADRDVVVVDDIIATGSTMSEAVGVLSDRGVGRVVVTCVHPLLVRNAATKLARAGVEAIYGTDTIERPTSAVSVAPALAREL
Methanobacteriati	Methanobacteriota	Stenosarchaea group	Halobacteria	Halobacteriales	Natrialbaceae	Halosolutus			Halosolutus_amylolyticus	WP_250138863.1	MIVSGSASQALAAALARELEEPLAAVEYDRFPDGELLASVPGAATDATASDATDADRAVIVAATVSSDAHVELLQLQDAVREAGVDEVVTVLPYMGYGRQDKSFEAGQPISARAVARAISTGADRVLTVTPHEEAVCEFFEPTATAIDAAGRLAEPLPDDLADPVFLSPDAGAIDLAETVRDAYETGETDYFEKTRHSGTEVEITPSDVDVAGRDVVVADDIIATGSTMSEAVGVLGERDVGRVFVTCVHPLLASNALAKLSRAGVEAIYGTDTIERAVSTVSVAPAIAAHL
Methanobacteriati	Methanobacteriota	Stenosarchaea group	Halobacteria	Halobacteriales	Natrialbaceae	Halosolutus			Halosolutus_gelatinilyticus	WP_247003400.1	MIVAGSASQALAAALARELEEPLAAAEYDRFPDGELLAAVPDAATVDAGATDADRAVIVASTVSSDAHLELLQLQDAVREAGVGEVVTVLPYMGYARQDEAFEEGHPVSARAIARAVSTGADRVLTVNPHETSVCEFFEPTATPIDAAGRLADPLPAELADPVFLSPDEGAIDLAETVRDAYGSGETDYFQKVRRSGTEVEITPSDVDVADRDVVVTDDIIATGSTMSEAVGVLRDRGVGRVFVTCVHPLLARNAVTKLSRAGVEAIYGTDTIERSASTVSVAPAIAAHL
Methanobacteriati	Methanobacteriota	Stenosarchaea group	Halobacteria	Halobacteriales	Natrialbaceae	Halosolutus			Halosolutus_halophilus	WP_265109353.1	MIVSGSTSQGLAAALARELEEPLAAVEYDRFPDGELLASVPDPDPETDRAVVVASTVSSDAHVELLQLQDAVREAGVGEVVTVLPYMGYGRQDKAFEAGQPISARAVARAISTGADRVLTVTPHEEAICEFFEPTATSVDAGGRLAEPLPDDLADPVFLSPDAGAIELAETVRDAYGTGETDYFEKIRHSGTEVEITPSDVDVTSRDVVVTDDIIATGSTMSEAVGVLQDRNVGRVFVTCVHPLLVSNAVTKLSRAGVESIYGTDTIERAVSAVSVAPAIAARL
Methanobacteriati	Methanobacteriota	Stenosarchaea group	Halobacteria	Halobacteriales	Natrialbaceae	Halostagnicola	unclassified Halostagnicola		Halostagnicola_sp._A_GB9_2	WP_283836705.1	MIVSGSASQSLGASLARVLEEPLTAATYDRFPDGETLAAVPDFAGERAIVVASTISNDAHIELLQLQDAVRQAGAEEVVTVLPYMGYGRQDDAFEEGHPISARAVARAISTGADRVLTVNPHERGVCEFFEPSATAVDAAGRLSEPLPDALEDPVFLSPDAGAIDLAETVRDGYGGGETDYFEKTRHSGTDVEISPSDVDVAGRDVVVADDIIATGSTMSEAVAVLEERGVERVFITCVHPLLARNAYTKLSRAGVEAIYGTDTVERTVSSVSVAPAIANEL
Methanobacteriati	Methanobacteriota	Stenosarchaea group	Halobacteria	Halobacteriales	Natrialbaceae	Halostagnicola	unclassified Halostagnicola		Halostagnicola_sp._A56	WP_050051284.1	MIVSGSASQSLAASLARALDEPLATATYDRFPDGETLAAVPEFDGERAVIVASTVSNDAHVELLQLQDAVREAGAEEVVTVLPYMGYGRQDDAFEAGHPISARAVARAISTGADRVLTVNPHERDVCEFFEPAATAVDAAGRLAEPLPDALEDPVFLSPDAGAIALAETVRDAYGTGKTDYFEKTRRSGTEVEITPSDVEVAGRDVVVTDDIIATGSTMSEAVAVLSERGVERVFVTCVHPLLVHNAYTKLSSAGVEAIYGTDTVERPVSSVSVAPAIAEEL
Methanobacteriati	Methanobacteriota	Stenosarchaea group	Halobacteria	Halobacteriales	Natrialbaceae	Haloterrigena			Haloterrigena_alkaliphila	WP_207290407.1	MTTIVGGSASQALAAALADELEVSLAAVEYDRFPDGERLAAVPDFDDDRAVVVASTVSSDAHLELLLLQDAVREAGAEEVVTVLPYMGYARQDEAFEAGHPVSARAVARAVSTGADRVLTVNPHEDAICDFFEPTATAVDAAGRLAEPLPDVLEDPVFLSPDAGAIALAETVRDAYGDGETDYFEKTRHSGTEVEISPSDVDVDGRDVVVTDDIIATGSTMSEAVGVLRDRGVGRVFVTCVHPLLARNAVTKLSNAGVEAIYGTDTIERQSTAVSVAPTLAERL
Methanobacteriati	Methanobacteriota	Stenosarchaea group	Halobacteria	Halobacteriales	Natrialbaceae	Haloterrigena			Haloterrigena_gelatinilytica	WP_174681759.1	MTTIVSGSASQTLAASLADELEVSLAAVEYDRFPDGELLAAAPDFDDDRAIIVGSTVSSDAHLELLQLQDAVREAGAEDVVTVLPYMGYARQDEAFEAGHPVSARAVARAISTGTDRVVTVNPHEEAICEFFEPTATAVDAAGRLADPLPADLADPVFLSPDAGAIELAETVRDAYGDGETDYFEKTRHSGTEVEISPSDVDVTGRDVVVTDDIIATGSTMSEAVGVLRDRDVGRVFVTCVHPLLARNAVTKLRRAGVETIYGTDTIEREVSAVSVAPAIADEL
Methanobacteriati	Methanobacteriota	Stenosarchaea group	Halobacteria	Halobacteriales	Natrialbaceae	Halovalidus			Halovalidus_salilacus	WP_407038167.1	MIVSGSASQTLAAALARELDEPLATPAYDRFPDGELLAAVPGFAGDRAVIVASTVSSDAHLELLQLQDAVREAGAEEVVTILPYMGYARQDDAFEEGHPISARAVARAISTGADRVLTVNPHETAVCDFFEPSATPVDAAHLLADPLPETIEEPVFVSPDEGAIDLAETVRDAYGDRVDGAAGEVDYFEKVRRSGTEVEITPSDVDVAGRDVVVVDDIIATGSTMSEAVAVCRERGVSRVFVTCVHPLLARNAYAKLSSAGVEAIYGTDTIERSVSAVSVAPALADRL
Methanobacteriati	Methanobacteriota	Stenosarchaea group	Halobacteria	Halobacteriales	Natrialbaceae	Halovivax	unclassified Halovivax		Halovivax_sp.	WP_290818504.1	MIVSGSASQSLAASLAAELGEPLADVSFDRFPDGELLASVPSLAEGARPDRAVVVASTVSSDAHVELLQLQDAAREAGVEEVVTVVPYMGYARQDEAFAAGHPVSARAVARAISTGADRVLTVNPHERAVCDFFDPPATAVDAAPALADPLPGDLADPVFLSPDAGAVGIAESVRDARGEGEVDYFEKTRHSGTEVEIAPSDVDVTDRDVVIVDDIIATGGTMSEAVGVCCDRGAGRAFVACVHPLLARNAYARLSRAGVEKIYGTDTIEGSASAVSVASVLAEALS
Methanobacteriati	Methanobacteriota	Stenosarchaea group	Halobacteria	Halobacteriales	Natrialbaceae	Halovivax			Halovivax_cerinus	WP_256533161.1	MIVSGSSSQSLAAEIAAELDEPLAEVSIERFPDGELLASVPEFAADGAVPDRVVVVASTVSSDAHVELLQLQDAARKAGADEVVTVVPYMGYARQDDAFEPGQPISARAVARAISTGADRVVTANPHEAAVCDFFDPPATTVDAAPALADPLPDDLADPVFLSPDAGAVEIATTVRDAYGAGTTDYFEKTRRSGTEVDIAPSDVRVADRDVVVVDDIVATGGTMSEAIGVLDDRGAARLFVGCVHPLLAGAAYTRLARAGVETIYGTDTIEGPASAVSAAPWLAEALE
Methanobacteriati	Methanobacteriota	Stenosarchaea group	Halobacteria	Halobacteriales	Natrialbaceae	Halovivax			Halovivax_gelatinilyticus	WP_254864470.1	MIVSGSSSQSLAASLAAELDEPLAATAVEHFPDGELLASVPGLADGTTPDRAVVVASTVSADAHLELLQLQDAVREAGVDEVVTVLAYMGYARQDRAFDPGHPVSARAVARAISTGTDRILTVNPHEDAVCDFFDPSADAVDAASTLADPLPADLADPVFLSPDAGAVEIAETVRDAHGDGEVDYFEKTRHSGTDVEIAPSDVRVEARDVVVVDDIIATGGTMSEAVSVLRDRGAARTYVSCVHPLLAGTAYTRLARAGVEAVYGTDTIEGAASAVSVAPVLADEL
Methanobacteriati	Methanobacteriota	Stenosarchaea group	Halobacteria	Halobacteriales	Natrialbaceae	Halovivax			Halovivax_limisalsi	WP_247730289.1	MIVSGSSSQSLAASLAAALSEPLADVSVSHFPDGELLAAIEDGLASVERAVIVAATVSSDDHLELLQLQDAAREAGVGEVVTVLPYMGYARQDRAFEAGQPVSARAVARAVSTGTDRVLTVNPHERAVCDFFDPPATAVDAAPALAEPLPADLDDPVFLSPDAGAVDIAEAVRDAHGGGTVDYFEKTRRSGTEVEIAPSDVAVADRDVVVVDDIIATGGTMSEAVAVLESRGAARTFVGCVHPLLAGAAYTRLSRAGVEAIYGTDTIEGPASAVSVAPILADALE
Methanobacteriati	Methanobacteriota	Stenosarchaea group	Halobacteria	Halobacteriales	Natrialbaceae	Halovivax			Halovivax_ruber	WP_015302308.1	MIVSGSSSQSLAATLAAELDEPLAAVSIEQFPDGELLASVPGLADAERVPDRVVIVASTVSSDAHVELLQLQDAAQEAGVDEIVTVVPYMGYARQDASFEAGQPISARAVARALSTGADRVVTANPHEAAVCDFFDPPATNVDVAPALAEPLPDDLTDPIFLSPDAGAVDIAETVRDAYGAGTTDYFEKTRTSGTEVEIAPSDVRVADRDVVVVDDIVATGGTMSEAIGVLDARGAARVYVSCVHPLLAGAAYTRLARAGVEAIYGTDTIEGPASAVSAAPWLADALE
Methanobacteriati	Methanobacteriota	Stenosarchaea group	Halobacteria	Halobacteriales	Natrialbaceae	Natrarchaeobaculum	unclassified Natrarchaeobaculum		Natrialbaceae_archaeon_AArc_T1_2	WP_285928228.1	MIVSGSTSQSLAATLSRELEKPLAAVSYDRFPDGERLASVPDFEGERAILVASTTSSDAHLELLQLQDAVREAGAEHVTTVLPYMGYGRQDAAFESGQPISARAVARAISTGTDRVLTVTPHEEAVCDFFEPTAESIDAAGRLAEPLPTDLEDPVFLSPDAGAIDLAETVRDAYGAGETDYFEKVRHTGTDVEITPSDVAVAGRDVVVVDDIIATGSTMSEAIAVLGNRDVGRVFVSCVHPLLVRDAYTKLARAGVEAIYGTDTIEREASAVSVAPAIAESLTE
Methanobacteriati	Methanobacteriota	Stenosarchaea group	Halobacteria	Halobacteriales	Natrialbaceae	Natrarchaeobaculum			Natrarchaeobaculum_aegyptiacum	WP_086887695.1	MIVSGSASQSLAAELARELEEPLAAVDYDRFPDGELLASIPDPDLEGAERAIVVASTVSSDAHVELLQLQDALREAEVDEVVTVLPYMGYARQDRIFEAGQPISSRAVARAISSGTDRVLTVTPHEAAVCDFFEPSATAVDAAGRLAEPLPEDLTDPVFLSPDAGAIDLAETVRDAYGDGETDYFEKVRHSGTDVEITPSDVDVEGRDVVVTDDIIATGSTMSEAVAVLGDRGVGDVYVTCVHALLVRNAYAKLARAGVEAIYGTDTLEGPTSAVSVAPIVAEHL
Methanobacteriati	Methanobacteriota	Stenosarchaea group	Halobacteria	Halobacteriales	Natrialbaceae	Natrarchaeobaculum			Natrarchaeobaculum_sulfurireducens	WP_117367186.1	MIVSGSASQALAASLARELEEPLAPVDSERFPDGELLASIPELESSKRAIVVASTVSSDAHVELLQLQDALGEAGVDEIVTVLPYMGYGRQDRQFDAGQPISARAVARAISTGTDRVVTVNPHETGVCDFFEPTASAVDAAGQLAEPLPADLADPVFLSPDAGAVGLAETVRDAYGTGETDYFEKTRHSGTEVEITPSDVDVAGRDVVVTDDIIATGSTMSEAIAVLGDRDVGRVFVTCIHPLLVRNAYTKLARAGVEAVYGTDTIERQASAVSVAPVLADHL
Methanobacteriati	Methanobacteriota	Stenosarchaea group	Halobacteria	Halobacteriales	Natrialbaceae	Natrarchaeobius			Natrarchaeobius_chitinivorans	WP_124195747.1	MIVSGSTSQALAAALARELEEPLAPVEYDRFPDGELLASVPGIGTRERAVVVASTVSSDAHLEVLLLQDALREAGVDEVVTVLPYMGYGRQDKSFESGQPVSARAVARAISTGTDRVLTVNPHEESVCEFFEPTATAVDAAGRLADPLPDDLVDPVFLSPDAGAIDLAETVRDAYGGGETDYFEKTRHSGTDVEISPSDVDVAARDVVVADDIIATGSTMSEAVAVLQDRGVDRVFLTCVHPLLVRNAYTKLSRAGVEAIYGTDTIERETSAVSVAPYLASRL
Methanobacteriati	Methanobacteriota	Stenosarchaea group	Halobacteria	Halobacteriales	Natrialbaceae	Natrarchaeobius			Natrarchaeobius_halalkaliphilus	WP_124176579.1	MIISGSASQSLAARLATELEESLATAEYDRFPDGELLASVPDIDANAERAVIVASTVSSDAHLEVLQLQDAARQAGIDETVTVLPYMGYGRQDRSFDAGQPISARAVARAISTGTDRVLTVSPHEQVVCEFFEPTATAVEAADRLADPLPADLVDPVFLSPDAGAISLAETVRDAFGAGETDYFEKVRHSGTAVEVSLSGVDVVGRDVVITDDIIATGSTMSEAVAVLRERDVGRVFVTCVHPLLVRNAYTKLARAGVEAIYATDTIERESSVVSVAPELAAHL
Methanobacteriati	Methanobacteriota	Stenosarchaea group	Halobacteria	Halobacteriales	Natrialbaceae	Natrarchaeobius			Natrarchaeobius_oligotrophus	WP_124193349.1	MIVSGSASQALAAALARELEEPLAAVEYDRFPDGELLASVPGIDADRAVIVASTVSSDTHLEVLQLQDAVREAGVDEVVTVVPYMGYGRQDDAFEAGQPVSARAVARALSVGTDRVLTVNPHERAVCEFFEPAATAVDAAGRLAEPLPADLDDPVFLSPDAGAIELSRTVRDAYGAGDTDYFEKVRRSGTDVEITPSDVDVTDRDVVVVDDIVATGSTMSESIGVLRDRGVGRVFVTCVHPLLVRNARTKLSRAGVEAIYGTDTIERESTAVSVAPELAAKL
Methanobacteriati	Methanobacteriota	Stenosarchaea group	Halobacteria	Halobacteriales	Natrialbaceae	Natrarchaeobius			Natrarchaeobius_versutus	WP_369730005.1	MIVSGSASQALSAALARELEEPIAPVEYDRFPDGELFASVPGIEDRTRAIVVASTVSSDAHLELLLLQDAVREAGIDEVVTVLPYMGYGRQDEAFESGEPVSARAVARAISTGADRVLTVNPHEGAVCEFFEPSATAVDAAGRLADPLPGDLVDPVFLSPDAGAISLAETVRDAYGGGETDYFEKTRHSGTEVEISPSDVDVAGRDVVVADDIIATGSTMSEAVAVLRERGVGRVFVTCVHPLLARNAYAKLSRAGVETIYGTDTLERGASAVSVAPVLADRL
Methanobacteriati	Methanobacteriota	Stenosarchaea group	Halobacteria	Halobacteriales	Natrialbaceae	Natrialba	unclassified Natrialba		Natrialba_sp._PRR66	WP_323172685.1	MIISGSASQALAAALARELEEPLVTAEYDRFPDGELLAAVPGIDDAVATDDAVTADRAVVVGSTVSSDTHLELLQLQDAAREAGVSDVVTVLPYMGYARQDEAFEPGHPVSARAVARAISSGTDRVLTVTPHEEAVCEFFEPTATAVDAAGRLAEPLPENLADPVFLSPDAGAVELAETVRDTYGEGEIDYFEKVRHSGTEVEISPSDVDVTDRDVVVTDDIIATGSTMSEAVGVLQDRGVDRVFVTCVHPLLASNAVTKLSRAGVEAIYGTDTIERQQSTVSVAPAIAEHL
Methanobacteriati	Methanobacteriota	Stenosarchaea group	Halobacteria	Halobacteriales	Natrialbaceae	Natrialba	unclassified Natrialba		Natrialba_sp._SSL1	WP_071403311.1	MIISGAASQALAAALARELEEPLARAEYDRFPDGELLATVPDLADSDGIGDTDRAIIVASTVSSDAHLELLQLQDAAREAGVSEVVTVLPYMGYARQDKAFEAGHPISARTVARAISSTTDRVLTVTPHEEAVCEFFEPTATAVDAADRLAEPLPDNLVDPVFLSPDAGAIDLAETVRDAYGDGAGETDYFEKVRHSGTEVEITPSDVDVAGRDVVVADDIIATGSTMSEAVGVLQERGVGRVFVTCVHPLLASNAVTKLSQAGVEAIYGTDTIERQQSAVSVAPSIAAHF
Methanobacteriati	Methanobacteriota	Stenosarchaea group	Halobacteria	Halobacteriales	Natrialbaceae	Natribaculum			Natribaculum_luteum	WP_246973279.1	MIVAGSASQALAAELARELEEPLADVAYDRFPDGELLAAVPEFDADRAVIVASTVSSDAHVELLQLQDAVREAGAEEVVTVLPYMGYGRQDEAFDPGHPVSARAVARAISTGTDRVLTVNPHEEAICDFFEPAAESIDAAGRLAEPLPDDLTDPVFLSPDAGAIELAATVRDAYGTGETDYFEKVRHSGTDVEITPSDVDVADRDVVVTDDIIATGSTMSEAIGVLSERDVGRVFVTCVHPLLVRDAYVRLSSAGVEAIYGTDTIERPASDVSVASSVAARLE
Methanobacteriati	Methanobacteriota	Stenosarchaea group	Halobacteria	Halobacteriales	Natrialbaceae	Natrinema	unclassified Natrinema		Natrinema_sp._1APR25_10V2	WP_310907322.1	MIVSGSASQALAASLARELEEPLAAVEYDRFPDGELLAAVPGVADTEPDRAVIVASTVSSDAHLEVLQLQDAVREAGVEEVVTVLPYMGYGRQDAAFEPGHPVSARAVARAISTGTDRVLTVNPHEEAVCEFFEPTATAVDAAARLAEPLPDDLAEPVFLSPDAGAIELAETAREAYGAGETDYFQKTRHSGTEVEISPSDVDVAGRDVVVVDDIIATGSTMSEAVSLLRDRDVGRVFVTCVHPLLARNAVTKLSRAGVEAIYGTDTIERGVDTVSIAPVLTRHL
Methanobacteriati	Methanobacteriota	Stenosarchaea group	Halobacteria	Halobacteriales	Natrialbaceae	Natrinema	unclassified Natrinema		Natrinema_sp._H_ect4	WP_374062193.1	MIVSGSASQALAATLARELEESLAAVEYDRFPDGELLAAVPGLADADPDRAVIVASTVSSDAHLEVLQLQDAAREAGVEEVVTVLPYMGYARQDAAFEAGHPVSARAVARSISTGADRLLTVNPHETAVCEFFEPTATAVDAAGRLAEPLPDDLVEPVFLSPDAGAIDLAETVRDTAGAGETDYFEKTRHSGTDVEISPSDVDVADRDVVVVDDIIATGSTMSEAVDVLQQRNVGRVFVTCVHPLLARNAVTKLSRAGVEAIYGTDTIERGVSTVSVAPTLARHL
Methanobacteriati	Methanobacteriota	Stenosarchaea group	Halobacteria	Halobacteriales	Natrialbaceae	Natrinema	unclassified Natrinema		Natrinema_sp._JCM_9743	GAB7118661.1	MSTGCRFLGIADRSSAAPSLPIEYGPIENENWFSPRAVPPIMIISGSASQSLAAALARDLEEPLAAVEYDRFPDGELLAAVPGVAEAEPERAVIVASTVSSDAHLEVLQLQDAVREAGVEEVVTVLPYMGYGRQDAAFEPGHPVSARAVARAISTGTDRVLTVNPHERAVCDFFEPTATAVDAAGRLAAPLPEDLAEPIFLSPDAGAIELAETVRDTYGAGETDYFEKTRRSGTEVDISPSDVEVAGRDVVVVDDIIATGSTMSEAVAVLKKRDVGRVFVTCVHPLLARNAVTKLSRAGVEAIYGTDTIERGVDTVSVAPTLGAHL
Methanobacteriati	Methanobacteriota	Stenosarchaea group	Halobacteria	Halobacteriales	Natrialbaceae	Natrinema			Natrinema_caseinilyticum	WP_254521685.1	MIVSGSASQALAAALARELEEPLAAVEYDRFPDGELLAAVPGVADARPERAVIVAATVSSDAHLEVLQLQDAVREAGVEEVVTVVPYMGYGRQDEAFEAGHPVSARAVARAISTGTDRVVTVNPHEEAVCEYFDPTATAVDAAGRLAEPLPDDLADPVFLSPDAGAIDLAETARDAYGAGEIDYFEKTRHSGTEVEITPSGGTVAGRDVVVVDDIIATGSTMSEAVGVLRDRGVARVFVTCVHPLLARNAVTKLSRAGVEAIYGTDTIERGVSTVSVAPALASHL
Methanobacteriati	Methanobacteriota	Stenosarchaea group	Halobacteria	Halobacteriales	Natrialbaceae	Natrinema			Natrinema_caseinilyticum	WP_254526070.1	MDIIVTPSAEHLEIDAVQLDSHPQNESRLFPDGEVYVQLESVDDVDAALVVHSGQPHPNRGLAYLSGLLELLTEHDVLLSLCFTYVPYGMQDESFYPGTLNYARALLNRVTRYPVRQVYAVDPHFSHRDWAASFPITHLHAFPLVQERVNEDLDDFVVVGPDLGAVDRFGIPGFEKTRSGAYEVELEGELDVEGRNVLVFDDLIETGGTMVAAYDRLTRQGADTVVAAAVHGVVDEGIRRVRDTYDGLYLTNSIARDAANVSIEPLVRTVLE
Methanobacteriati	Methanobacteriota	Stenosarchaea group	Halobacteria	Halobacteriales	Natrialbaceae	Natrinema			Natrinema_halophilum	WP_179261795.1	MIVSGSASQALAAALARELEEPLAAVEYDRFPDGELLTAVPGVDEIRPERAIIVAATVSSDAHLEVLQLQDAVREAGVDEIVTVLPYMGYGRQDKAFESGHPVSARAVARAISTGTDRVITVNPHEEGVCEFFDPTATAVDAAGRLAEPLPEELVDPVFLAPDSGAIDLAETARDAAGAGEIDYFEKTRHSGTEVEIAPSNVNVMERDVVIVDDIIATGSTMSEAVAVLKNRDVGRIFITCVHPLLARNATTKLSQAGVEGIYGTDTIERSVSAVSVAPTLAAHL
Methanobacteriati	Methanobacteriota	Stenosarchaea group	Halobacteria	Halobacteriales	Natrialbaceae	Natrinema			Natrinema_hispanicum	WP_092933449.1	MIVSGSTSQALAAALARELDEPLAAVEYDSFPDGELLAAAPGVADAEPDRAVIVASTVSSDAHLEVLQLQDAVREAGVEEVVTVLPYMGYGRQDKAFEPGHPISARAVARAISTGADRVLTVDPHEEAVCEFFEPTATAVDAAGRLAEPLPGDLVDPVFLSPDAGAIDLAETVQNAYGAGETDYFEKVRHSGTDVEITPSDVDVADRDVVVVDDIIATGSTMSEAVGVLRERSVGRVFITCVHPLLARNAVTKLSRAGVEAIYGTDTIERGVSTVSVAPAIASHL
Methanobacteriati	Methanobacteriota	Stenosarchaea group	Halobacteria	Halobacteriales	Natrialbaceae	Natrinema			Natrinema_salifodinae	WP_049989389.1	MIVSGSASQALAAALARELEEPLAAVDYDRFPDGELLAAAPGVAEADPVPERAVIVASTVSSDAHLEVLQLQDAVREAGVKEVVTVLPYMGYARQDRAFEDGHPVSARAIARAISTGADRVLTVDPHEEAVCEFFEPTATAVEAAGRLAEPLPENLADPVFLSPDAGAIGLAETVREAYGAGETDYFEKTRHSGTEVEILPSDVDVAGRDVVVVDDIIATGSTMSEAVGVLRERDVGRVFVTCVHPLLARDAVTKLSRAGVEAIYGTDTIERGVETVSVAPVLAAHL
Methanobacteriati	Methanobacteriota	Stenosarchaea group	Halobacteria	Halobacteriales	Natrialbaceae	Natrinema			Natrinema_salsiterrestre	WP_277523214.1	MIVSGSTSQTLAAALARELEEPLAAVEYDRFPDGELLAAVPGVAEAEPYRAVIVASTLSSDAHLEVLQLQDAVREAGVEKVVTVLPYMGYGRQDAAFEPGHPVSARAVARAISTGADRVVTVNPHERAVCKFFEPTATAVDAAGRLAEPLPADLADPVFLSPDAGAVELAETVRDTYGAGETDYFEKTRHSGTEVDISPSDVDVAGRDVVVVDDIIATGSTMSEAVAVLQERDVGRVFVTCVHPLLARDAVTKLSRAGVEAIYGTDTIERGVETISVAPALATNL
Methanobacteriati	Methanobacteriota	Stenosarchaea group	Halobacteria	Halobacteriales	Natrialbaceae	Natronobacterium			Natronobacterium_gregoryi	WP_005578447.1	MIVTGATSQSLAAALAAELEEPLAAVDYDRFPDGELLASVPELDGHVPDRAVVVASTVSSDAHVELLQLQDAVREAGVGEVVTVLPYMGYARQDKPFEPGHPISARAVARAISTGTDRVLTVTPHEDAVCEFFEPTATAIDAAGRLAEPLPGDLTDPVFLSPDAGAVDLAETVRDAYGEGETDYFEKTRHSGTEVEISPSDVAVTGRDVVVTDDIIATGSTMSEAVAVLQERDVARVFVTCVHPLLARNAYAKLSRAGVEAIYGTDTIEREASAVSVAPTITTHL
Methanobacteriati	Methanobacteriota	Stenosarchaea group	Halobacteria	Halobacteriales	Natrialbaceae	Natronobacterium			Natronobacterium_haloterrestre	WP_089788060.1	MIVSGSASQALAAALADELEVPLAEVAYDRFPDGELLAAAPGVAEADPDRAVVVGSTVSSDAHLELLQLQDAVREAGADEVVTVLPYMGYARQDEAFEPGHPVSARAVARAVSSGTDRVLTVNPHEEAVCEFFEPTATAVDAAGRLAEPLPADLTDPVFLSPDAGAIGLAETVRDAYGEGEGEVDYFEKTRHSGTEVEITPSDVDVAGRDVVVTDDIIATGSTMSEAVGVLGERDVGRVFVTCVHPLLARDAYAKLSRAGVEAIYGTDTIERGSSAVSVAPVLADRL
Methanobacteriati	Methanobacteriota	Stenosarchaea group	Halobacteria	Halobacteriales	Natrialbaceae	Natronobacterium			Natronobacterium_texcoconense	WP_090384088.1	MIVSGSSSQSLAAALADELDEPLAAVEYDRFPDGELLAAVPEAADADGERAVVVASTVSSDAHVELLQLQDAVREAGVEEVVTVVPYMGYARQDKLFEEGHPISARAVARAISTGTDRVLTVTPHEEAVCEFFEPTATPVDAAGRLAEPLPGNLANPVFLSPDAGAIDLAETVRDVYGEGETDYFEKTRHSGTEVEISPSDVDVAGRDVVVTDDIIATGSTMSEAIGVLNERDVGRVFVTCVHPLLARNAYAKLARAGVEAIYGTDTIEREASAVSVAPAIADHL
Methanobacteriati	Methanobacteriota	Stenosarchaea group	Halobacteria	Halobacteriales	Natrialbaceae	Natronobeatus			Natronobeatus_ordinarius	WP_255193735.1	MIVTGSASQALAAALARELEEPLAPVSYDRFPDGELLAAVPGFDADRAVIVASTVSSEAHLELLQLQDAVREAGAEEVVTVLPYMGYGRQDKAFDRGQPISARAVARAISTGADRVLTVNPHEAAVCDFFEPVAETIDAAGRLAEPLPDDLAEPVFLSPDAGAIELAETVRDAYGEGDVDYFEKVRHSGTEVEITPSDVAVEERDVVVVDDIIATGSTMSEAIAVLGERGVSRVFVSCVHPLLVRDAYAKLSSAGVEAIYGTDTIERPASAVSVAPTVATHLE
Methanobacteriati	Methanobacteriota	Stenosarchaea group	Halobacteria	Halobacteriales	Natrialbaceae	Natronobiforma			Natronobiforma_cellulositropha	WP_263019779.1	MIVSGSTSQVLAASLARELERPLAPVDYQRFPDGELLASVPDFDAEEAVIVASTLSSDAHVELLQLQDALAEAGCAEVTTVVPYMGYSRQDAAFEAGQPISSRAIAKAVSTGTDRVLTVNPHERAVCDFFEPTAEAVDAAGVLADPLPRDLTDPVFLSPDAGAISIAETVRDAYGEGEVDYFEKTRLSGDEVDISPSDADVTGRDVVVTDDIIATGSTMSEAVAILGERGVGRVYVTCVHPLLTTNAYTKLSRAGVETIYGTDTVERPASAVSVAPVLAERLE
Methanobacteriati	Methanobacteriota	Stenosarchaea group	Halobacteria	Halobacteriales	Natrialbaceae	Natronococcus			Natronococcus_amylolyticus	WP_005554722.1	MIVSGSSSQAVAAALARELEEPLAAVEYDRFPDGELLAAAPDVADRDVERAIVVASTTSSDAHLEVLQLQDAVREAGADEVVTVLPYMGYGRQDKAFEAGHPISARAVARAVSTGTDRVLTVNPHEESICDFFEPSATAIDAADRLANPLPADLEDPVFLSPDAGAVELAETVRDAYGAGATDYFEKTRLSGTEVEISPSDVAVADRDVVVTDDIIATGSTMSEAVGVLGERGVGRVFVTCVHPLLARDAVTKLSRAGVEAIYGTDTIERQYSAVSVAPSIADEL
Methanobacteriati	Methanobacteriota	Stenosarchaea group	Halobacteria	Halobacteriales	Natrialbaceae	Natronococcus			Natronococcus_occultus	WP_015319411.1	MIVSGSTSQALAGVLARELEEPLATVEYDRFPDGELLAAAPDVADRDIDRAIVVASTTSSDAHLEVLQLQDAVQEAGADEVVTVLPYMGYGRQDEAFEPGHPVSARAVARAVSTGADRVLTVNPHEDAICDFFEPAATAVDAADRLAEPLPEDLTDPVFLSPDAGAIELAETVRDAYGTGEVDYFEKNRLSGTEVEISPSDVTVADRDVVVADDIIATGSTMSEAVGVLGDRGVGRVFVTCVHPLLARNAVTKLSRAGVESIYGTDTIERQYSAVSVAPSIAAEL
Methanobacteriati	Methanobacteriota	Stenosarchaea group	Halobacteria	Halobacteriales	Natrialbaceae	Natronococcus			Natronococcus_wangiae	WP_306054640.1	MIVSGSASQSLAAALARELEEPLAAVEYDRFPDGELLAAAPGVAEADADRAVVVASTVSSDAHLEVLQLQDAAREAGAGEVVTVLPYMGYGRQDEAFEPGHPISARAVARAISTGADRVFTVNPHEEAVCRFFEPSATAVDAADRLAEPLPDGLEDPVFLSPDAGAIELAETVRDAYGAGETDYFEKTRHSGTEVEISPSDVAVADRDVVVADDIIATGSTMSEAVGVLEERGVGRIFVTCVHPLLARDAVTKLSKAGVETIYGTDTIERQHSAVSVAPTIAEQL
Methanobacteriati	Methanobacteriota	Stenosarchaea group	Halobacteria	Halobacteriales	Natrialbaceae	Natronococcus			Natronococcus_wangiae	WP_306060885.1	MEIIVTPTAEHLELDARQLDPHPRNESRQFPDGEVYVQLESVDEIETALVVHSGQPHPNRGLAYLYGLLDLLTERDVLITLCFTYAPYGMQDKQFYSGAVNYARAILKHVSQYPVRQVYAVDPHFSHRDWVTEYPLTPLQAFSLVQKQVDDDLDDYVIVGPDLGAVDRFGIPSFEKTRKGAYDVELEGELDVEGRNVLVFDDLIETGGTMVAAYERLKDQGAETVVAAAVHGVLDEGIQRIKDTYDGLYLTNTVATDAATVSIEPLVRTILE
Methanobacteriati	Methanobacteriota	Stenosarchaea group	Halobacteria	Halobacteriales	Natrialbaceae	Natronolimnobius	unclassified Natronolimnobius		Natronolimnobius_sp._AArcel1	WP_165161317.1	MIVSGSTSQTLAAALSAELEEPLAAVEYDRFPDGELLAAVPDFPADAERAVIVASTISSDAHLEVLQLQDAAREAGAEEVITVLPYMGYGRQDAAFESGHPISARAVAKAISTGTDRVLTVNPHEAAVCDFFEPTATAVDAAGRLAEPLPDKLTDPVFLSPDAGAIDLAETVRDHYGTGDTDYFEKVRHSGTEVEITPSDVDVAGRDVVVTDDIIATGSTMSEAIGVLGDRDVGRVFVTCVHPLLARNASTKLARAGVEAVYGTDTIEREASAVSVAPVLADAL
Methanobacteriati	Methanobacteriota	Stenosarchaea group	Halobacteria	Halobacteriales	Natrialbaceae	Natronolimnohabitans	unclassified Natronolimnohabitans		Natronolimnohabitans_sp._A_GB9	WP_306757401.1	MTTIVSGSASQTLSARLARELEVPLAAVEYDRFPDGELLAAAPDFDDDRAIVVASTVSSDTHLELLQLQDAVREAGAEEVVTVIPYMGYARQDKPFESGHPVSARAVARALSTGADRVLTVTPHEEAVCEFFEPTATAVGAADRLAEPLPDDLEEPVFLSPDEGAIDLAETVRDAYGDGETDYFEKVRHSGTDVEITPSDVDVTDRDVVVADDIIATGSTMSEAVGVLQERGVGRVFVTCVHPLLARNAVTKLRRAGVEAIYGTDTIEGQTSTVSVAPTLAAEL
Methanobacteriati	Methanobacteriota	Stenosarchaea group	Halobacteria	Halobacteriales	Natrialbaceae	Natronolimnohabitans			Natronolimnohabitans_innermongolicus	WP_007259587.1	MTTIVSGSASQALAAALADELEVPLAGVEYDRFPDGELLAAAPDFDDDRAIVVGSTVSSDAHLELLLLQDAVREAGADEVVTVVPYMGYARQDKAFEAGHPISARAVARAISSGADRVLTVDPHEAAVCEFFEPTATAVSAAGRLAEPLPAGLEEPVFLSPDAGAIDLAETVRDAYGDGETDYFEKVRHSGTAVEITPSDVDVAGRDVVVTDDIIATGSTMSEAVGVLQERAVGRVFVTCVHPLLARNAVTKLRRAGVEAIYGTDTIERGVSAVSVAPTLAEEL
Methanobacteriati	Methanobacteriota	Stenosarchaea group	Halobacteria	Halobacteriales	Natrialbaceae	Natrononativus			Natrononativus_amylolyticus	WP_255169432.1	MIVSGSASQTLAAALARELEEPLAEVVYDRFPDGELRASVPGFDGDRAIVVASTVSSDAHLEVLQLQDAVREAGAAEVVTVLPYMGYARQDKSFADGQPITARAVARAISTGADRVLTVTPHEEAVCDFFEPAATAVAAGGRLAEALPADLAGPVFLSPDAGAIDLAERVRDAYGEGETDYFEKVRRSGTDVEITPSDVDVEGRDVVVADDIIATGGTMSEAVAVLRRRNAGRVFVTCVHPLLVSSAYARLSRAGVEAIYGTDTIERPASAVSVAPALAEHLDR
Methanobacteriati	Methanobacteriota	Stenosarchaea group	Halobacteria	Halobacteriales	Natrialbaceae	Natronorubrum			Natronorubrum_aibiense	WP_152940071.1	MTTIVSGAASQTLAAALARELDVSLATAEYDRFPDGELLAAAPDFGDDRAIVVASTVSSDAHLELLQLQDAVREAGAEEVVTVLPYMGYGRQDKAFEAGHPISARAVARAISTGADRVLTVTPHEEAVCEFFEPTATAVDAAGRLAEPLPDDLADPVFLSPDAGAIELAETVRDAYGDGETDYFEKVRHSGTDVEITPSDVDVAGRDVVVADDIIATGSTMSEAVAVLQDRGVERVFLTCVHPLLARNAVTKLSRAGVEAIYGTDTIERSVSAVSVAPALAEHL
Methanobacteriati	Methanobacteriota	Stenosarchaea group	Halobacteria	Halobacteriales	Natrialbaceae	Natronorubrum			Natronorubrum_daqingense	WP_076582891.1	MTTIVSGSTSQSLAAALSRDLEEPLAAVEYNRFPDGEVLASVPNFDDDRAIVVASTVSSDAHLEVLQLQDAVREAGASEVVTVLPYMGYGRQDAAFEAGHPISARAVARAISTGADRVLTVNPHEEAVCDFFEPTATAVDAAGRLADPLPDDLTNPVFLSPDAGAIDLAETVREAYGDGDTDYFEKTRHSGTEVEVTPSDVDIAGRDVVVTDDIIATGSTMSEAVAVLQERDVGNVFVTCVHPLLARDAVTKLSRAGVSAIYGTDTIERQTSTVSVAPAIAAKL
Methanobacteriati	Methanobacteriota	Stenosarchaea group	Halobacteria	Halobacteriales	Natrialbaceae	Natronorubrum			Natronorubrum_halalkaliphilum	WP_160063429.1	MTTIVSGSESQALAAALSRELEASLAVVEYDRFPDGELLAAVPEFDDDRAIIVGSTVSSDAHLELLQLQDAVREAGAEDVVTVVPYMGYGRQDRAFESGHPVSARAVARAISTGADRVLTVNPHEKAVCEFFEPTATAVDAADQLAEPLPDALKNPVFLSPDAGAVELAETVRDAYGDGETDYFEKTRHSGTEVEITPSDVDVAGRDVVVTDDIIATGSTMSEAVGVLQERDVGRVFVTCVHPLLARNAVTKLSRAGVETIYGTDTIEGQTSAVSVAPSLAAQL
Methanobacteriati	Methanobacteriota	Stenosarchaea group	Halobacteria	Halobacteriales	Natrialbaceae	Natronorubrum			Natronorubrum_sediminis	WP_090508375.1	MEIIVTPTAEHLELDAARLNSHPQNESRLFPDGEVYVQLESVADIESALVVHSGQPCPNQGLAYLYGLLDLLTKHDVLITLCFTYVPYGMQDKSFYPGTVNYARALLDHVTRYPVRQVYAIDPHFSHRDWVAEYPVSHLHAFPLVQQRVNADLDDYVVVGPDLGAVERFGIPSYEKTRNGAYEVELEGGLDIEGRNVLVFDDLIETGGTMVAAYDRLKSQGADTVVAAAVHGVLDEGIQRVQGTYDGLYLTNTIETDAGNVATESLVQTALE
Methanobacteriati	Methanobacteriota	Stenosarchaea group	Halobacteria	Halobacteriales	Natrialbaceae	Natronorubrum			Natronorubrum_tibetense	WP_006092689.1	MTQIVGGSASQVLAAALARELEEPLAPVEYDRFPDGELLAAVPEFDDDRAIVVASTVSSDAHLELLQLQDAVREAGAEEVVTVLPYMGYGRQDAAFEAGHPISARAVARAVSTGADRVLTVNPHEKAVCEFFEPTATSVDAAGQLADPLPADLEDPVFLSPDAGAIDLAETVRNAYGDGETDYFEKTRHSGTEVEITPSDVDVAGRDVVVTDDIIATGSTMSEAVGVLRDRGVARVFVTCVHPLLARNAVTKLSRAGVEAIYGTDTIERGASAVSVAPALAAEL
Methanobacteriati	Methanobacteriota	Stenosarchaea group	Halobacteria	Halobacteriales	Natrialbaceae	Natronosalvus			Natronosalvus_hydrolyticus	WP_342807805.1	MTIIMSASASQALAGALARKLEVPLAGVDYDRFPDGELFVSLNDPEIVRDERVILVGSTASSDAHIELLLLQDAVREAGAGSVVTVIPYMGYGRQDKAFEEGQPVSARAVARAISTGTDDVVVVNPHEDAVCDFFEPRATPVDAAGVLAGALPADLTDPVFLSPDSGAIELAETVSKAYGDGETDYFEKVRHSGTDVEITPSDVDVAGRDVVVTDDIIATGGTMSEAVSVLHERDVGRVFVTCVHPLLARSAHSRLVRAGVEAIYGTDTLERPVSRVSVAPALADVLGTEQ
Methanobacteriati	Methanobacteriota	Stenosarchaea group	Halobacteria	Halobacteriales	Natrialbaceae	Natronosalvus			Natronosalvus_rutilus	WP_254159097.1	MTTIVSASSSQSLAAALARERDATLASVAYDRFPDGELFVSLEGESADLEGERVVVVAATASSDAHVELLCLQDAAREAGASEVVTVVPYMGYGRQDRAFEPGQPISARAVARSISTGADAVFVVTPHEETVCTFFDPTATPVDAASVLADPLPTDLEEPVFLSPDSGAIELAETVRDAYGRGETDYFEKTRRSGTEVEISPSDVDVANRDVVVVDDIIATGGTMSEAVAVLGDRGVGRVFVTCVHPLLVRNAYTRLSNAGVEAVYGTDTLERPASAVSVAPVVADELESAGYLD
Methanobacteriati	Methanobacteriota	Stenosarchaea group	Halobacteria	Halobacteriales	Natrialbaceae	Natronosalvus			Natronosalvus_vescus	WP_252699816.1	MTTIVSGSRSQALAAALADELGASLAPATYDRFPDGELFFSLESDPAPEFEGERVVVVASTDSSDAHVELLLLQDAAREAGAAEVVTVIPYMGYGRQDRAFEAGQPVSARAVARAISTGTDSVFVVNPHETDVCAFFEPTATAIDAAGVLAEPLPTDLDDPVFLSPDSGAIELAETVRDTYGRGEVDYFEKTRHSGTDVDISPSDVAVGGRDVIVTDDIIATGGTMSEAVGVLTERGAARIFVTCVHPLLARNAYTRLTKAGVDAIYGTDTLERPVSAVSVASAVAAALE
Methanobacteriati	Methanobacteriota	Stenosarchaea group	Halobacteria	Halobacteriales	Natrialbaceae	Salinadaptatus			Salinadaptatus_halalkaliphilus	WP_141466251.1	MIVSGSTSQALAGALARELEEPLATTSYDRFPDGELLTAAPDLDGADRAVIVASTVSSDAHLEVLQLQDAAREAGVEEVVTILPYMGYGRQDEAFETGQPVSSRAVARAISTGTDRVLTVNPHETGVCAFFEPTATAVDAAGRLAEPLPGGLTDPIFLSPDAGAIELAETVRDAYGTGETDYFEKTRHSGTEVDVSPSDVNVTDRDVVVCDDIVATGSTMSEAVGVLTDRGVGRVYVTCVHPLLVRNAYTKLARAGVEAVFGTDTIEGTSSAVSVAPALESHL
Methanobacteriati	Methanobacteriota	Stenosarchaea group	Halobacteria	Halobacteriales	Natrialbaceae	Salinilacihabitans			Salinilacihabitans_rarus	WP_254766198.1	MIVSGSASQALAAALARELEEPLAAVEYDRFPDGELFAAVPGFDADRAVIVASTVSSDAHVELLQLQDAVREAGAEEIVTVVPYMGYARQDEAFEHGQAVSARAVARAVSTGADRVLTVNPHEEAVCEFFEPTATAVDAAGRLADPLPDDLADPTFIAPDAGAEGLAGTVRDAYGRGETDYFEKTRHSGTEVEVTPSDVDVAGRDVVVVDDIVATGGTMSEAVGVLREREAARIFVTCVHPLLVRSAHTRLSRAGVEAIYGTDTIEGPASAVSVAPALAAALETND
Methanobacteriati	Methanobacteriota	Stenosarchaea group	Halobacteria	Halobacteriales	Natrialbaceae	Saliphagus			Saliphagus_infecundisoli	WP_224827709.1	MTAIVSGSASQALSAALASELDCPLAAVEYDRFPDGELLAAVPGFDADRAVVVASTTSHAAHLELLLLQDALHEAGAEEVVTVLPYMGYARQDRAFESGQPISSRAVARAISTGADRVLTVSPHEEGVCEFFEPTAEVVDAAPVLADPLPDDLADPVFLAPDEGAVGIAETVRDTYGSGEIDHFDKHRLSGDSVEITPSDADVAGRDVVVADDIIATGSTMSEAVEVLHDREVARVFATCVHPLLAGNAYTKLAASGVEAIYGTDTIEGPATAASVAPVLAEHLSAD
Methanobacteriati	Methanobacteriota	Stenosarchaea group	Halobacteria	Halobacteriales	Natrialbaceae	unclassified Natrialbaceae			Natrialbaceae_archaeon	MFQ3294186.1	MIVPGSTSQSLAAALAEVLDEAVAPVTYDRFPDGELLVGIGDAQPERAIVVASTTSADAHVEVLQLQDAARQAGADEVITVLPYMGYGRQDEAFEPGHPVSARAVARAISTGSDRVLTVCPHENAITEFFKPTGIAVAAGGRLAEPLPADLTDPLFLAPDEGAIDLASRVRDAYGAGDTDHFEKTRRSGTEVEITPGDADVRNRDVVVVDDIVATGSTMRESIAVLGERGVGRVFVACVHPLLARDAATKLYRAGVEAIYGTDTIERPVSAVSVAPVVAEALDRL
Methanobacteriati	Methanobacteriota	Stenosarchaea group	Halobacteria	Halobacteriales	Natrialbaceae	unclassified Natrialbaceae			Natrialbaceae_archaeon_A_CW3	MFP8956537.1	MTTIVSGSRSQALAAALADELGASLAPATYDRFPDGELFCSLESAVSTDGRGLDGERVVVVASTASNDAHVELLLLQDAAREAGAGEVVTVIPYMGYGRQDKAFEAGQPVSARAVARAISTGTDSVFVVNPHETAVCEFFEPTATAIDAAGVLAEPLPADLDDPVFLSPDSGAVELAETVCDAYGRGETDYFEKIRHSGTDVEISPSDVDVTGRDVVVTDDIIATGGTMSEAVGVLTERGTARIFLTCVHPLLARNAYTRLMRAGVDAIYGTDTLERPVSAVSVATAVAPVLE
Methanobacteriati	Methanobacteriota	Stenosarchaea group	Halobacteria	Halobacteriales	Natronoarchaeaceae	Halostella	unclassified Halostella		Halostella_sp._PRR32	WP_323191164.1	MIVSGSTSQSLAAALADELDEPLAPVEFERFPDGEQLASIGEVSPDRAVIVASTPTSDAHVELLQLQDAAREAGAREVVTVIPYMGYARQDDAFNPGEPVSARAMARAISAGSDRTLVVNPHEDAVCDFFDPQATAVDAAARLADPLPDALTDPLFLSPDEGALAIATTVRDAYGTGETDFFEKTRHSGSEVEVSPSDAAVDGRDVVVTDDIIATGSTMSEAVGILDERGAARVFVTCVHPLLARNAPTKLARAGVEAVYGTDTLERASSAVSVAPVIAGEL
Methanobacteriati	Methanobacteriota	Stenosarchaea group	Halobacteria	Halobacteriales	Natronoarchaeaceae	Halostella	unclassified Halostella		Halostella_sp._PRR32	WP_323192578.1	METIVTPSAEHFTIEARQLSGHPQNQSRLFPDDEVYVQFESIDSVDSVSVVHSGQPAPNRGLAYLYGLLSLLNDENCSIELVLPYAPYSRQDAAFYEGTVNHAKTLLQTITQWYGVDRVYTVDPHFGHRDWMDDFPIEVLRAFPLIQEHVTMADYVVVGPDLGAVKRFGVPSFEKTRESAYDVELVGDLDVERKNVLVFDDLISTGGTMVEAYERLMAQGAATVQAAAVHGVLDKGVERVRDKYDALYLTNTIPNDAATVSIEPVLQNALEEEP
Methanobacteriati	Methanobacteriota	Stenosarchaea group	Halobacteria	Halobacteriales	Natronoarchaeaceae	Halostella			Halostella_litorea	WP_135821872.1	MIISGSASQSLSAELAAELDEALAPVEFERFPDGELIARVGDVSPDRAVVVASTPTSDAHLELLQLQDAAREAGASEVVTVLPYMGYARQDAAFEPGEPVSARAVARAVSAGSDRTLVVNPHEDAVLDFFDPAATAVDASPRLAEPLPAALSDPLFLAPDEGAVDIATAVRDAYGQGETDFFEKTRHSGVDVEVTPSDAAVAGRDVVVVDDIIATGSTMSEAVAVLSDRGAARVFVACVHPLLARSAPTKLSRAGVEAVYGTDTLERAASAVSVAPSLAEYL
Methanobacteriati	Methanobacteriota	Stenosarchaea group	Halobacteria	Halobacteriales	Natronoarchaeaceae	Halostella			Halostella_salina	WP_121820876.1	MILSGSASQSLAAELAAELDEPLAPVEFERFPDGELIARIGDATPDRAVVVASTPTSDAHVELLQLQDAAREAGASEVVTVLPYMGYARQDAAFAPGEPVSARAVARAISAGTDRTLVVNPHEDAVRDFFDPTATVVDASPRLAEPLPADLVDPVFLSPDEGALDIAAAVRDAYGAGETDFFEKTRRSGSEVDISPRDAAVEGRDVVVTDDIIATGSTMSEAVGILADRGAARVFVACVHPLLARNAPTKLSRAGVETVYGTDTLERAASEVTVAPAVAAHL
Methanobacteriati	Methanobacteriota	Stenosarchaea group	Halobacteria	Halobacteriales	Natronoarchaeaceae	Natranaeroarchaeum			Natranaeroarchaeum_sulfidigenes	WP_238478334.1	MILSGRHSQSLAAELAELLDELLAPVAFDRFPDGEVMASIGDVTPTSTDRAIVVASTPTSDAHLELLQLQDAAREAGFDDVVTVLPYMGYARQDRAFNPGEPVSARAVARAISTGADRVLTIDPHEEDVCDFFEPTATSVSAAGRLAEPLPDDLADPLFLSPDAGAIDLAETVQETAGTGAIDYFEKTRHSGTEVEISPSDASVEGRDVVVVDDIIATGSTMSEAVEILHERGANRVFVTCVHPLLAENAVTKLSRAGVDAIYGTDTIERPHSAVSAAPAIADALEEQF
Methanobacteriati	Methanobacteriota	Stenosarchaea group	Halobacteria	Halobacteriales	Natronoarchaeaceae	Natronoarchaeum	unclassified Natronoarchaeum		Natronoarchaeum_sp._GCM10025321	WP_377056223.1	MILSGRHSQSIAAELAERLDEPLAPVAFDRFPDGELMASIGDVTPADGERAIVVASTPSSDAHIELLQLQDAAHEAGYGEVITVVPYLGYARQDQAFEQGEPVSVRAVARAISTGADRVLTIDPHEEDVCDFFDPPATPISAAARLAEPLPEDLIDPLFLSPDAGAIDLAETVREAAGTGTVDYFEKTRHSGSDVEISPSDTSVDGRDIVVVDDIIATGSTMSEALTILQERGANRVFVTCIHPLLAGNAVTKLSRAGVDTVYGTDTLERPCSAVSAAPVVADALADQL
Methanobacteriati	Methanobacteriota	Stenosarchaea group	Halobacteria	Halobacteriales	Natronoarchaeaceae	Natronoarchaeum			Natronoarchaeum_philippinense	WP_097009477.1	MILSGRHSQSLAAEVARELDEPLAPVEFDRFPDGEVMAQIGAVEGDRAVVVASTPTGDAHLELLQLQDAAREAGFEEVVTVLPYMGYARQDRAFEDGEPVSARAVARAISTGADRVVTVDPHEGAVCDFFEPSATAVTAADRLAEPLPDDLTDPLFLSPDAGAIELAETVRSAAGEGEVDYFEKTRRSGSEVEITPSDADVEGRDVVVVDDIIATGSTMSEAVGVLDERGADGVYVTCVHPLLASNAVTKLSRAGVDAIYGTDTIERPVSEVSAAPAIARAVEN
Methanobacteriati	Methanobacteriota	Stenosarchaea group	Halobacteria	Halobacteriales	Natronoarchaeaceae	Natronoarchaeum			Natronoarchaeum_rubrum	WP_256393164.1	MILSGRHSQSIAAALARELDEPLAPVEFDRFPDGELMAQIGQTDGERAVVVASTPTSDAHLELLQLQDAAREAGFEQVVTVLPYMGYARQDRAFAAGEPVSARAVARAISTGADRVITVDPHEEAVCDFFEPSATAVTAADQLAEPLPDDLTDPLYLSPDAGAIELAETVRDAAGGGEVDYFEKTRHSDSDVEVTPSDAAVEGRDVVVVDDIIATGSTMSEAVGVLDDRGAADVYVTCVHPLLASNAVTKLSRAGVAAIYGTDTIERPQSEVSAAPAIAAALERR
Methanobacteriati	Methanobacteriota	Stenosarchaea group	Halobacteria	Halobacteriales	Natronoarchaeaceae	Salinarchaeum	unclassified Salinarchaeum		Salinarchaeum_sp.	MFP4218458.1	MIVSGSDSQVLAARLAATLDEPLAAVEYDRFPDGELHVTVGTADADHAVIVASTVSSRAHIELLQLQDAVREAGVDVVTTVIPYLGYARQDEAFAPGEPVSIRAIAQAIDTGTDRVVTVNPHESNVQSFFDPPARVVDASARLAEPLPMDLTDPIFLAPDAGATDLASTVCNAYGRGTVDAFEKTRHSGEDIALSPSELDAEGRDVVVVDDIIATGSTMSETIETLHDQGCNRVFVTCVHPVLAGNAYLKLIRSGADTLYATDTLERPASTVSVAPVIADAIA
Methanobacteriati	Methanobacteriota	Stenosarchaea group	Halobacteria	Halobacteriales	Natronoarchaeaceae	Salinarchaeum	unclassified Salinarchaeum		Salinarchaeum_sp._Harcht_Bsk1	WP_020446294.1	MIVSGSTSQSLAATLATELDEPLAVVEQTAFPDGESKFAIDAPGERTLADVDRAVIVASTTTADAHLEVLQLQDAAREAGIDEVVTVLPYMGYGRQDRAFETGEPVTARAIARALSPGTDRVLTVTPHEPAVCDFFDPPATQIDAEALLAEPLRSDPDPALDEPLFLSPDAGAIDVAETVRDAFGSGEVDHFEKTRTSGTEVTIEPGNAEIAGRDVVVVDDIVATGSTMSQSIEVLQDRDVGRVFVGCVHPLLARDARSKLARAGVEAIHATDTIERLVSTVSAAPAIAEEL
Methanobacteriati	Methanobacteriota	Stenosarchaea group	Halobacteria	Halobacteriales	Natronoarchaeaceae	Salinarchaeum	unclassified Salinarchaeum		Salinarchaeum_sp._IM2453	WP_221170825.1	MIISGSVSQSLASRLATELDRPLAVVEYDRFPDGELYVKIDDAVSEEVVIVGSTITSDAHIELLQLQDAAREAGAEKITTVIPYMGYGRQDKAFKSGESVSARAMANAISVETDQVFVVTPHEKATCEFFTPTAVSVDGAKQLAEPLPDDLLDPVILAPDAGATDLAEAVRNEYGTGTVKSFDKIRHSGNEVEISGDEINVDGRDIVIVDDIIATGTTMSEAIETLQTDGARNVFVTCVHPLLAQNARLKLSKAGATEIYATDTIEQPESAVSVAPVLAEKLA
Methanobacteriati	Methanobacteriota	Stenosarchaea group	Halobacteria	Halobacteriales	Natronoarchaeaceae	Salinarchaeum			Salinarchaeum_chitinilyticum	BHB54744.1	MIVSGSTSQSLAAALAAELGEPLGAVEQTAFPDGESKFALAPPANKSFADVDRAVIVASTTTAEAHLEVLQLQDAAREADINEVVTVLPYMGYGRQDRAFEAGEPVTARAIAQALSAGTDRILTVTPHEPDVCEFFDPPATAVDAEALLAEPLQTTPDPTLADPLFLSPDAGAIEIAETVRDAYGAGAVDHFEKTRNSGTDVSIEPGGADVADRDVVVVDDIVATGSTMSESIGVLQDRGVDRVFVACVHPLLARDARSKLARAGVEAIVATDTIERTVSTVSAAPAIAEEL
Methanobacteriati	Methanobacteriota	Stenosarchaea group	Halobacteria	Halobacteriales	Natronoarchaeaceae	Salinarchaeum			Salinarchaeum_laminariae	WP_248517501.1	MIVSGSTSQSLAAALAAELDEPLGAVDQTAFPDGESKFALSPPATHSLADVDRAVIVASTTTAASHLEVLQLQDAAREAGIDEVVTVLPYMGYGRQDRAFEAGEPVTARAIARALSPGTDRILTVTPHEPGVCEFFDPPATAIDAEALLAEPLQTGPDPALADPLFLSPDAGAIEIAETVQSAYGEGAVDHFEKTRSSGTEVSIEPSDAAVENRDVVVVDDIVATGSTMSESIEVLQERNVGRVFVACVHPLLARDARSKLARAGVEAIFATDTIERTVSTVSAAPAIAEEL
Methanobacteriati	Methanobacteriota	Stenosarchaea group	Halobacteria	Halobacteriales	Natronoarchaeaceae				Halostella	WP_121816603.1	MIVPGSASQSLAAALADELDEPLAPVEFERFPDGELIARVGDVSPERAVVVASTPTSDAHVELLQLQDAAREAGAEEVVTVLPYMGYARQDEAFKAGEPVSARAMARAISTGADRTLVVNPHEDAVTDWFEPAATAVDAGACLAEPLPGDLAEPVFLSPDEGALDIAETVRDAYGAGETDYFEKTRHSGSEVEISPSDAAVDGRDVVVTDDIIATGSTMSEAVGILQDRGAARVFVTCVHPLLARNAPTKLARAGVEAVYGTDTLERAASEVSAAPAVAEFL
Methanobacteriati	Methanobacteriota	Stenosarchaea group	Halobacteria	Halobacteriales	Natronomonadaceae	Halocatena			Halocatena_halophila	WP_330630999.1	MIIPASTAQSVATRLAHHLNEELAVPEITRFADGEFKLQLPSTDDRAVIVCSTTTADAHIELLQLQEVASREADEVLTILPYMGYARQDRAFRDGEPVTARAVAQAISTTTDRVFTVSPHEPAITELFDVPCAIVDGAPRLAEGLPEGLTDPLFLAPDEGATELAGAVRDAYGSGETDYFEKHRDRKTGTVSIEPHDTDVADRDVILTDDIIATGSTMATAIEQLNGQAARSIYAGCIHPVLADSAQATLGGAGVTKLFGTDTIERSVSTVSVAPAIATELR
Methanobacteriati	Methanobacteriota	Stenosarchaea group	Halobacteria	Halobacteriales	Natronomonadaceae	Halocatena			Halocatena_marina	WP_264555511.1	MILPGAASQSLAAALAAETNDALAVVERTRFADGEFKIRTDSVDDRAIIVASTVSSDAHIELLQLQDIASQHAEEVVTVLPYMGYGRQDEAFSAGEPVSARAIARAISTSTDRVLTVTPHEPDICECFDVPCESVDGAPLLADSLPENLSEPLFLAPDEGAIDLADAVCTAYGDGETDYFEKTRDHDTGEIELSPSETDAADRDVVVTDDIIATGSTMSKAIERLRTQDVGRVFAVCVHPMLAANARTKLEKAGIEAIYGTDTLERSVTTVSVAPVIADAL
Methanobacteriati	Methanobacteriota	Stenosarchaea group	Halobacteria	Halobacteriales	Natronomonadaceae	Halocatena			Halocatena_pleomorpha	WP_124954711.1	MILPGSTAQSLAAALAAQTNDSLAVPQTTRFADGEFKVRVASKDDRAVIVCSTVSAESHIELLQLQEIASQFAEEVITVLPYMGYARQDAAFTAGEPVSARAVAQAISTNTDRVLTVTPHETHVRDFFGVPCDIIDGAHLLADPLPDNLTKPLFLAPDEGATDLAGTVRDAYGAGETDYFEKTRDRDTGAVELKPSETDVTGRDVIVTDDIIATGSTMSKAIDHLRADSVARVFAVCVHPMLAGNAQTKLADAGVEAVFGTDTIERSATTVSVAPAIADAL
Methanobacteriati	Methanobacteriota	Stenosarchaea group	Halobacteria	Halobacteriales	Natronomonadaceae	Halocatena			Halocatena_salina	WP_247992873.1	MILPGSTAQSLAAALAAQTNDSLAVPQTTRFADGEFKVRVESKDDRAVIVCSTVCSEAHIELLQLQEIASRFAEDVITVLPYMGYARQDEAFVEGEPVSARAVARAISTGTDRVITVTPHEPHVRDFFDVPCDVVDGAHMLADPLPDDLTEPLFLAPDEGATDLAGTVRDAYGIGTTDYFEKSRDRDTGSVELHPSETDVTDRDVIVTDDIIATGSTMSKAIDHLRADDVARVFAACVHPMLADNARTKLADAGVEAVFGTDTIERSATTVSVAPAIADVL
Methanobacteriati	Methanobacteriota	Stenosarchaea group	Halobacteria	Halobacteriales	Natronomonadaceae	Haloglomus			Haloglomus_irregulare	WP_144260476.1	MIVPGSGSQSLAASLADALDEPLAPVEFEWFADGELLARVPEFDGGRAVVVAATDSSDAHVELLQLQDAVAERADEVVTVLPYMGYGRQDERFQAGEPVSARAVARAISTGTDRVLVVNPHEPGIGEFFDVPFEAVDAGARLAEPLPGDLREPLFLAPDAGAVDLAATVRDAYGEGATDAFEKHRDHETGDIELSPTALDAAGRDVVLVDDIVATGGTMSEAIAHLHEGAVGRVFVACVHPMFAASARTRLARADVAGLYGTDTIERVASRVSAAPAVAEHL
Methanobacteriati	Methanobacteriota	Stenosarchaea group	Halobacteria	Halobacteriales	Natronomonadaceae	Haloglomus			Haloglomus_salinum	WP_254832151.1	MIVPGSGSQSLAASLAAALDEPLAPVEFERFADGELLARVPGFEGSRAVVVASTDSSDAHVELLQLQDAVADRADEVVTVIPYMGYGRQDRRFRDGEPVSARAMARAISTGTDRVLVVNPHEPDVGEFFDAPFTAVDAAPQLATPLPDDLREPLFLAPDAGATDLAATVRDAYGAGETDHFEKHRDRETGAVEMQPSAVDAGGRDVVLVDDIIATGGTMSEAIAQLHGHAVGRVFVTCIHPMLAASARTRLERADIEAVYGTDTLERASSCVSVAPAVAEHL
Methanobacteriati	Methanobacteriota	Stenosarchaea group	Halobacteria	Halobacteriales	Natronomonadaceae	Halomarina			Halomarina_halobia	WP_276303224.1	MILPGSASQSLAASLAAELDAEVGPVEYDRFPDGELIVRAPASGEHAIVVASTVDSDAHVQLLQLQDVARQHFERVTTVVPYLGYARQDRAFREGDPVSARAMARAISTTTDRVVTVTPHEEAVCDFFDVPTESVDASPLLADPLPADLDEPLFLAPDESATPLAETVRDAHGAGGVDYFEKVRDYDTGEVTLTPSETDVAGRDVVVVDDIIATGSTMAGAIEHLHAERVARVYATCVHPMLAANARAKLARAGVAAVYGTDTVERAESAVSAAPVLAPAVADSR
Methanobacteriati	Methanobacteriota	Stenosarchaea group	Halobacteria	Halobacteriales	Natronomonadaceae	Halomarina			Halomarina_litorea	WP_254536528.1	MILPGSASQSLAASLAAELDARVGPVEYDWFADGELIVRAPFEADHAVVVASTVSSDAHVQLLQLQDVARRHADRVTTVLPYMGYARQDRAFTDGDPVSARAMARAISTGTDRVLTVNPHEEAVTDFFDVPCESVDAAGLLADPLPADLTDPLFLAPDASATALAETVSADYGTGDVDFFEKVRDYDTGEVSLTPSETAVEGRDVVVVDDIIATGSTMAGAIDHLQDDGVGRVFATCVHPMLAADARTKLARAGCEAVYGTDTIERAVSAVSVAPVVAEALRE
Methanobacteriati	Methanobacteriota	Stenosarchaea group	Halobacteria	Halobacteriales	Natronomonadaceae	Halomarina			Halomarina_ordinaria	WP_304448867.1	MILPGSASQSLAASLAVELDAEVGPVEYDRFPDGELIVRAPASGEHCVVVASTVDSDAHVQLLQLQDVASQHFERVTTVLPYFGYARQDRAFSEGDPVSARAVARAISTGTDRVVTVTPHEAAVCDFFDVPTTAVDATPLLADPLPDGLSEPLFLAPDESATPHAEAVRDAYRSGTVDYFEKERDYDTGEVTLTPSETSAADRDVVVVDDIIATGSTMAGAIDHLRGDGATRVYATCVHPMLAANARVKLARAGVEAVYGTDTIERGESAVSVAPVVADAL
Methanobacteriati	Methanobacteriota	Stenosarchaea group	Halobacteria	Halobacteriales	Natronomonadaceae	Halomarina			Halomarina_oriensis	WP_158204274.1	MILPGSASQSLAARLAAETDHAVAPVEYDWFADGELIARADIDADHAVVVASTTSSDAFVQLLQLQDVAERQAERVTTVLPYMGYARQDRQFKAGDPVSAEAMARAVSTSTDRVVTVTPHEPAVCAFFDVPCDHVDASGLLADPLPEDLTDPLFLAPDASARGFAESVRDAYGTGAVDHFEKVRDYDTGTVSHTPSETDATGRDTVVVDDIIATGSTMSGAIEHLQADGVGRVFATCVHPMLAANAQVKLARAGVEAVFGTDTIERSVSSVSVAPLVADAL
Methanobacteriati	Methanobacteriota	Stenosarchaea group	Halobacteria	Halobacteriales	Natronomonadaceae	Halomarina			Halomarina_rubra	WP_250873233.1	MILPGSASQSLAARLAAETDHAVAPVEYDWFADGELIARAEFDADHAIVVASTVSSDAFVQLLQLQDLAQRQAERVTTVLPYMGYARQDKQFTAGEPVSAAAMARAVSTGTDRVLTVTPHEPAVCEFFDVPCDHVDASALLADPLPADLADPLFLAPDASARGFAESVRDAYGAGDVDHFEKVRDYDTGDVSHTPSETDATGRDTVVVDDIIATGSTMSSAIEHLHDDGVGRVFATCVHPMLAADARTKLARAGVEDVFGTDTVERTVSSVSVASVVADAL
Methanobacteriati	Methanobacteriota	Stenosarchaea group	Halobacteria	Halobacteriales	Natronomonadaceae	Halomarina			Halomarina_salina	WP_247414424.1	MILPGSASQSLAARLAAETDHALAAVEFDRFADGELIARADLDGDHAVVVAATDSSDAFVQLLQLQDLARRQVDRVTTVLPYMGYARQDKQFKPGDPVSAEAMARAISTGTDRVVTVTPHEPGVLEFFDVPSEAVDASAALADPLPAALADPLFLAPDASARGFAESVRDAYGAGDVDHFEKVRDYDTGDVSHTPSETDATGRDCVVVDDIIATGSTMSGAIGHLREDGVSRVFATCVHPMLAADARTKLARAGVEDVFGTDTIERSVSSVSVAPLVADVL
Methanobacteriati	Methanobacteriota	Stenosarchaea group	Halobacteria	Halobacteriales	Natronomonadaceae	Halorarius			Halorarius_halobius	WP_255151125.1	MILPGSASQSLSASLAAELDAPLATVETDRFADGEFKVRVPDAGGDRAVVVAATVSARAHVELLQLQDLAREAFDEVVTVLPYMGYARQDRAFREGEPVSARAVARAVGSGTDRVLTVNPHEPGVCEFFDVPAEPLDAAPRLADPLPDLSDPLFLAPDEGAIELAASVRDAYGAGDTDYFEKTRDYDTGEVSVEPSDAAAAGRDVVLVDDIIATGSTMASAIEQLHASGPASVHVTCVHPMLADNARSKLANAGVDSLHGTDTVERPVSSVSVAPVVADALE
Methanobacteriati	Methanobacteriota	Stenosarchaea group	Halobacteria	Halobacteriales	Natronomonadaceae	Halorarius			Halorarius_litoreus	WP_255194855.1	MIIPGSASQSLSASLAAELDEPLATVETDRFADGEFKCRVPEVGGDRAVVVASTTSAEAHLELLQLQDLAREAFDEVVTVLPYMGYARQDRAFREGEPVSARAVARAISTGTDRVVTVNPHEPAVCEFFDVPSEAVDAASRLADPLPDLEDPLFLAPDEGATELAATVRDAYGVGETDYFEKTRDYDTGEVSVEPSDTDVSGRVVVLVDDIIATGSTMSSAIDQLHERDVGAVHVTCVHPMLADNARTKLANAGLASLHGTDTIERSVSTVSVAPVVADHLR
Methanobacteriati	Methanobacteriota	Stenosarchaea group	Halobacteria	Halobacteriales	Natronomonadaceae	Halosegnis	unclassified Halosegnis		Halosegnis_sp.	WP_375795664.1	MILPGSASQSLGAALADELDERLAVVETERFADGEFKLRVPDAGGDRAVVVAATTSAEAHLELLQLQDLARESFDEVVTVLPYMGYARQDRAFREGEPISARAVAQAISTGTDRVLTVNPHEPAVSDFFDVPVEAVDAAPLLAEALPVIDDPLFLAPDEGAIGLAERVRDAYGTGTTDHFEKTRDYDTGEVTTAPAGTDPGGRAVVLVDDIVATGSTMSAAIDRLYERAAAAVYVACLHPVFADSARARLADAGVAGLWATDTVERPVSDVSVAPALADYL
Methanobacteriati	Methanobacteriota	Stenosarchaea group	Halobacteria	Halobacteriales	Natronomonadaceae	Halosegnis			Halosegnis_marinus	WP_276233419.1	MILPGSASQSLGAALADELDEPLAVVETQRFADGEFKVRVPDAGGERAVVVAATVSAEAHLELLQLQDLARAHFEEVVTVLPYMGYARQDRAFRDGEPVSARAVARAVSTGTDRVLAVNPHEPSIAEFFDVPFEVVDAAARLAEPLPDLADPLFLAPDEGAIGIAETVCDAYGAGSCDHFEKTRDYDTGDVTVEPAGADPDGREVVLVDDIVATGSTMSAAIARLHERGVADVYVTCLHPMFADNARAKLADAGVAGVWGTDTIERPVSDVSVAPTLAERL
Methanobacteriati	Methanobacteriota	Stenosarchaea group	Halobacteria	Halobacteriales	Natronomonadaceae	Halosegnis			Halosegnis_rubeus	WP_152133809.1	MILPGSASQSLAAALADQLDEPLAVVETEHFADGEFKLRVPAAGGDLAIIVAATTSAEAHLELLQLQDLAREAFDEVVTVLPYMGYARQDKSFRDGEPVSARAVARALSASTDRVVAVNPHEPAIGDFFDVPFDVVDAAPRLAEPLPDLDDPLFLAPDEGAIGLAETVCDAYGDGSTDYFEKTRSYDTGDVTVEPSGTEPAGRTVVLVDDIVATGSTMSAAIGQLHERNVGEVYVTCLHPMFAANARSKLADAGVAGVWGTDTIERPASAVSVAPTLADYF
Methanobacteriati	Methanobacteriota	Stenosarchaea group	Halobacteria	Halobacteriales	Natronomonadaceae	Natronomonas	unclassified Natronomonas		Natronomonas_sp.	MES3518223.1	MIVPGSASQSLAAALGRTLSESVAAVEYDWFEDGETLVCVPETDDRAVVVAATDSAEAHIELLQLQDAARQQAEEVITVLPYMGYARQDEAFEAGEPVSARAVARAISTGTDRVLVVEPHEDGVTEFFDVPCESVSAASVLAEPLPELNEPLFLAPDSGAVGLAEAVRDAYGHGTTDYFEKRRLSDTEVEVTPSDAAAVGRDVVLVDDIVATGSTMSAAIQQLESPARTFVTCVHPMLAGNARTKLETAGVEAIFGTDTLERSVTATSVAPAVAEFL
Methanobacteriati	Methanobacteriota	Stenosarchaea group	Halobacteria	Halobacteriales	Natronomonadaceae	Natronomonas	unclassified Natronomonas		Natronomonas_sp.	MEF8778775.1	MIVPGSASQEIAAALATELDEPLAAVEYDRFADGETLVRVPDTDDRAVVVASTVSDSAHVELLQLQDAARAQASKVITVLPYMGYARQDSAFEAGEPVSARAMAQAISTGTDRVVTVNPHEERVCDFFEVPCTVVDAAGQLADALPALSEPLFLSPDAGAVELAKTVCEAYGTGETDYFEKVRHSDTRVEIQPSDADTAGRDVVLVDDIIATGSTMSTAIDQLSHPERVFVTCVHPMLAANARTKLARAGVETVYGTDTIERAVSAVSVAPAIAERL
Methanobacteriati	Methanobacteriota	Stenosarchaea group	Halobacteria	Halobacteriales	Natronomonadaceae	Natronomonas	unclassified Natronomonas		Natronomonas_sp.	WP_411716424.1	MIVPGSASQDIAAALAAELGEPLAPAEYERFADGEQLARVPETADRAVVVASTVTDAAHVELLQLQDAAAQQADEVVTVLPYMGYARQDEAFEPGEPVSARAMARAISTGTDRVVTVNPHEAAVCDFFDVPCAAVDAAGRLADPLPDLSEPLFLAPDAGAIDHAEAVRNEYGEGETDFFEKHRVSDTEVEIKPSDAATAGRDVVLVDDIIATGSTMSTAIEQLVEPARVFVTCVHPMLAASARTKLANAGVDAVYGTDTIERSVSAVSAAPAIADEL
Methanobacteriati	Methanobacteriota	Stenosarchaea group	Halobacteria	Halobacteriales	Natronomonadaceae	Natronomonas	unclassified Natronomonas		Natronomonas_sp.	WP_410321384.1	MIIPGSTSQEVAAELAAELGEPLSAVEYDWFADGETLVRVPETDDLAIVVASTVSSDAHVELLQLQDAAGQRADEVITVLPYMGYGRQDEAFEPGQPVSARAMARAISTGTDRVLTVNPHEEAVTDFFDVPCASVDAAGRLADPLPALSDPLFLSPDAGAIGLAETVRDAYGGGEADYFEKVRHSDTEVEIKPSDASTTDRDVVLIDDIIATGSTMSTAIAQLSEPNRIFATCVHPMLAANARTKLANAGVNAVYGTDTIERAVSSVSVAPVIAEKL
Methanobacteriati	Methanobacteriota	Stenosarchaea group	Halobacteria	Halobacteriales	Natronomonadaceae	Natronomonas	unclassified Natronomonas		Natronomonas_sp.	WP_299235901.1	MIVPGSASQELAAALAAELDEPLAAVEYDWFADGETLVRVPDSAERAVVVASTVSDAEHVELLQLQDAAASRASEVVTVLPYMGYARQDEAFDPGQPVSARAMARSISTGADRVLTVNPHERSVCDFFDVPCAAVDAAGRLAEPLPALSDPLFLSPDAGAVELARTVRDAYGRGETDYFEKIRHSDTDVDVRPSDADTAGRDVVLVDDIVATGSTMSTAIEQLSDPTRVFVTCVHPMLAANARTKLATAGVEAVYGTDTIERAASAVSVAPAVAETL
Methanobacteriati	Methanobacteriota	Stenosarchaea group	Halobacteria	Halobacteriales	Natronomonadaceae	Natronomonas	unclassified Natronomonas		Natronomonas_sp.	MFP4626691.1	MIVSGSRSQSLATALAADIDELLAVVEYDRFADGEMLVRIPDSDDRAIVVASTTSSDTHVELLQLQDAAARQADEVLTVLPYMGYARQDKAFEQGEPVTARAIARAISTGTDRVLTVNPHVDAVADFFDVPCETIDASSLLADPLPTLSDPLFLAPDEGAIELAATVQDAYGAGETDYFEKTRLSDTDVEIQPSGTETIGRDVVLVDDIVATGSTMATAIAQLDDPRHVYVSCVHPVLATNARLKLAAAGVDRIFGTDTIERQVSAISVAPAIANRL
Methanobacteriati	Methanobacteriota	Stenosarchaea group	Halobacteria	Halobacteriales	Natronomonadaceae	Natronomonas	unclassified Natronomonas		Natronomonas_sp._CBA1123	WP_156707800.1	MIVPGSASQDLAATLSAVLGEPLAAVEYEQFADGERVVRVPDTDDRAVVVASTVSDGAHIELLQLQDAARQQAEEVITVLPYMGYARQDEAFAEGEPVSARAMARAISTGTDRVLTVNPHENAVCDFFDVPCRAVDASGVLADALPALSDPLFLSPDEGAIDLARTVRDAAGDGELDYFEKHRLSDTEVEMQPSDADTAGRDVVLVDDIVATGSTMSTAIAQLNGPDRVFVTCVHPMLAASARTKLARAGVDGVFGTDTIERAVSTVSVAPALAEYL
Methanobacteriati	Methanobacteriota	Stenosarchaea group	Halobacteria	Halobacteriales	Natronomonadaceae	Natronomonas	unclassified Natronomonas		Natronomonas_sp._EA1	WP_435196596.1	MIIPGSASQSLAAALATELDEPLASVEYESFADGELLARAPDVSGERAVVVAATDSARAHVELLQLQEVADRHFAEVVTVIPYMGYARQDQAFRDGEPVSARAVARAVSTGTDRVLTVNPHEPGVCDFFTVPCGAVDAAPMLAEPLPSLDDPLFLAPDEGATALAETVRDSYGGGETDHFVKERNYDTGEVSMTPAAAETAGRDVVLVDDIIATGGTMSSAISQLADPREVFVTCVHPMLAKNARTRLATAGVTAVYGTDTLERPVSSVSAAPAIAERL
Methanobacteriati	Methanobacteriota	Stenosarchaea group	Halobacteria	Halobacteriales	Natronomonadaceae	Natronomonas	unclassified Natronomonas		Natronomonas_sp._LN261	WP_181692038.1	MIVPGSASQEVAAALASELGESLAAVEYDWFADGETLVRVPETDDRAVVVASTISDNAHVELLQLQDAAGQRADEVITVLPYMGYGRQDESFAPGQPVSARAMARAISTGTDRVVTVNPHEGSITDFFDVPCVAVDAAGLLADPLPELSDPLFLSPDAGAIGLAETVRDAHGGGDTDYFEKVRHSDTDVDVRPRDASTTGRDVVLVDDIVSTGSTMSTAIDQLSDPDRVFVTCVHPMLAANARTKLATAGVEAVYGTDTIERAVSTVSVAPRIADTL
Methanobacteriati	Methanobacteriota	Stenosarchaea group	Halobacteria	Halobacteriales	Natronomonadaceae	Natronomonas			Natronomonas_amylolytica	WP_336134858.1	MILPGSASQDLAAALSAELDEPLAAVEYDRFADGEQIVRVPESADRAVVVASTVSDAAHVQLLQLQDAARQQADEVITVLPYMGYARQDEPFEEGQPVSARAMAKAVSTGTDRVLTVNPHEDAVCDFFDVPCEPVDAAGRLAEPLPDLSDPLFLSPDAGAVDLTETVRDAYGAGETDYFEKHRVSDTEVEIQPSDADTTGRDVVLVDDIIATGSTMSSAIAQLTGPARTFVTCVHPMLAANARTKLANAGVDAIYGTDTIERGVSAVSAAPAIAEKL
Methanobacteriati	Methanobacteriota	Stenosarchaea group	Halobacteria	Halobacteriales	Natronomonadaceae	Natronomonas			Natronomonas_aquatica	WP_256028824.1	MIIPGSTSQELAAALASELGEPLAAVEYDRFADGERLVRIPETDERAIVVASTVSDAAHVELLQLQDAARSRAEEVVTVLPYMGYARQDRAFEAGQPVSARAIARAISTGTDHVVTVNPHERRVCEFFDVPCSAVDAAGRLAEPLPELAEPLFLSPDAGAVGLAETVRDAYGAGETDYFEKVRHSDTDVEIRPNDADTAGRDVVLVDDIVATGSTMSTAIAQLSAPDQVFVTCVHPMLAANARTKIATAGVAAVYGTDTIERAVSSVSAAPAIADEL
Methanobacteriati	Methanobacteriota	Stenosarchaea group	Halobacteria	Halobacteriales	Natronomonadaceae	Natronomonas			Natronomonas_marina	WP_254839954.1	MIVPGVASQEIAAALSVELDEPLAAVEYDRFADGERLVRVPGTDERAVVVASTVSDRAHVELLQLQDAVRQRAEEVVTVLPYMGYARQDEAFETGEPVSARAVARAISTGTDRVVTVNPHESAVCDFFEVPCETVDAAARLADPLPSLSDPLFLSPDAGAVALAETVRDAHGSGETDYFEKHRVSDTEVEIRPSDAATAGRDVVLVDDIVATGSTMSTAIEQLSGPERVFVTCVHPMLAGSARTKLANAGADAVYGTDTVERAVSEVSAAPAIAAAL
Methanobacteriati	Methanobacteriota	Stenosarchaea group	Halobacteria	Halobacteriales	Natronomonadaceae	Natronomonas			Natronomonas_moolapensis	WP_015410431.1	MIVPGSASQEVAAALASELDEPLAAVEYDWFADGETLVRVPDAGDRAIVVASTVSDSAQVELLQLQDAARQRAEEVVTVLPYMGYGRQDEAFEPGEPVSARAMARAISTGTDRVMTVNPHEASIADFFEVPCATVDAASHLADPLPGLSDPLFLSPDAGAVDLAETVRDAYGTGTVDYFEKVRHSDTDVEIRPSDASTAGRDVVLVDDIVATGSTMSTAIGQLSAPERVFVTCVHPMLAANARTKLATAGVEAVYGTDTIERAVSAVSAAPAIAESL
Methanobacteriati	Methanobacteriota	Stenosarchaea group	Halobacteria	Halobacteriales	Natronomonadaceae	Natronomonas			Natronomonas_pharaonis	WP_011322030.1	MIVPGSDTQELAAALSAALDEPLAAVEYDRFADGERLVQVPETDDRAVVVASTVSDSAHVELLQLQDAARQQAEEVVTVLPYMGYARQDAAFEDGQPVSARAIARAVATGTDRVLTVNPHETAVCDFFDVPATPVDAAGRLAEPLPSLSDPLFLSPDAGAIGLAETVSDAYGDGEVDYFEKTRTSDTEVEIEPSDATTTGRDIVLVDDIVATGSTMSTAVAQLTAPARVFVTCVHPMLAANARTKLERAGVDAVYGTDTIERPVSAVSVAPAIAEHL
Methanobacteriati	Methanobacteriota	Stenosarchaea group	Halobacteria	Halobacteriales	Natronomonadaceae	Natronomonas			Natronomonas_salina	WP_178335298.1	MIVPGSASQEVAAALAAELDEPLAPVEYERFADGEQLVRVPETDDRAVVVASTVSDRAHVELLQLQDAARQQADEVVTVVPYMGYGRQDQAFEAGEPVSARAVARAISTGTDRVLTVNPHEPAVRDFFDVPCEPVDAAGRLADPLPALSEPLFLSPDAGAVGIAETVRDAHGAGEVDYFEKHRLSDTEVEIQPSDAATADRDVVLVDDIVATGSTMSTAISQLEAPARVFVTCVHPLLAADARTKLANAGVDAVYGTDTVERAVSAVSAAPAIAERL
Methanobacteriati	Methanobacteriota	Stenosarchaea group	Halobacteria	Halobacteriales	Natronomonadaceae	Natronomonas			Natronomonas_salsuginis	WP_137277280.1	MIVPGSASQEVAAELAAELDEPLASVEYEWFADGETLVRVPETDDRAVVVASTVSSDAHVELLQLQDAARQRADEVVTVLPYMGYGRQDEAFAPGQPVSARAMARAISTGTDRVVTVNPHEEAVTGFFDVPCSSVDAAGRLAAPLPELSDPLFVSPDSGAIELAEAIRDAYGGGEADYFEKVRHSDTAVEIKPSDASTTGRDVVLIDDIIATGSTMSTAIAQLSGPDRVFVTCVHPMLAANARTKLANAGVDAVYGTDTIERAVSSVSVAPAIADAL
Methanobacteriati	Methanobacteriota	Stenosarchaea group	Halobacteria	Halobacteriales	Natronomonadaceae	Salinirubellus			Salinirubellus_litoreus	WP_338916734.1	MILPGSASQSLGAALAAELDEPLAAVEYDRFADGELLVRTTEPSSTDRAVIVASTVSGDAHVELLQLQDVARQYAEEVVTVLPYMGYARQDDAFREGEPVSARAVARALSPGTDRVVCVDPHEPSIEEFFDVPFEAVSAADRLAAPLPDLADPLFLAPDASARGLAREVRDAYGTGTVDHFEKHRDRDTGEVSVAPSETAARDREVVLVDDIVATGGTMSEAIVQLDGPARVFVTCVHAMLAGSARTRLARVGVDRVYGTDTLERAESAVSVAPTVADAL
Methanobacteriati	Methanobacteriota	Stenosarchaea group	Halobacteria	Halobacteriales	Natronomonadaceae	Salinirubellus			Salinirubellus_salinus	WP_260592126.1	MILPGSASQSLAAALARELDEPLAPVEYQRFADGEGMARAPFEADRVVVVAATTSDEAHVELLQLQDVAGEQADEVVTVLPYMGYGRQDEAFREGEPVSARAVARAVSTGTDRVVLVNPHEAAVADFFDVECTVVDAAPRLAEPLPADLADPLFLAPDASATDLAESVREAYGTGTTDHFEKHRDRDTGEVSMAPAETDVAGRDVVLVDDIVATGGTMSEAIAQLDDPAHTFVTCVHPVLAGSARTRLARAGVDGVWGTDTVEREVSAVSVAPTLAEFL
Methanobacteriati	Methanobacteriota	Stenosarchaea group	Halobacteria	Halobacteriales	unclassified Halobacteriales				Halobacteriales_archaeon	MCA1814585.1	MLVVPGPRSPLLSERLARALGCNVAKVEHKLFPDGEVYVRVHDDLRGQEVALVQTTWPNDSLVALLLLQDAVRRLGPKRVHVVLPYAAYARQDRAFHDGEPISAEATLKLVAEQADSITTVDLHRPASLGVVKLPTRNVSAVPAIADHFRALPPGVVLAPDKNALDRAEQAAKLLGADVDFLIKKRVAPDVVEMQPRTLDVASKRVLIVDDIISTGGTMVTASQVLKRQGATAVSAACTHGLFAPGALDRLHTAGLEQTVATDTIEGPASAVTVASVAAEALRHHVAVR
Methanobacteriati	Methanobacteriota	Stenosarchaea group	Halobacteria	Halobacteriales	unclassified Halobacteriales				Halobacteriales_archaeon	MCA1820097.1	MPAAALVLAGSASVPFAQELAERLGIRVARGEAKRFPDGEGHVRIAEPVQGHDVIVVQSTAPDANLVELLLWQDAAWEAGARSVSTVVPYLGYARQDRAFQPGEAVSSRAAARAIAASSDRILTIDPHKPEILRFFGGKGHAASAVPQLALQLKAWGVELVLAPDKGARERAEDAARLVGAKADHLEKTRLSATEVRMQAKSLDVRGRRVAIVDDLIASGGTMLTAAQQLKQQGAAAVYAACTHGLFTSGAVPRLLAGGIDRILTTDTVASQGCTVVSAAPAAVPLLNLVA
Methanobacteriati	Methanobacteriota	Stenosarchaea group	Halobacteria	Halobacteriales	unclassified Halobacteriales				Halobacteriales_archaeon	MCA1819064.1	VVAGSASAPFAAGLARELGATVARAEAKRFPDGEGYVRILEPVQGRDCVVVQATAPDTNLVELLLWQDALREAGARTVTTVIPYLGYARQDRVFHEGEAVSARAAARAVAGTTDAVVTVDPHKEEVLAFFGGKARSVSAVPQIAAELSRWGVDIVLAPDKGARDRAAQAAKLMGARVDHLEKTRISATEVTMQAKELDVAGARVAIVDDLIASGATMVTAAKQLKAQGARAVYAACTHGLFTGNALPRILAGGIDRVLATDTCISGPCSCDVVSAAPAVADALRTRLTA
Methanobacteriati	Methanobacteriota	Stenosarchaea group	Halobacteria	Halobacteriales	unclassified Halobacteriales				Halobacteriales_archaeon	HKJ60120.1	MIVPGSASQSLSAALAAETGLPLAGASYERFPDGEGLVTVEGDLEGERTVVVAATPTDAAHVELLQLQDAVREAGADEVVTVLPYMGYARQDASFEAGQPISARAVARAISTAADRVLVVNPHKRWVCDFFDVPAEPVDAAPRLAEPLPADLDDPLFLAPDENALSLAETVRDAYGAGETDYFEKHRLSGTEVEIAPSDAAAAGRDVVAVDDIVATGSTMSEAIAVLRDRDAARVFVACVHPVLAGSARTKLANAGVAGIYGTDTLERAESAVTAAPTIAERL
Methanobacteriati	Methanobacteriota	Stenosarchaea group	Halobacteria	Halobacteriales	unclassified Halobacteriales				Halobacteriales_archaeon	MDZ7687310.1	MIVAGSASQVLSARVARETGRRLAEVEYEEFPDGERLVRVPGATDENVAVVASTPTDAAYVELLQILDACSDASRIDLVLPYMGYARQDKKFEEGEAVSARALSSALPRVETVTTVNLHERSVLEDWFNAAEKNDLDATPLLADALPLDEDALVLSPDEGARELAESLADALGADADHLVKERLSGDEVRIHPKSLDAEGRDAVVVDDMVATGGTMSEAVGMLNDQGARSVHAACVHPVFARNAVLRLYSAGAETVVATDTLSTALSEVSVAPLIARNL
Methanobacteriati	Methanobacteriota	Stenosarchaea group	Halobacteria	Halobacteriales	unclassified Halobacteriales				Halobacteriales_archaeon	MFB6173869.1	MIVTASTSQSLAAALAAATGEPLASAAFDRFPDGELLAAAPGFDAERAVVVGSTTSPAAHLELLQLQDAVREWGASEVVTVVPYMGYARQDDAYAPGEGRTRGYPVSARAVARAISTGTDRVLTVTPHEEAVREFFDVPAEPVEAAPRLAEPLPAALDEPLFLAPDAGALGLATAVRDAYGRGATDHFEKTRVSGEAVEIVPGDADVTGHDVVVVDDIIATGGTMSEAIAVLNDRDAARVFATCVHPVLVRQARTRLARAGVEAVYGTDTIEC
Methanobacteriati	Methanobacteriota	Stenosarchaea group	Halobacteria	Halobacteriales	unclassified Halobacteriales				Halobacteriales_archaeon	MFB6299411.1	MIISGSASQSLAASLAAELDDPLASVVYDRFPDGELLAAAPDIDGTERAVIVASTTSAEAHIELLQLQDAAVEAGIENVVTVIPYLGYGRQDAAYAPDGTEQSGYPVSARAVARAISTGTDRVLTVTPHETAVCEFFDVPADPIDAAAHLAEPLPAGLTDPVFLSPDAGAIDLAESVQAAYGHGIVDHFEKTRLSGSEIEIAPNDATVAGRDVVIVDDIIATGSTMSQSIAVLNDQDAARVFVGCVHPVLVNDARIKLARAGVEAIYGTDTIERAVSSVSVAPAIADAL
Methanobacteriati	Methanobacteriota	Stenosarchaea group	Halobacteria	Halobacteriales	unclassified Halobacteriales				Halobacteriales_archaeon	MFP4175156.1	MIVAGSASQVLAARVARETGRELVRVEYESFPDGERLVRVPGVSSDDNVAVVASTPTDAAYVELLQILDAVRDAAHIDLVLPYMGYSRQDDEFEDGEAVSARALGSALPHVGSVTTVNLHEKSVLEDWFDAPDRRDLDATSALAEALDLDSPLVVAPDEGARSLASNLSEHLGGDADHLVKERVSGDEVRVETRQLDVDGRDAVLVDDMIATGGTMSEAVGVLRDNGARSVYVACVHPVFARNAVLRLYSAGVERVVATDTLGTALSEVSVAPLLARRL
Methanobacteriati	Methanobacteriota	Stenosarchaea group	Halobacteria	Halobacteriales	unclassified Halobacteriales				Halobacteriales_archaeon	MFB6361061.1	SQSLAASLAAETGRPLASVAVDRFPDGELLASVPDFDGAEAVVLAATVSDAAHLELLELQDAVREAGADQVTTILPYMGYARQDEAFEPGHPVSARAVARAIGTGTDRVIVVNPHTSLVLDYFDVPVESVNAAARLAEPVPDGLAEPLFLAPDANARPIAEAVRDGYGAGTVDHFEKTRRSSDQVEIAPSDAEVAGRDVVVVDDIVATGSTMAEAIGVLGDRGVGRVFVGCVHPVLASGARLRLAKAGVEAVYGTDTIEGAVSAVSVAPVLAEAL
Methanobacteriati	Methanobacteriota	Stenosarchaea group	Halobacteria	Halobacteriales	unclassified Halobacteriales				Halobacteriales_archaeon	MFP4590785.1	MILSASASQVLATALGRALDEPVVPLRYRRFPDGELLVEVDPTADLPAGVAVEGDRLTIDGRAVVVASTASAEAHIEALLLQDVAVAAGADPVVTVVPYLGYARQEVAHEPGQPASARAVARALSTTTDRVVTVDPHEPLVADYFDAPCEVVSAVPALADALTIAGDRPLVIAPDEGAFEHAVALRDAIGTGDVDHFEKHRRGPETVELTPSETDVEGREVVLVDDIVATGSTIAQATALLLAAGAATVRVACVHALLVGGAYSRLHRAGVDELVATDTIEGPVARASAAEAIADVL
Methanobacteriati	Methanobacteriota	Stenosarchaea group	Halobacteria	Halobacteriales	unclassified Halobacteriales				Halobacteriales_archaeon	MDZ7702306.1	MIVSGSAVQSLAAELAAETGRPLATVEAERFPDGELLAAVPDFDADEAVVVASTATDAAHLELLQLQDAVREAGAGHVTTVLGYMGYARQDQSFGPGHPVSARAMARSIGTGADRVLVVNPHAPGVVDYFEPPAEALDAAGVLAEPLPAGLADPLFLAPDASARGIASTVRDAYGDGAVDHFEKTRVSSQAVEIAPSDATVEGRDVVVVDDIIATGTTMSEAIGVLAERGVGRVFVGCVHPVLAANARTRLAQAGVEAVYGTDTLDRTASAVSVAPVVADAL
Methanobacteriati	Methanobacteriota	Stenosarchaea group	Halobacteria	Halobacteriales	unclassified Halobacteriales				Halobacteriales_archaeon	MFB6352864.1	MIVSGSASQSLAASLAAETGRPLAMVDVERFPDGELLASVPDYASEEAVVVAATVSDEAHVELLQLQDAVREAGADRITTVLPYMGYARQDKPFEAGQPVSARAIARAVGTGTDRVLVVNPHAAAVTDYFDVPAAALDAADRLAEPLPADLADPLFLAPDANARDIAETVRDAYGPGDVDHFEKTRVSSTEVEVAPSGATVADRDVVVVDDIIATGSTMSEAIGVLADRGVGRVFVGCVHPVLAAGARVRLARAGVEAVFGTDTVERSASAVSVAPTVADAL
Methanobacteriati	Methanobacteriota	Stenosarchaea group	Halobacteria	Halobacteriales	unclassified Halobacteriales				Halobacteriales_archaeon	MEF8773242.1	MIVAGSTSQAFAADLAAALDVELAAVEYDLFPDGELLAAAPGFDGDRAVVVAATTDSDTHVELLQLQDAVRAAGAEAVTTVLPYMGYARQDDPVAPGKSAGESPPGYPLSARAVARAIGAGTDRVVAVNVHERSVLEHFGVPARSVDAAAALAGGLPDELIDPVFVAPDEGALGLVEGARDAYGRGTVDHFEKTRLSGESVEIRPSEVDVDGRDVVVVDDIVATGTTMSESVAILRDRGARRVFVATVHAVLARNALTKLRRAGVDAVVATDTVERVVSEVSAAPAVADLLRDEGWA
Methanobacteriati	Methanobacteriota	Stenosarchaea group	Halobacteria	Halobacteriales	unclassified Halobacteriales				Halobacteriales_archaeon	MEF8757152.1	MIVPGSTSQSLAAALAAELDEAVAPVTYDRFPDGELLAGIGDVQPDRAVVVASTTTSDAHVEVLQLQDAAREAGADEVITVLPYMGYARQDEAFEPGHPVSARAVSRAISTGADRVLTVCPHETAVTEFFDPPAVAVEAANRLAEPLPADLTDPLFLSPDEGAIDLATDVRDAYGAGETDHFEKTRRSGTEVEITPRDADVADRDVVVVDDIVATGTTMSESIAVLGERGVGRVFVACVHPLLARDATTKLNRAGVEAIFGTDTIEGPVSAVSVAPAVADALDRG
Methanobacteriati	Methanobacteriota	Stenosarchaea group	Halobacteria	Halobacteriales	unclassified Halobacteriales				Halobacteriales_archaeon_QH_10_67_13	PSP16625.1	MIVSGSGTQSLAAELAAETNHRLAGVSFEQFPDGEGIVRIDGTPEHAVVVASTVSDRAHVELLQLQDAAREAGADRVTTVLPYMGYARQDRAFESGQPVSARAVARAISTGTDRVLTVEPHESSVCERFTVPATPVDAAGRLAAELSAPDPLVVAPDASAAELAQAVCDAHGSGECVHFEKRRRSGTDVEVEAEFALDRPVADRPVVLVDDIIATGSTMCQAARAVLDRGAASVTVACVHPLLVRDAYLRLRRVGVDRVIGTDTIERPVSTVTVAPAIAAAL
Methanobacteriati	Methanobacteriota	Stenosarchaea group	Halobacteria	Halobacteriales	unclassified Halobacteriales				Halobacteriales_archaeon_QH_10_67_22	PSP31260.1	MIVSGSASQSFAAALATATGRELSAVAYDRFPDGELHAAVPEFDADHAVVVVSTVSSDAHVQLLQLQDAVREAGASEVTTVLPYMGYARQDRAFSAGEPVSARAMARAISTGTDRVLTVNPHEEAICDFFDVPAESVDAAGRLADPLPADLADPLFLAPDEGATDLADTVRSAYGSGATDHFVKERDHDTGEVVVEPSDAAVGDRDVVLVDDIVATGSTMSEAIDVLHGRGVDRVFVTCLHPLLVENARTKLARAGVAALYGTDTIERPESRVSAAPAVGRHL
Methanobacteriati	Methanobacteriota	Stenosarchaea group	Halobacteria	Halobacteriales	unclassified Halobacteriales				Halobacteriales_archaeon_QH_6_64_20	PSP43833.1	MIVSGRCSQSLAAALATDLGEPLVGTERARFPDGELRIHLDFDFDDGNATEHAIVVAATVSHDAFVELLQLQDALRETGVEAVTTVLPYMGYARQDRSFEPGQPVSARAMARAIATGTDRVLVVNPHEESVGDFFEVPCVTVDAAARLADPLSDLREPVFLAPDGGAIGLAETVRDAYGAGTTDYFEKTRRSGGEVEITPHETDVGGRDVVLVDDIVATGRTMAETVDILAGRDAARVFASCVHPVLAEGAYTRLARAGVEAVYGTDTIERAVSAVSVAPTVAAALRGTE
Methanobacteriati	Methanobacteriota	Stenosarchaea group	Halobacteria	Halobacteriales	unclassified Halobacteriales				Halobacteriales_archaeon_QH_7_65_31	PSP40024.1	MILPGSVSQSLAAALADQLDEPLAVVETDRFADGEFKLRVPDAGGDRAIIVAATTSAESHLELLQLQDLARANFDEVVTVLPYMGYARQDEAFRDGEPVSARAVARALSASTDRVVSVNPHEPTIGDFFDVPFDVIDAAPRLAEPLPDLDGPLFLAPDEGAVGLAETVRDAYGAGETDYFEKHRSYDTGDVAVEPAGTEPAGRSVVLVDDIVATGSTMAAAIDQLHEQRVAGVYVTCLHPMFAANARSKLAAAGVDGVWGTDTVERPTSAVSVAPAIADYF
Methanobacteriati	Methanobacteriota	Stenosarchaea group	Halobacteria	Halobacteriales	unclassified Halobacteriales				Halobacteriales_archaeon_QH_7_66_36	PSP56160.1	MILPGSASQSLGAALADELDETLAVVETERFADGEFKLRVPDAGGERAVVVAATTSAAAHLELLQLQDLAQESFDEVVTVLPYMGYARQDQAFRDGEPVSARAVARAISTGTDRVLAVNPHEPDVGAFFDVPFETVDATPLLADPLPAIENPLFLAPDEGATDLARGVRDAYGAGTTDYFEKTRDYDTGEVRVAPAGTDPAGRAVVLVDDIVATGSTMSAAIDQLYERDAAAVYVACLHPVFADNARAKLADAGVAGLWATDTVERPVSAVSVAPALAEHL
Methanobacteriati	Methanobacteriota	Stenosarchaea group	Halobacteria	Halobacteriales	unclassified Halobacteriales				Halobacteriales_archaeon_QH_7_69_31	PSP47485.1	MRPPTPSTRRPSATWRTSRSSWWSASGSSPDGERLVRVRGSGDRAVVVAATTSDRAHLELLKLQDAAGQRAEEVLTVLPYMGYARQDEAFTAGEPVSARAVARAVSTGTDRVLTVNPHEPTVCEFFDVPCRAVDAAARLAEPLGELSDPLFVSPDAGAAGLAETLRDAYGAGEADHFEKRRLSDTSVEITPGDAATAGRDVVLVDDIVATGASMRTAVEQLSDPGRVVVACVHPLLSDGARTRLADAGVDAVYGTDT
Methanobacteriati	Methanobacteriota	Stenosarchaea group	Halobacteria	Halobacteriales	unclassified Halobacteriales				Halobacteriales_archaeon_QH_8_64_26	PSP65315.1	MIASGRASQSLAAALAADLDEALVETNRTRFPDGEVRVDLDIEAGSNSDPDIVSAGEKGRALLVAATTSPDAFVEVLQLQDALREAGVGEITTILPYMGYARQDRAFEPGQPVSARAMARAIGIGTDRVLLVNPHEGSVADFFDVPCRVLDAAPRLAEPLPDLSEPVFFAPDAGAIGLAEGVREAYGVGTTDYFEKTRRSGEEIEISPHETDVKGRDVVLVDDIVATGGTMAGTVALLRQRDAARVYGTCIHPVLANGAYTRLVNAGVEAIYGTDTVERPASAVSVAPTISKELWSPK
Methanobacteriati	Methanobacteriota	Stenosarchaea group	Halobacteria	Halobacteriales	unclassified Halobacteriales				Halobacteriales_archaeon_QH_8_67_36	PSP63295.1	MIIPGAETQAFAAALAEAADERLGRVEYERFPDGEHVVRVPEAVAGERAVVVASTVDSDAHVQLLQLQDAAREAGASEVVTVIPYMGYARQDEAFQGGEPVSSRAIARAVSTGTDRVITVTPHEPAVCDFFTVPASSADAAEVLAAPLPADLDDPLFLSPDEGAIDLATTVRDAYGEGETDFFEKDRNYDSGEITITPGDAPIEGRDVVLADDIIATGSTMSESVAVLNDRDARRVFVTCVHPMLASGALTKLSAAGVEAVYGTDTLERVASEVSAAPVVAEKL
Methanobacteriati	Methanobacteriota	Stenosarchaea group	Halobacteria	Halobacteriales	unclassified Halobacteriales				Halobacteriales_archaeon_QS_1_67_19	PSP56533.1	MILSGSSSQVLAAELAAALDEPLASVEYERFPDGELLASAPGLADADPDRAIVVVSTVSADAHLELLQLQDAAREWGADEVATVLPYMGYARQDRAFEAGQPVSARAAARAISSGTPRDLDDPLFLAPDEGALGIATTVRAAYGRGDRDYFEKTRHSGTEVELTPSDADPAGRDVVVTDDIIATGSTMSSAVEILSEKGASRVFVTCVHPLLAADAHTKLSRAGVAAIVGTDTVERPVSEVSVAPAIADAL
Methanobacteriati	Methanobacteriota	Stenosarchaea group	Halobacteria	Halobacteriales	unclassified Halobacteriales				Halobacteriales_archaeon_QS_1_68_17	PSP83935.1	MIVSGSASQSLAAALAEQTGEALAAVEFDRFADGELMARVSGFEGERAVVVAATVTSDAHLELLQLQDAVREAGASEVVTVIPYMGYARQDRAFRDGEPVSARAVARAIGTGTDRVLTVDPHEPTVCDWFGVPAEAVAGGPRLAEPLPDSLSEPLFLSPDEGATDIAEAARDAYGRGEVDHFEKDRNYDTGAVEISPRDAAVAGRDVVVTDDIIATGSTMAESVAVLRERGADRVFVACVHPLLAGSARTRLARAGVETVYGTDTIERAVSTVSVAPVVAEAL
Methanobacteriati	Methanobacteriota	Stenosarchaea group	Halobacteria	Halobacteriales	unclassified Halobacteriales				Halobacteriales_archaeon_QS_1_68_20	PSP79113.1	MIVPGSTSQALAADLAAELGAELAAVEYDRFPDGEVFAAVPEFAADRAVVVASTTTSDAHVELLQLQDAVREAGAEEVVTVLPYMGYARQDEAFEAGHPVSARAVARAVATGTDRVLTVNPHEAAVCEFFGVPAEPVDAAGRLTEPLPPDLADPVFLAPDEGAVDIAATVRDAYGEGTTDYFEKTRLSGDEVEITPSDVDVAGRDVVVTDDIVATGSTMSESVGVLDDRAAGRVYVATVHAVLARDALTKLRRAGVEAVYATDTIERQVSAVSVAPALADAIEG
Methanobacteriati	Methanobacteriota	Stenosarchaea group	Halobacteria	Halobacteriales	unclassified Halobacteriales				Halobacteriales_archaeon_QS_1_69_70	PSP65995.1	MIVPGAASQAVAVALARELDEPLAEVEYDRFADGERLVRVRGSGDRAVVVAATTSDRAHLELLQLQDAAGQRAEDVLTVLPYMGYARQDEAFTAGEPVSARAVARAVSTGTDRVLTVNPHEPTVCEFFDVPCRAVDAAARLAEPLGELSDPLFVSPDAGAAGLARTLRDAYGAGEADHFEKRRLSDTSVEVTPGDAATAGRDVVLVDDIVATGASMRTAVEQLSDPGRVVVACVHPLLSDGARTRLADAGVDAVYGTDTIERAVSEVSVAPAIADAL
Methanobacteriati	Methanobacteriota	Stenosarchaea group	Halobacteria	Halobacteriales	unclassified Halobacteriales				Halobacteriales_archaeon_QS_3_64_16	PSP72228.1	MIVSGRASQSLAAALAADLDEVLVSTKRTRFPDGEVRVDLDPGDGPGSASDTEASIGDNAQQRALLVAATTSADAFVELLQLQDALREAGVSEITTILPYMGYARQDRAFESGQPVSARAMARAIGIGTDRVLLVNPHEESVADFFDIPSRTIDAAPQLAEPLPDLNEPVFFAPDAGAIELAEAVRGAYGAGTTDYFEKTRRSGEEIEISPHETDAEGRDVVLVDDIVATGGTMAETIAILRQRDAARVYGTCVHPVLANGAYTRLVNAGVEAIYGTDTVERPASAVSVAPTIAEALRNPK
Methanobacteriati	Methanobacteriota	Stenosarchaea group	Halobacteria	Halobacteriales	unclassified Halobacteriales				Halobacteriales_archaeon_QS_4_62_28	PSP92708.1	MIIPGSDSQAFAAALADGSDESLGCVEYQDFPDGESVVRVPDDIERAVVVASTVSDHAHVELLQLQDAVREVGASEVVTVLPYMGYARQDQAFKTGEPVSSRAMARAISTGTDRVLTVNPHEDAVCNYFDVPADTVDAAGVLADPLPTDLEDPLFLSPDESAVDLATTVRDAYGRGESDYFEKDRDYDTGDVEITPSDAAITGRDVVVVDDIIATGSTTSESVAVLNDRAASRVFVSCVHPMLAANALTKLAGSGVEAIYGTDTIERPVSTVSAAPAVAEWL
Methanobacteriati	Methanobacteriota	Stenosarchaea group	Halobacteria	Halobacteriales	unclassified Halobacteriales				Halobacteriales_archaeon_QS_4_66_20	PSP91557.1	MIVAGSASQSLAVALSAATGRDLAAVSFEAFPDGEWKVNVGGSDADGGGGDADSTPELAGEEVVVVASTVSDRAHVELLQLQDAVREAGASGVTTVIPYMGYARQNEAFLSGDPVSARAVARAISTGTDRVVTVNPHEETVREFFDVPATSVDAAPRLAEPLDDLADPLFLSPDAGAIDLAPSVRDAYGVGETDHFEKTRHSGEEVAIEPSEAPVEGRDVVLVDDIVATGSTMSESIAVLHDREVESVTVTCVHPLLARNARLKLARAGVDRIFGTDTVERPESVVSAAPVIADAL
Methanobacteriati	Methanobacteriota	Stenosarchaea group	Halobacteria	Halobacteriales	unclassified Halobacteriales				Halobacteriales_archaeon_QS_4_69_225	PSP80672.1	MIVPSSTSQELAAALAAELDEPLAAVEYDRFADGERLVRVPETDDRAVVVCATVSDRAHVELLQLQDAARRRAEEVVTVLPYMGYARQDEAFEPGQPVSARAVARAVSTGTDRVVVVNPHERAVCDFFDAPCEAVDAAARLAAPLPELDEPLFLAPDAGAVALAAAVRDAHGGGETDHFQKHRVSDTDVEVRPSDARTAGRDVVLVDDIVATGATMSTAIDQLSRPARVFVACVHPMLADGARTRLAAAGADGVYGTDTVERPVSAVSAAPAVADVL
Methanobacteriati	Methanobacteriota	Stenosarchaea group	Halobacteria	Halobacteriales	unclassified Halobacteriales				Halobacteriales_archaeon_QS_4_69_31	PSQ03529.1	MIVTGSGSQTFAAALADATGRDLAAVAYDRFPDGELQASVSGFDADHAVVVASTVSSDAHVELLQLQDAVREAGASEVTTVLPYMGYARQDEAFSAGEPVSARAVARAISTGTDRVLTVNPHEAAVCDFFDVPATGVDAAGRLADPLPADLRDPLFLSPDEGATDLATSVRDAYGAGATDYFVKHRDYDTGGVAVEPNDTAVAGRDVVLVDDIVATGSTMSEAIAVLHDRGVDRVFVTCVHPLLAANARTRLHRAGVAALYGTDTIEGPVSRVSAAPPVAGHL
Methanobacteriati	Methanobacteriota	Stenosarchaea group	Halobacteria	Halobacteriales	unclassified Halobacteriales				Halobacteriales_archaeon_QS_4_69_34	PSP87081.1	MIVSASTSQSLAAALAAALDEPLAPVAAERFPDGEFRASIPEFGAPGAASAGAAAGTADRRATEGGAIDGGVLAGRRAVVVCATTTAEAHVEALQLQDAAREAGASEVLTVVPYFGYARQDRAFEPGQPVSARAMARALSAGTDRAIIVTPHEPAVAEFFEVSCAVVDAAPRLAAALPALDDPLFLAPDSGARGLADTVRAAHGAGTVDHFEKTRRSGSEVDLVPHEVGVEGRDAVLVDDIVATGGTMAEAARVLDDRGAASVRAACVHPVLAGAARTRLAAAGVEAVYATDTVERVESVVSAAPVVADALRDE
Methanobacteriati	Methanobacteriota	Stenosarchaea group	Halobacteria	Halobacteriales	unclassified Halobacteriales				Halobacteriales_archaeon_QS_4_70_19	PSP97766.1	MIVPGSGSQSLAASLADATGEPLAPVEFDRFADGELLARVPGFEGDRAVVVAATDSSDAHVELLQLQDAVADRADEVVTVLPYMGYARQDERFREGEPVSVRAMARAIATGTDRVLVVNPHEPGVGEFFDVPFEAVDASARLAEPLPEGLREPLFLAPDGGATDLATTVRDAYGTGETDHFEKHRDRETGTVEMEPSEVDAAGRDVVLVDDIIATGGTMSEAIARLHGHDPGRVFVTCVHPMLAASARTRLARADIEAVCGTDTLERAASCVSVAPAIAEYL
Methanobacteriati	Methanobacteriota	Stenosarchaea group	Halobacteria	Halobacteriales	unclassified Halobacteriales				Halobacteriales_archaeon_QS_5_68_33	PSQ06050.1	MIVSGSASQSFAAALADTTGRDLAAVEFERFPDGELKASVPDFDAHEAVVVASTVSADAHVECLQLQDAAREAGAGEVTTVLPYMGYARQDETFGAGEPVSARAVARAVSTGTDRVLTVNPHERSVCDFFDVPAVAVDAAGRLAEPLPADLADPLFLSPDEGAIDLAAAVREAYGRGATDHFAKDRDYDTGKVAVEPGDAAVEGRDVVLVDDIVATGSTMSESIACLHDRGGDRVFVTCVHPLLAASARTRLARAGVAAVHGTDTVERPVSSVSAAPAVAEHL
Methanobacteriati	Methanobacteriota	Stenosarchaea group	Halobacteria	Halobacteriales	unclassified Halobacteriales				Halobacteriales_archaeon_QS_5_70_17	PSQ02502.1	MILPGSASQSLAAALAAELDRDLAPVEYDRFADGELIVRAPFEADHAVVVAATVSSDAHVQLLQLQDLAGRQADRVTTVLPYMGYARQDRAFEEGDPVSARAVARAISAGTDRAVTVTPHEPAIEEFFDVPCETVDGSRVLADPLPDGLPDPLFLAPDESATGLARTVRDDYGAGGVDYFEKTRDRETGDVTLTPSDADVTDRAVVVVDDIVATGSTMAGAVEHLRADGAGRVFAACVHPMLAADARTKLARAGVEAVYGTDTVERSVSAVSVAPLVAEALR
Methanobacteriati	Methanobacteriota	Stenosarchaea group	Halobacteria	Halobacteriales	unclassified Halobacteriales				Halobacteriales_archaeon_QS_6_64_34	PSP86067.1	MIIPGAETQAFGAALADATDERLGRVEYERFADGEHVVRVPEAVAGERAVVVASTVDSDAHVQLLQLQDAVREAGASEVVTVVPYMGYARQDQAFKPGEPVSSRAVARAISTGTDRVVTVNPHEPAVCDFFTVPATHVNAAAVLADPLPPLETPLFLSPDEGAIGLAETVRDAYGDGETDFFEKDRDYDSGEITITPSDTPVAGRDVVLVDDIIATGSTMSESVAVLNDRGAGRVFVTCVHPMLASNALTTLSAAGVEAVYGTDTLERAVSEVSAASVVADKL
Methanobacteriati	Methanobacteriota	Stenosarchaea group	Halobacteria	Halobacteriales	unclassified Halobacteriales				Halobacteriales_archaeon_QS_6_71_20	PSQ05875.1	MIVPGSASQALAAALADETGRPLATPEFHRFPDGEARAAVPGFAGEEAVVVAATTSDEAFVELLQLQDAVREAGAETVTTVLPYMGYARQDRAFEAGQPVSARATARAVSTGADRVVLVSPHEPGVADFFDVPVEVVGAASLLSEPLPDGLVDPLFLAPDESAEALSVAARDAYGGGEADFFEKERDYDTGAVTVTPGDAVVEGRDVVIVDDIVATGSTMSEAVAALRERDAGDVYAACVHGVLAGSARTRLAAAGVERVVATDTVERAESAVSVAPLVARAL
Methanobacteriati	Methanobacteriota	Stenosarchaea group	Halobacteria	Halobacteriales	unclassified Halobacteriales				Halobacteriales_archaeon_QS_8_65_32	PSQ20666.1	MIVSGRSSQSLAAALAADLGESLADIQRVRFPDGEIRVGVDLDGSRIDAGERAILVAATTTHDAFVEALELQDALGEAGVAEITTVLPYMGYARQDRAFEPGQPVTARAMARAIASGTDRVIVVNPHEEAITEFFDVSCTTVDAASRLAIPLPDLADPVFFAPDAGATALAETVRDAYGTGAVDYFEKIRQSGEEIEISPHDTDVRGRDVVLVDDIVATGATMAETISILGERGAGRVFATCVHPVLAGNAYTQLVRAGVEAVYGTDTIERPVSAVSAAPAIACALRERT
Methanobacteriati	Methanobacteriota	Stenosarchaea group	Halobacteria	Halobacteriales	unclassified Halobacteriales				Halobacteriales_archaeon_QS_8_69_26	PSQ19159.1	MIVSGSASQALSAALSAELDEELSAVEFERFPDGEILAAAPGFDADRAVVVVSTVSATAHVETLQLQDAVREAGAEEVVTVLPYVGYARQDRPAKPGHTVSESPPGYPVSARAMARAVSAGTDRVVTVNPHEEFLRDFFDAPARSVDAAPLLADPLPDDLVDPLFLAPDDGAVDLARSARDAYGTGDVEAFEKRRLSGSEVEVTAGAVDLAGRDVAIVDDIVATGSTMSESVEHLRQAGASRVYATCVHPLLVGGALVRLRRAGVEAVYGTDTVERSVSAVSAAPAVADALRTGE
Methanobacteriati	Methanobacteriota	Stenosarchaea group	Halobacteria	Halobacteriales	unclassified Halobacteriales				Halobacteriales_archaeon_QS_9_67_15	PSQ20545.1	MIVSGSTSQAFSAALADTTGRDLAAVEYDRFPDGELQATVPEFSGEHCVVVGSTASSDAHLELLQLQDAVREAGAREVTTVLPYMGYARQDRAFSAGEPVSARAVARAISTGTDRVLTVNPHETGVCDFFTVPADPVDAAGRLAEPLPDDLADPLFLSPDEGAIDLATTARNAYGRGATDYFEKERDYDTGAVEVEPSDAAVADRDVVLVDDIVATGSTMSESVDVLTDRDATRVFVTCVHPMLAAAARTKLERAGTTAVFGTDTIERSVSAVSAAPAVADRL
Methanobacteriati	Methanobacteriota	Stenosarchaea group	Halobacteria	Halobacteriales	unclassified Halobacteriales				Halobacteriales_archaeon_QS_9_68_42	PSQ42691.1	MIVPGSASQELAAALSAALNEPLAAVEYERFADGERLVRVPETADRAVVVASTVSDGAHVELLQLQDAAGRRADEVVTVLPYMGYARQDEAFEPGDPVSARAMARAISTGTDRVVTVNPHEPGVCDFFEVPCEVVDAAPRLADPLGDLADPLFLSPDEGAVGLAETVRDAYGEGETDYFEKHRVSDTEVDVNPRDASTSDRDVVLVDDIVATGSTMSTAIERLSAPNRVFVTCVHPMLAADARTKLANAGAETVYGTDTIERAVSTVSAAPAIAALL
Methanobacteriati	Methanobacteriota	Stenosarchaea group	Halobacteria	Halobacteriales	unclassified Halobacteriales				Halobacteriales_archaeon_SW_10_68_16	PSQ29363.1	MIVAGSHSQALAAELAAVTGQGLAGVAYEQFPDGEGVVRLDGLDRGDHAVVVAATLSDAAHVELLQLQDAAREAGAGKVTTVLPYMGYARQDSAFEAGEPVSARAVARAISTGTDRVLTVNPHETAVCDYFDVPAEAVNAAGRLADPLPADLADPLFLAPDDGAVDLARSVADAYGRGGIDHFEKTRHAGDAVEVEPGDAAVAGRDVVLVDDIVATGSTVCETVRVLQDRDAAGVYTACVHPLLVDGARLKLARAGVEAVYGTDTVEREVSAVSAAPAVADAL
Methanobacteriati	Methanobacteriota	Stenosarchaea group	Halobacteria	Halobacteriales	unclassified Halobacteriales				Halobacteriales_archaeon_SW_6_65_15	PSQ49968.1	MIISGSASQVLAAELAAALDEPLARVEYERFPDGELLASTPSVVDGPLVGGLFQLQDAAREWTDGEVVTVVPYMGYARQDEAFEEGHPVSARAVARAISSGTDRVLTVNPHEDAVCDFFEVPAEPVDAAGRLADPLPADLDDPVFLSPDDGALDIAEAARDAYGSGDVDYFEKTRHSGTEVELTPSDADVSGRDVVVTDDIIATGSTMAGAVEILNDRGASRAFVTCVHPILADDAYAKLSRAGVGAIYGTDTVERPVSEVSVAPVIADAL
Methanobacteriati	Methanobacteriota	Stenosarchaea group	Halobacteria	Halobacteriales	unclassified Halobacteriales				Halobacteriales_archaeon_SW_7_68_16	PSQ42113.1	MIVPGSSSQSLAAALADELDEPLAPVSYDRFPDGESIARVPDIGDRAIVVAALTSDRTHIELLQLQDAARGAGAEDVVTVLPYLGYARQDRRFRDGDPISARAVARAISTGTDRVLVVSPHEERVCDYFEPAARAIDAAGRLAAPLPDDLVDPLFLAPDAGAVDVAERVRHRYGRGDCEAFEKTRHSGREVDVAGEAVAADRDVVIVDDIVATGSTVSETVGLLVGDARRVLVTCVHPVFAGNARTRLARAGVDAVYATDTVERAESAVSVAPAIADVL
Methanobacteriati	Methanobacteriota	Stenosarchaea group	Halobacteria	Halobacteriales	unclassified Halobacteriales				halophilic_archaeon_J07HX5	ERG88250.1	MIVSGSRTQSLAAALADQTRHELADVSFDRFPDGEGIVRIDDAPTHAVVVASTVSDRAHIELLQLQDAVREAGADRVTTVLPYMGYARQDRPFDAGQPVSARAVARAISTGSTRVLVVEPHERSVCDWFTVPATAVDAAERLAVGLSAEDPLVVAPDAGATDLARSVRDAHGTGECAHFEKRRYSDTDVELEFASAETVADRQVVLVDDIVATGGTMCEAARLLTDRGAAQVTVACVHPLLVRGAHLKLLRAGVDTVIGTDTIEQPMSTVTVAPAIAGALSLS
Methanobacteriati	Methanobacteriota	Stenosarchaea group	Halobacteria	Halorutilales	Halorutilaceae	Halorutilus			Halorutilus_salinus	WP_266086110.1	MIVAGSESQVLAARVARETGRKLVRVEHESFPDGERLVRVPGVEDKEVAVVASTPTDEAYVELLQILDAVRGASRTDLVIPYMGYSRQDDEFEDGEAVSARALGSALPHVDSVTTVNLHETDVLEDWFDAPERRDLDAAPALADAFTEELEEPLVVAPDGGARKLAQSLAERVGGDADHLVKKRLSGDEVRIETQEVDAQGRDAVLVDDIVATGGTMTEAVEVLRGNGARSVRVACVHPVFARNAVLRLYSAGVERVVATDTLGTALSEASVAPVLARHL
Methanobacteriati	Methanobacteriota	Stenosarchaea group	Halobacteria	unclassified Halobacteria					Halobacteria_archaeon	HIH40263.1	LDIPIAATEYKTFPDGEKYCRILDRIDGEDVLIIQSISSDSDLIYLLEIIDACKNLEVGKKVVLMPYFGYARQDKMFEIGEPISARVIAGLIRADKVYTINIHSKSVLNFFNSPVEDLNAMPLLIDHIKGMNLTDPIVIAPDEGSADTVFNTVSNYYDFDYMEKTRISSDKVVIKPKNLDVNGRDIVIMDDMISTGGTVLETAKMLKENGANDVYAFCVHPVLVGHTLLRLYTAGIKEVISTDTIEKITSKVSIAPLVAERLKSMI
Methanobacteriati	Methanobacteriota	Stenosarchaea group	Halobacteria	unclassified Halobacteria					Halobacteria_archaeon	MEM3086430.1	METVVVPGPACPSLGPRVAQALRCPAAKVSHRTFPDGESYVRIETPLAGKHAVVVHSTGTALDLIALLQLADAAREAGRLTLVVPYFGYARQDRPFNPGEPVSARVVAEAIRAHEVILVNVHSPATLKFFKVPARSLDASPLLGEAIGGAGLKKLLLVAPDDGAEHLVRGAAGACGADRDVLEKKRVSDTRVEITPKKVPAAGRDVVIVDDMVTTGGTIAEAAKLLKKQGASSVSVACVHPVLTPGAREKLQAAGIKEFIATDTLDRPEGRVTVAGLVAGAVAGKA
Methanobacteriati	Methanobacteriota	Stenosarchaea group	Halobacteria	unclassified Halobacteria					Halobacteria_archaeon	MFB6282525.1	MIVPGSESQVLAARVSRKTERELCRVEYDRFPDGEGIVRIDGVVEDEDVAVVASTPTDRSLVQLHQVLDALEKADSVTLVIPYMGYSRQDKRFEDGQPVSARVVARTTSATVARLNEIYTVNLHEEGVLDWFTDVETRDLDASTVLADDLVGDELVLAPDTGAKGLAEKVAGEAGCSWDYLEKTRLSGDEVEVKPKNLSVEDRDAVVVDDMIATGSTMSETLDVLEEQKPASVSLRCIHPVLAKNALTKLYRSGVEEIRATDTIETGLSTLSVADVVAEAIS
Methanobacteriati	Methanobacteriota	Stenosarchaea group	Halobacteria	unclassified Halobacteria					Halobacteria_archaeon_AArc_dxtr1	MCU4926963.1	MIVSGSASQTLAAALSRTLEEPLAPVTYDRFPDGETVAAVPGFDAERAVIVASTVSNDAHVELLQLQDAVREAGASEVVTVLPYMGYARQDAAFEAGQPISARAVARAVSTGADRVLTVTPHEEAVCDFFDPPATAVNAAGRLAEPLPDDLEDPVFLSPDAGAIDLAETVRDAYGAGETDYFEKVRRSASDVEITPSDVDVTGRDVVVADDIIATGSTMSEAIAVLTDRDVGRVFVTCVHPLLARNAVTKLSRAGVVAIYGTDTIERPVSAVSVAPALEPHL
Methanobacteriati	Methanobacteriota	Stenosarchaea group	Methanomicrobia	Candidatus Alkanophagales	Candidatus Alkanophaga				Candidatus_Alkanophaga_liquidiphilum	WP_456487236.1	MKIVAGRASQVLASRVAAALGCELLPCEFRVFPDGELYTRVASTETLNDESVAIIQSITSDTDFICLLQLIEACEGLDASKISVIIPYLGYARQDKRFKSGEPISVRALARCIFADEAFVINPHSEKALRYFENARSVKVLDAAMLLGEHLRVQAKDVELIVAPDDGAAALAATAADHAGVEYDVLEKTRLSAEEVEIKPKALDVAARSVALVDDIVSTGGTIVKATTLLKELGASEIYVACVHAVLVPGAALRMFNAGVKEIIATDTLETIFSKVSVAKLIAKELA
Methanobacteriati	Methanobacteriota	Stenosarchaea group	Methanomicrobia	Candidatus Alkanophagales	Candidatus Alkanophaga				Candidatus_Alkanophaga_volatiphilum	MDF2956571.1	MKIVAGRASQVLASRVAAALNCELLPCEFRSFPDGELYTRVDATTLDGEPVAIIQSVTSDTDFVCLLQLIEACEGLDASKISVVIPYLGYARQDKRFKSGEPISVRALARCIFADEVFVINPHSAEALKYFENARSIEALDAAPLLGEHFRKTKNVELIVAPDDGAAALAATVAGRAGLEHDVLEKTRLSAEDVEIKPKTLDVAGRNVALVDDIISTGGTIVKATTLLKELGASEVYVACVHAVLVPGAALRMLNAGVKEVIATDTLETIFSRISVAELIARRLTDTATSK
Methanobacteriati	Methanobacteriota	Stenosarchaea group	Methanomicrobia	Candidatus Methanophagales	Candidatus Methanophagaceae	unclassified Candidatus Methanophagaceae			Candidatus_Methanophagaceae_archaeon	KAF5434495.1	MKIIPGISSQVLATRIAAELDCKATLCEYKRFPDGELYTRIVDDIKNEEVVIVQSINSDSDLIYLLQLIDAAEEASKIEIVIPYLGYARQDKKFKPGEAISARAIARSISAADLDTIYVVNVHNRNVLQFFDADTKELDVSSLIGDYIAREGLAPVVIIGPDAGATDLTKAVAAPFGFEYDVLEKKRITGAEVEIKPKALSVEGKNVVIVDDIISTGGTIAEAASLLKAQNANDIYVACIHGVFVQNAVLRMLNAGVKTIITTDTIESVFSKVSIAKMLAGVLKK
Methanobacteriati	Methanobacteriota	Stenosarchaea group	Methanomicrobia	Candidatus Methanophagales	Candidatus Methanophagaceae	unclassified Candidatus Methanophagaceae			Candidatus_Methanophagaceae_archaeon_ex4572_4	OYT67572.1	MRIERARGTRDFLPAEMRKRREMEDLMRETAERWGYGEVRTPTFELAELFTLKSGEEVLKEMYEFRDKGGRHLALRPELTAPVVRMFVNELKMLPKPTKVYYFGNCFRYEEPQRARYREFWQFGAEIIGSDRPEAQAEIIALASEILKSLGVSKEAELQVGQVGLLRGLLRGAGLEEGKINKVMRLLDKGKREEVAVVLSEAGEAGEKQELAEDLTHLTGLRGEEALKEARRIVLSESGSASGSASGSALKEVEEKTRKRSLGEVVVGPDEGAAGLAKVVAAPYGLDYDVLEKRRISGAEVEIKPKELSVAGRNVVIVDDIISTGGTIAEAATLLKAQGANEISVACVHGVFENVPNAVPRMLRAGVKEIVATDTIESEFSRISVARLVAEALKI
Methanobacteriati	Methanobacteriota	Stenosarchaea group	Methanomicrobia	Candidatus Methanophagales	Candidatus Methanospirareceae	Candidatus Methanoxibalbensis			Candidatus_Methanoxibalbensis_ujae	MCW3135336.1	MIVASGISSQILASRVADALGCELAFCEFKKFPDGEIYTRVDMERNEEAVVVQSIRSDADLMCLLQLIDAASHLTESVDVVIPYMGYARQDRQFRRGEAVSARVVARCVSAVAENVRRVFVVNVHSKHVLRYFTVPACEIDAVPLLSSYFSDLNDIVVIAPDKGAEDMAKSFADAIYEKFGEKVRYEVLRKKRISEEEVEIEHKALEGENAIIVDDIISTGGTIAEAASLLRGMNVFVACVHGIFVQNALLRMRKAGIRDIISTDTVESAFSKVSVAGAIADALRAK
Methanobacteriati	Methanobacteriota	Stenosarchaea group	Methanomicrobia	Candidatus Methanophagales	unclassified Candidatus Methanophagales				Candidatus_Methanophagales_archaeon	MCD6203603.1	MKIVPGTASQALGARIAAELSCELVACEFKRFPDGELYTRITGDVEGEHAVIVQSIRSDSDLVALLQLLDAAEDASKITAVIPYLGYARQDKRFKPGEAVSIRAIARSISYGAPALDTVYVVNVHDHAELRYFQVAVHELDASPLIGNYIMNMGIEPASVVVIAPDEGAAELARAVAAPYGLDYEVMEKKRLTGEEVEIKPKELSIDGKNIVIVDDIISTGGTIAEATKRMRERNAGDIYVACVHGLFVQNAILRMLHAGVKEIISTDTVESVFSRVSIAELVAKELERGVEVQ
Methanobacteriati	Methanobacteriota	Stenosarchaea group	Methanomicrobia	Candidatus Methanophagales	unclassified Candidatus Methanophagales				Candidatus_Methanophagales_archaeon	MBE0516918.1	MKIIPGISSQILATRIAAELGGEACLCEFKKFPDGELYTRVVDGIKDEEIIIVQSLMADTGLISLLQLIDAVEEAHKTSVVIPYLGYARQDKRFKPGEAISSRAIARGISFAGIVDKIYVVNVHNRAVLEYFDVEAKNLDAAPLIGEYIAKKGIVQPVIIGPDEGARELAKAVAAPHGYAYDVLEKKRISGDEVVIKPKELSVEGKNVVIVDDIISTGGTIAEAASMIKVREANEIYVACIHGLFVQNAPLRILNAGVKEIIATDTIESVFSEISVAKMVAEELTT
Methanobacteriati	Methanobacteriota	Stenosarchaea group	Methanomicrobia	Candidatus Methanophagales	unclassified Candidatus Methanophagales				Candidatus_Methanophagales_archaeon	MCW3130821.1	MKIIPGLSSQLMAARIATAQGCNVSLCEFKRFPDGELYTRVAEEIKDEEIVIVQSIRTDSDLICLLQLIDAVEEAYKTKVVIPYLGYARQDKKFEPGEAISIRAIARSICAAGTIDKIYVVNVHNRGVLKYFGIDTTELDASPLIGDYVVKKKIAHPVIIGPDKGARELAKAVATPYGFDYDVLEKRRISSEDVEIKPKGLSVEGRNAVIVDDIISTGGTISEATSMLKAQGANDIYVACIHGVFVQNAITRMLRAGVKDIIATDTIESIFSKVSIAKMVADELMKGG
Methanobacteriati	Methanobacteriota	Stenosarchaea group	Methanomicrobia	Candidatus Methanophagales	unclassified Candidatus Methanophagales				Candidatus_Methanophagales_archaeon	MCD6387175.1	MALKIVSGSASQLLASRIAEVLGGVLALCEFKRFPDGELYTRILESESEETAEVLVVQSILSDSDFFCLLQLLDAVEDVFPSAAVDVVIPYMGYARQDKRFERGEAISARVVARCVSSFRPRRVFVVNAHSPDALRFFEVATYEINAVPLLASALSSVENAVVVAPDEGATELAKALANATGFTWDVLQKRRISGSEVEIKPKSLDVDGKNAIIVDDIISTGGTIATATKILKSQNAKDVFVACIHGIFTQNAVLRMLKAGVRDIFATDTVPSAFSRVSVAPAIASALKEK
Methanobacteriati	Methanobacteriota	Stenosarchaea group	Methanomicrobia	Candidatus Methanophagales	unclassified Candidatus Methanophagales				Candidatus_Methanophagales_archaeon	MBA5942553.1	MKIIPGVSTQVLAARIATELGGKVSLCEFKRFPDGELYTRVVDDVKDEEVTIVQSLIADSGMIDLLQLIDAVEEAHKTTVIIPYLGYARQDKRFKPGEAISSRAIARGISFAGIVDRIYIVNVHNHAVLRYFDVEANNLDAAPLIGDYIAQKEIEEPVIIGPDEGARELAKAVAVHHGFDYDVLEKKRISGDEVRITPKEVCVAGKNVVIVDDIISTGGTIAEAASMIKAHGANDIYVACIHGLFMQNATIRILNAGVEEIIATDTIQSIFSEISVAKLIAEELTR
Methanobacteriati	Methanobacteriota	Stenosarchaea group	Methanomicrobia	Candidatus Methanophagales	unclassified Candidatus Methanophagales				Candidatus_Methanophagales_archaeon	HID20371.1	MKIIPGMSSQLLAARIARELGCSVSLCEFKKFPDGELYTRIVDDIKNEEVTIVQSIITDSDLICLLQLIDAVEGAHETTVVIPYLGYARQDKKFKPGEAISARAVARCLYLDTIKRIYMINVHTNTILRYFNVDTKELDASQLISDYVAKKEITHPVIIGPDAGAKELAKVVAASHSFDYDVLEKQRISGEEVEITPRALSVEGKNVIIVDDIISTGGTIAEAASMLKVQGASDVHVACIHGLFVQNATLRMFKAGVKEIIATDTIESAFSAISIAKMVAEVLTR
Methanobacteriati	Methanobacteriota	Stenosarchaea group	Methanomicrobia	Candidatus Methanophagales	unclassified Candidatus Methanophagales				Candidatus_Methanophagales_archaeon	RCV62825.1	MGERKKMKIIPGKSSQLLAARIASELDCNVSLCEFKKFPDGESYTRVLDDIKDEEVTIVQSIVTDSDLICLLQLIDAVEEAHETTVVIPYLGYARQDKKFKSGEAISARAVARCLCLDSIKRIYVVNVHNNAILQYFDKETKDLDAAHTIGDYIARKEITHPVIIGPDAGANGLAKAVAAPHGFDYDVLEKRRISGEEVEISPRALSVAGKNVIIVDDIISTGGTIAEAATMLKAQGAVDVHVTCIHGLFVQNATLRMFKAGVKEITATDTLESAFSTISIAKMVAEELTK
Methanobacteriati	Methanobacteriota	Stenosarchaea group	Methanomicrobia	Candidatus Methanophagales	unclassified Candidatus Methanophagales				Candidatus_Methanophagales_archaeon	MCK4476044.1	MKIIPGMSAQVLAGRIAAELDCKVASCEFTRFPDGELYTRVLGDMKDEEVTIVQSIRTDSDLICLLQLIDAVEEASKTKVVIPYLGYARQDKKFEPGEAISIRAIARSICAVAELDTIYVVNVHNRGVLRYFDVDTKELDASSLIGDYVVKKEIAHPVIIGPDEGATELTKAVAAPYGFDYDVLHKTRISNEKVEIKPKELSVEGKNIVIVDDIISTGGTISEAASMLKAQKANDIYVACIHGVFVQNAIPRMLNAGVKEIIATDTIESEFSKVSIAKMVADVLKR
Methanobacteriati	Methanobacteriota	Stenosarchaea group	Methanomicrobia	Candidatus Methanophagales	unclassified Candidatus Methanophagales				Candidatus_Methanophagales_archaeon_ANME_1_THS	RZN33852.1	MKIIPGVSSQVLATRIAAELGGEACLCEYKKFPDGELYTRVFDGLKDEEAIVVQSLMADTGLISLLQLIDAVEEAHKTTVVIPYLGYARQDKRFKPGEAISSRAIARGISFAGIVDKIYVVNVHNRAVLEYFDVETRPLDAAPLIGDYIAKRRIARPVIIGPDEGARELVKAVAAPHRFEYDVLEKKRISGDEVIIQPKELSVEAKNVVIVDDIISTGGTIAEAAAMIKAREANEIYVACIHGLFVQNATLRILNAGVKEIIATDTIESIFSTISVAKMIADELTR
Methanobacteriati	Methanobacteriota	Stenosarchaea group	Methanomicrobia	Methanocellales	Methanocellaceae	Methanocella	unclassified Methanocella		Methanocella_sp.	WP_349256739.1	MRIVAGPASQLLATRVASLLDCGVDLTEYKHFPDGEVYCRVTGDIKNNDIVIIQSTFQASDLIFLLELIDACDEAKSVTAVMPYFGYARQDKRFRPGEPITARALAKCIKADRVFTINIHDRSVLKYFPCPAVDLNAAPELGNYIDGMELRDTTILAPDDGALNLVRSAAEPRNLHYDYLEKTRLSGEEVKIAPKNLDIKGRDVVLMDDIISTGGTIAEAIKLLKAQGVRDVYVACVHGVFVNNAYLKLHDAGVKDILTTDTLEKAISKVSVASVIADAIKK
Methanobacteriati	Methanobacteriota	Stenosarchaea group	Methanomicrobia	Methanocellales	Methanocellaceae	Methanocella	unclassified Methanocella		Methanocella_sp.	HTX44445.1	MVTRVVAGPASQLLAARVASALKCGVDLTEYKEFPDGEVYCRVTGDIKNNDVVIVQSTFHTSDLVYLLELLDACDEAASLTVVVPYFGYARQDKRFKPGEPITARALARTIKADRVFTVNIHDPSILKYFPCEAIDLNAAPELGNYIDGMELKETTILAPDDGALNLVKSAAEPRGLHYDYLEKTRLSGEEVRIAPKNLDIRGRDVVLMDDIISTGGTIAEAIKLLKAQGVRDVYVACVHPVFARNAYLKLYDAGVKEVIATDTLERALSKVSVAPVIAEAMKK
Methanobacteriati	Methanobacteriota	Stenosarchaea group	Methanomicrobia	Methanocellales	Methanocellaceae	Methanocella	unclassified Methanocella		Methanocella_sp.	HEY3273917.1	MDMRIVAGPSSQLLATRTASLLGCEVDLTEYKDFPDGEVFCRVTGELRGKDIVLIQSTPTANDYVYLLELIDACDEAKSLTVVIPYMGYARQDKRFHPGEPISARALARTIKADRVFTVNIHDPSVLPYFPCEAADLNAAGVMGNYIVNMSLHEPVLMAPDDGALKIVKPAAEQYGLPYDYLEKTRISGDEVTIAPKNLDIHGRDVVLMDDIVSTGGTIAEAIKLLKTQGAREVHVACVHAVLVRNAVLRMNSGGMRSILSADTLEKATSKVSVAPIIAEAVKK
Methanobacteriati	Methanobacteriota	Stenosarchaea group	Methanomicrobia	Methanocellales	Methanocellaceae	Methanocella	unclassified Methanocella		Methanocella_sp.	HMK45497.1	MGMRIVAGPSSQLLATKTAALLGCDIDVTEYKSFPDGEVCCRVTGEVSGNDIVIIQSTPSDRDIVYLLQLIDACDEAKSLTVVIPYFGYARQDKRFNAGEPVSSRAIARTISADRIFTFNIHDPSVLGHFPCRAEELDAAPQLGLHALQMGLHEPLLLAPDDGALSLVKTAASLTGFPYDYLEKTRLSGYEVKIAPKDLDVQGKDVVIMDDIVSTGGTIAEATRLLRAIGVRDVHLACVHPVLVRNAVLKLARASLKSIISTDTLEKGTSCISVAPIVAEALKK
Methanobacteriati	Methanobacteriota	Stenosarchaea group	Methanomicrobia	Methanocellales	Methanocellaceae	Methanocella	unclassified Methanocella		Methanocella_sp.	WP_325378187.1	MSPVIIAGSSHPGMALSIAQALGAKVLFPVVEKFPDGETHVVAPSINGTVVYVQTMHPYPNEMLMEMEFTADLLKELGAERIVAVVPYLAYTRQDTRHMDGEGIAVKTMLRMLEKAGVNDIVSVDLHLHRLGLQELSGMTSIRIHEVSAVDALAKESGRYLKKPVVVGPDAESERWAKRAAELLDSHYDVLEKNRISPTEIEIRPKTLDVKGQDVLIIDDIVSTGDTIKKVVESLRAKGANKIAAAFTHGVLSGEDAAAGLYRAGATYLISTNTINNEFSRVDVGPVIAQKLKEIL
Methanobacteriati	Methanobacteriota	Stenosarchaea group	Methanomicrobia	Methanocellales	Methanocellaceae	Methanocella	unclassified Methanocella		Methanocella_sp.	HEY3273829.1	MTFDIISGSTVPGLAANIARQLGVKAHYPSITRFPDGEIRVIEGDYTPSPTVAYVQTMHPRPNDTLVEMMITVDLLKDLGAKRVVAVIPYLGYMRQDTRHEKGEAVSIRTVLKTLDFAGVNDIIGVDLHLHRLGRAELESFCKITIHEVSAMDLLAKKAGRNLAKPLVIGPDAESERWAARAAELLGTDYDVLEKTRVSAKEIHIKPRKLDAKGRDVLIIDDIVSTGGTIMEVIKSLKAQGAGKITAACTHAVLSDIDTLTGLFRAGMDEFIATNTINNEFGIVDVSGIIADQLKEIV
Methanobacteriati	Methanobacteriota	Stenosarchaea group	Methanomicrobia	Methanocellales	Methanocellaceae	Methanocella	unclassified Methanocella		Methanocella_sp.	MGA9141628.1	MTIDIISGSTVLGLAASIAKRMGVKAHYPSIAIFPDGEIRVIEGDYVPSATVAYVQTMHPRPNDTLVEMMFTVDLLKDLGAKRVIAVVPYLGYTRQDTRHEKGEAISVKSMLKALDFTGVDDIMSVDIHLHRLTLPELSGFSRIKLHEVSAVDLLVAKAGKTLTKPLVIGPDAESERWAADAAKMLGTDFDVLEKTRVSAKEIHIKPRKLDAKGRDVLIIDDIVSTGGTIMEVIKSLKAQGANRITAACTHAVLSDIDTLTGLFRAGMDEFIATNTINNEFGIVDVSGIIADKLKAIA
Methanobacteriati	Methanobacteriota	Stenosarchaea group	Methanomicrobia	Methanocellales	Methanocellaceae	Methanocella	unclassified Methanocella		Methanocella_sp.	HMK45887.1	MTIDIIAGSTVPGLARSIARQLGASVHFPSIEKFPDGEIHVIEGEYTPAETVAYIQTMHPRPNDALVEMEFTVDLLKELGAKQVIAVIPYLGYTRQDTRHVQGEAIAIRSMLKALDFTGVDDIVSVDIHLHRLSLSDLSRFSRIKLHEASAVDLLAKEAGKRLKTPLVVGPDSESERWAARAAELLGSDYDVLEKNRLSAKEIRIKPRSMDVKGRDVLIIDDIVSTGGTMMQVIRSLRDQGALRITAACTHAVLSDIDTLTGLFRAGMDEFISTNTINNEFGITDVSGIIADCIRSIE
Methanobacteriati	Methanobacteriota	Stenosarchaea group	Methanomicrobia	Methanocellales	Methanocellaceae	Methanocella	unclassified Methanocella		Methanocella_sp.	HTX43984.1	MTPVVVAGSSHPGMALSIAQALGAKAYFPKVERFPDGETHIVVPPVKGMVVYVQTMHPYPNEMLVEMEFTVDLLKELGAEKIIAVVPYLAYTRQDTRHEEGEAIAIKAMLRQLECAGVGGVLSVDIHLHRLSLKDMSGLTSIKLYEVSAVDALAKEAGRYLKKPVVVGPDSESERWAKRAAELLDSHYDVLEKNRLSPTEIEIKPKTLDVKGRDVLIIDDIVSTGDTIMKVIRSLRAKGAGRIAAAFTHGVLSGEDAAAGLYRAGATHLISTNTINNEFSRVDVGPIIAAKLKEIL
Methanobacteriati	Methanobacteriota	Stenosarchaea group	Methanomicrobia	Methanocellales	Methanocellaceae	Methanocella	unclassified Methanocella		Methanocella_sp.	HUL62137.1	MTIDIDIVSGSTVPGLAASVARRLGVRARYPSITKFPDGEIRVIEGDYAPRPTVAYVQTMHPRPNDALVEMEFTVDLLKDLGARRVIAVVPYLGYTRQDTRHEKGEAISIKSMLKALDFTGVDDIVSVDIHLHRLSLAELSQFSRIRMHEVSAVDLLIGRAGKGLTKPLVIGPDAESERWAAEAARLLATDYDVLEKTRVSAKEIRIKPRKLDAGGRDILIIDDIVSTGGTMMEVIKSLKARGAKKITAACTHAVLSDIDTLTGLFRAGMDEFIATNTINNEFGVVDVSGIIAEKLQEIVK
Methanobacteriati	Methanobacteriota	Stenosarchaea group	Methanomicrobia	Methanocellales	Methanocellaceae	Methanocella	unclassified Methanocella		Methanocella_sp._MCL_LM	WP_424358661.1	MKEQQLMTLDIIAGSSVPGLARGIARRLGTTAHFPRIEKFPDGEIHVVEGDYTPSQTVAYVQTMHPHPNDMLVEMEFTVDLLKELGAERVIAVIPYVGYMRQDTRHVKGEAIAIRSMLKMLDFAGINDIVGVDMHLHRLGMEELASFSRIKIHEVGAAELLAGKAGQGLTKPLVVGPDSESERWAAAAAQVLSTDYDVLEKHRLSAREIEHRPRSLDAKGRDVLIIDDIVSTGGTIMDVIKSLRAQGAMRVNVACTHAVLSDIDSLTGLFRAGMDEFVSTNTINNEFGIVDVSGLIADKLKTIT
Methanobacteriati	Methanobacteriota	Stenosarchaea group	Methanomicrobia	Methanocellales	Methanocellaceae	Methanocella	unclassified Methanocella		Methanocella_sp._PtaU1.Bin125	OPY27375.1	MGLKIVAGPSSQLLATRTASLLGVGVDLTDYKEFPDGEVYARVTGEIKGQDVVVIQSTPTADDYVYLLELIDACDEAKTLTVIIPYMGYARQDKRFHPGEPISARAIAKTIKADRVFTVNIHDPSVLPYFPCPATDLNASGVIGNYVVNMSLYEPVLLAPDDGALKIVKPAAEQYKLPYDYLEKTRISGDEVKIAPKNLDIKGRDVVLMDDIVSTGGTIAEAIKLLKAQGAREVHVACIHAVLVRNAVLRLNNGGMRSILSTDTLEKATSKVSVAPIIAEAVKR
Methanobacteriati	Methanobacteriota	Stenosarchaea group	Methanomicrobia	Methanocellales	Methanocellaceae	Methanocella	unclassified Methanocella		Methanocella_sp._PtaU1.Bin125	OPY26823.1	MTIDIISGSTVPGLAAGIARHMGVVAHYPSITKFPDGEIRIIEGDYTPSETVAYVQTMHPHPNDTLVEMQITVDLLKELGAKRVIAVVPYLGYMRQDARHVQGEAISVRTVLKTLDFVGVNDIVGVDLHLHRLGQAELESFCKIRIHEVSAMDLLAAKAGKKLSKPLVIGPDAESERWAARAAELLGTDYDVLEKTRISAKEIRIKPRKLDANGRDVLIIDDIVSTGGTIMEVIRSLKAQGAGRITVACTHAVLSDIDTLTGLFRAGMGEFIATNTINNEFGIVDVSSIIADKIKEIT
Methanobacteriati	Methanobacteriota	Stenosarchaea group	Methanomicrobia	Methanocellales	Methanocellaceae	Methanocella			Methanocella_arvoryzae	WP_012035087.1	MRIVAGPASQLLATRTAALLGCDIDLTDYKEFPDGEVYSRVTGEVAGNDIVIIQSTPTARDYIYLLQLIDACDEAKSLKVVIPYFGYARQDKRFNPGEPISSRAIARTIKADQVFTINIHDRSVLAHFPCKAEDLNVAPEIGNHIEGMKLHNPLVLAPDDGALNLVKSAATLKGLAYDYLEKTRLSGTEVKIAPKNLDVKGRDVVLLDDIVSTGGTIAEAAKLLRVIGAKDVHLGCVHPVLVGNAVIKLYRAGIKSVISTDTLEKATSRISAAPIIAEALRK
Methanobacteriati	Methanobacteriota	Stenosarchaea group	Methanomicrobia	Methanocellales	Methanocellaceae	Methanocella			Methanocella_arvoryzae	WP_012035933.1	MTSDIIAGSSVPGLAKSIARRMGTKAHFPSIEKFPDGEIHVVEGDYTPAQTVVYVQTMHPHPNDMLVEMMLTVDLLKELGAERVIAVIPYVGYMRQDARHVKGEAVAIRTMLKMLDFAGVNDIVGVDMHLHRLGIEELASFSRIKIHEVSAVELLAARAGKGLTTPLVVGPDSESERWAAAAARVLGTDYDVLEKHRLSAREIEHRPRSMAVKGRDVLIIDDIVSTGGTIKDVIKSLKAQGAGQVNVACTHAVLSDIDSLTGLYRTGMEEIVSTNTINNESGIVDVSEIIAGKLKELL
Methanobacteriati	Methanobacteriota	Stenosarchaea group	Methanomicrobia	Methanocellales	Methanocellaceae	Methanocella			Methanocella_conradii	WP_014405841.1	MRIVSGPASQLLATRVASLLRCGVDLTEYKEFPDGEVYCRVTGDIRNEDVVIIQSTFRASDFIYLLELIDACDEARSITAVVPYFGYARQDKRFKPGEPVTARALARCIKADRVFTINVHDRSILEHFPCPAVDLNAAPELGNYIDGMELKDTTILAPDDGALSLAKSAAEPRGLHYDYLEKTRISGEEVRIAPKSLDIRGRDVVLMDDIISTGGTIAEAIKLLKAEGVRDVYVACVHPVFAHNAYLKLYDAGVKEVIATDTLERPMSKVTVAPVIAEAVKRLS
Methanobacteriati	Methanobacteriota	Stenosarchaea group	Methanomicrobia	Methanocellales	Methanocellaceae	Methanocella			Methanocella_conradii	WP_014404670.1	MMPIVVAGSSHPGMAHSIARALGVKARFPIVERFPDGEIHIVAPAVDGTVVYVQTMHPYPNEMLTEMEFAVDLLKEQGAERVIAVVPYLAYTRQDTRHVDGEAVAVRTMLRLLEAAGVNDILSVDIHLHRLGLEDLSAMTSIKLHEVSAVDALAKEAGRFLNKPVVVGPDSESERWAKRAAELLSSSYDVLEKRRISPKEIEIRPKTMDVKGRDVLIIDDIVSTGDTIKKVIESLRARGANKIAAAFTHGVLSGEDAAAGLYRAGADYLVSANTINNEFSRVDVGPIIAGKLKELI
Methanobacteriati	Methanobacteriota	Stenosarchaea group	Methanomicrobia	Methanocellales	Methanocellaceae	Methanocella			Methanocella_paludicola	WP_012899101.1	MLPVVVAGSSHPGMALSIAQSLGVKALFPVVEKFPDGETHVVAPAVKGTAVYVQTMHPYPNEMLVEMELTTDLLKELGAERVIAVVPYLAYTRQDTRHEEGEGIGVKTMLRMLEKAGVNDIVSVDIHLHRLGLGELSGMSSIRLHEVSAVDALAKEAGRYLAKPVVVGPDSESERWAKRAAELLNSSYDVLEKHRISPKEIEIRPRTLDVRGRDVLIIDDIVSTGDTIKKVIESLRAKGANKIAAAFTHGVLSGEDAAAGLYRAGATHLISTNTINNEFSRVDVGPVIAQKLKEIV
Methanobacteriati	Methanobacteriota	Stenosarchaea group	Methanomicrobia	Methanocellales	Methanocellaceae	Methanooceanicella			Methanooceanicella_nereidis	WP_230740126.1	MSTRIVAGPSSQLLATRVASLLDCEFDLTDYKEFPDGEVYCRVTGDVKGEDIVIIQSTPHSSDLIYLLQLIDACDEAKSVTVVVPYFGYARQDKRFKEGEPISARAMAKTIDADRVFTVNIHDRSVLKHFPCEATDLNAAPEIGNYIDTMGLLDPVILAPDDGALNLVRSASEPRGLHYDYLEKTRLSGEEVKIAPKNLDINGRDVVLLDDIISTGGTIAEAIKLLKTNGVRDVYVGCVHPVLVRNAVLKLYNAGVKSVISTDTLEKATSVISVAPVIAEALKK
Methanobacteriati	Methanobacteriota	Stenosarchaea group	Methanomicrobia	Methanocellales	Methanocellaceae	Methanooceanicella			Methanooceanicella_nereidis	WP_230739566.1	MDIDIVSGSSVPRLAQCIAKNMGMKAHFPFIEKFPDGEIHVIEGDFKPKETVVYVQTMHPRPNDMLVETLLTVDLLKELGTRRVIAVIPYLGYTRQDTRHVEGEAIGIRSVLKTLESCGVNDIVSVDLHLHRLSMDDLLGFSKVKLHEVSAIDLLASEAGKRLLKPVVIGPDSESERWAKRAADILETDYDVMEKHRLSAKEIEIKPKRLNVKNRDVLIIDDIVSTGGTMMEVIGSLRSQGANKITAAFTHAVLSDIDTLTGLFRAGVNELISTNSINNEFGTLDLSYELSRKLKEIL
Methanobacteriati	Methanobacteriota	Stenosarchaea group	Methanomicrobia	Methanocellales	unclassified Methanocellales				Methanocellales_archaeon	MEM2933925.1	MTELIANVKMETKMKSTCDRLKIIGGHASQNLAAKVAKLLRCDLLEIEFRWFPDGEAYTRVLGEIAGEIAIIQSTPSDGEYIHLLQLIDACEGAGITAVIPYFGYARQDRRFQEGEAVSARAMARALEVDRIFTINIHSKKVLQFFKCPAYDLNAAPLLGEYLSKVIENPVLIAPDIGAIKLAETVAGKFNLEYDYLEKKRLSAEKVEIKSKKLSVEGREIVLIDDIISTGGTILEAVKVLKSQGAREVYVACVHGVLAGGALSKLYSAGVKEVISTDTLEKSTGAVSVAPLIANAVRDLSL
Methanobacteriati	Methanobacteriota	Stenosarchaea group	Methanomicrobia	Methanocellales	unclassified Methanocellales				Methanocellales_archaeon	MDI6889276.1	MVSGKHRQTYYAVRDRNTVMGDIVVAGSSVPGLAREISEDFRCKFAAARVHKFPDGELHIQVTENVYGKRVIYIQSMSPCPDDKLVELLITVDLLNELGADNVTLVAPYLGYTRQDARMKPGEAVNARTLFKLLDAVRINELVSVDIHLHRLSSKELAKLTDITIKEVSAIPQLAQHVGNMLDNPLMIAPDSEAGRFAKVAAKVLGSDYDVMQKRRLSPTKVQILPKKLHVEGGDVVIVDDIVSTGDTMVETAKALKQQGARRIIAAFTHPVLSDESVAQKMFDAGISKIISTNTIPSKYGVVSVADLIVAQLE
Methanobacteriati	Methanobacteriota	Stenosarchaea group	Methanomicrobia	Methanocellales	unclassified Methanocellales				Methanocellales_archaeon	MDI6888851.1	MKIVGGPASQLLASRVASILGCELLRVEYKRFPDGESYVRVLGEIDDVLIIQSTVTDGDWIRLLQLIDACEDASRVRVVIPYVGYARQDGRAHPGEAISARAVAKTVHADEIFTVNIHNPSILKYFSGNARDLDAAPYIGKYVSSLELNKPIIIAPDDGAKALAESAASNLGIDFDVLEKKRLSGDEVEIRAKHLDVADRDVVIIDDMISTGGTMMETIELLRRQKPSDIYVACVHPVLVRDAVGRLFQAGAKKIIATDTIEKGVSVVSVAPLIAEALR
Methanobacteriati	Methanobacteriota	Stenosarchaea group	Methanomicrobia	Methanocellales	unclassified Methanocellales				Methanocellales_archaeon	MDD2666734.1	MMKIIGGPASQLLAARVASELGCELALAEYKRFPDGESYVRVLDEIEDVIIIQSMVSDEDLIYLLQLIDACSEADVRVVIPYFGYARQGRRFQPGEAISAKVMAKTIEADEILTVNIHDPPVLDYFSVKARDLDAAPLIGEHMQSLDLQKPIFIAPDEFAGSLARSVASKLGADYDVLEKKRLSGDQVEIKAKHLDVANRDVIIIDDMISTGGTMSEAIELLRRQKSKDVYVACVHPVLATNAVCRLFKAGVKELIATDTIERGVSIISVAPLIAGALE
Methanobacteriati	Methanobacteriota	Stenosarchaea group	Methanomicrobia	Methanocellales	unclassified Methanocellales				Methanocellales_archaeon	MDI6903066.1	MKIIGGPASQLLATRVASELGCELALAEYERFPDGEAYVRILDEIDDVVIIQSTVSDEDLICLLQLIDACSEASVKVVIPYFGYARQGRRFQPREAISAKVMAKTIGADEILTVNIHDPSVLDYFSGKAHDLDAAPLIGEHIRSLDLRKPIFIAPDEFAGALARSAASKLGVDYDVLEKKRLSGNQVEIKAKHLDVANRDVIILDDMISTGGTMTEAIELLRRQKSNDIYVACIHPVLATNAVGRLFKAGAKEIIATDTIEKGVSIISVAPLIAGALK
Methanobacteriati	Methanobacteriota	Stenosarchaea group	Methanomicrobia	Methanocellales	unclassified Methanocellales				Methanocellales_archaeon	NYT00224.1	MKIIGGPASQLLATRVASELDCELALVEYKRFPDGETYVRVLDEIDDVVIIQSMISDEDLIYLLQLIDACSDASVKVVIPYFGYARQGKRFQPGEAISARVMAKTIEADEVLTVNIHDPSVLDYFKVKARDLDAAPLIGRYMQSLDLRKPIFIGPDEFAGSLARSVASKLGADYDVLEKKRLSGEEVKIKAKHLDVANRDVILIDDMISTGGTMAEAIELLRRQKSNDTYIACIHPILAKNAVVKLFKAGVKEIIATDTVEGGVSIISVAPLIARALD
Methanobacteriati	Methanobacteriota	Stenosarchaea group	Methanomicrobia	Methanocellales	unclassified Methanocellales				Methanocellales_archaeon	MEM2925658.1	MGRIVIAGSSVPKLAREISKQLNCDFEVAKLIRFPDGELQVQVDSVDKNVIYVQTMAPRPNEMFMEMLLTIDLLRDLGAKHITAAVPYLGYTRSDYRLTTGNSINIHTLFTLLESVGVKRLISVDIHTHRLSLKDMAKLTSIKLKEATAFPMLAKSAKLEKPLVLAPDVEARKWARAAANAIDADYDVIEKKRISPTEVEIKLKDVDVKNKDVLIVDDIVSTGNTVIKLAKSLKKQGAKKIHAAFTHAVLSTSDVVLNIYHAGINELISTNTIPNEFAVVDVSNLIAEKLRS
Methanobacteriati	Methanobacteriota	Stenosarchaea group	Methanomicrobia	Methanomicrobiales	Methanocalculaceae	Methanocalculus	unclassified Methanocalculus		Methanocalculus_sp.	WP_292735716.1	MKVIYTDKSQIIASRVAKNLGAPLGRVKMSRFPDNELYIRADELDNETVIVSSLPDAESIVELLLLIDACEGSEVTLVIPYMAYARQDKQFNTGEPISIRAIATALSRGVARIITVNIHEPEVLKYFDAPTKNISIAPAIGEYIAGTGLENPLILAPDDGAWAFAKGVAAAHGWDCDHLDKTRLSGVEVTIEKKDVGVFGRHVIIVDDIISTGGTLATAAEMLAAEGAESISAACVHGVFSGGGYARLVAAGFSGVASSDTIERGCSLISAAPAIAEALRR
Methanobacteriati	Methanobacteriota	Stenosarchaea group	Methanomicrobia	Methanomicrobiales	Methanocalculaceae	Methanocalculus	unclassified Methanocalculus		Methanocalculus_sp.	WP_300334281.1	MKVIYTDKSQIIASRVAENIGAPLGEVKLSRFPDNELYIRAADLDDRTVIVSSLPDAESIVELLLLIDACEGSEVALVIPYMAYARQDKRFNAGEPISIRAIAAALSRGVERIITVNIHEPEVLKYFSVPAENISIAPAIGEYLAGTGIEDPLILAPDDGAWAFAKGVAAAQGWDCNYLNKTRHSGFEVSIEEKEVGVLGRNVIIVDDIISTGGTLATAAKMLAAEGAESISAACVHGVFSGGGYARLMAAGFRCVASSDTIERGCSLISAAPAIAEALRR
Methanobacteriati	Methanobacteriota	Stenosarchaea group	Methanomicrobia	Methanomicrobiales	Methanocalculaceae	Methanocalculus	unclassified Methanocalculus		Methanocalculus_sp.	WP_304919954.1	MKVICTEKTQILASRVAEKLGAPLGEVKRSRFPDGELYIRALDLDGETVIVSSLPDADSIVELLLLIDACEGSDVTLVIPYMGYARQDKRFNSGEPISIRAIAKALSTGVNRIITVNIHEPEVLKYFGVRSENISIAPAVGEYLADSGIQNPLILAPDDGAWIFAKGVASANSWDCDHLDKTRISGEEVRIEPKHIGVEGRNVVIVDDIISTGGTLATAAMLLRSQGAVSVSAACVHGVFSGGGYTRLISAGISDISSSDTIERGCSRIFAAPSIAEALRR
Methanobacteriati	Methanobacteriota	Stenosarchaea group	Methanomicrobia	Methanomicrobiales	Methanocalculaceae	Methanocalculus	unclassified Methanocalculus		Methanocalculus_sp._MSAO_Arc2	WP_346865811.1	MKVIYTERTQILASRIAGILGVPLGEVKRSRFPDGELYLRAPDLDSDMVIISSLVDPESFIELLLLLDTCQGKKITLVIPYMGYARQDRQFSEGEPISIRAIASALGRGVFRVLTVNIHEPSVLKYFGVPAENLTIAGAVGEYIAGQSINQPIILAPDAGARTFAEDVAAAHGWDCDHLEKTRISGEEVIIKPKKIDVFGRNVVIVDDIISTGGTLSTAAMMLADQGALDIRAACVHGIFSGGGYARLIRAGFSEIASSDTIECGSSMISSAPAIAGALMR
Methanobacteriati	Methanobacteriota	Stenosarchaea group	Methanomicrobia	Methanomicrobiales	Methanocalculaceae	Methanocalculus			Methanocalculus_chunghsingensis	WP_211531248.1	MKVVCTEKTQILGARVAEEMGAPLGEVKVSRFPDGEFYLRALDLDDETVIVSSLPDNDAFVELLLLIDACEGSDVTLVLPYMGYARQDKRFHPGEPISVRAIASALSRGVQRIITVNIHEPAVLQYFRVPAENISIAPAVGTYLSRTGIVDPLILAPDDGASEFARGVASMAAWEYDFLEKTRLSGHEVRIEPKNLDVNGRRVVIVDDIISTGGTLATASQMLGELGAVSIQAACVHGVFSSGGYARLIAAGFSDVASSDTIERGCSKFSAAPSIAEALRR
Methanobacteriati	Methanobacteriota	Stenosarchaea group	Methanomicrobia	Methanomicrobiales	Methanocalculaceae	Methanocalculus			Methanocalculus_taiwanensis	WP_255332686.1	MKVIYTDKSQIIASKVAENLGAPLGEVKKSRFPDNEIYIRADGLDDRTVIVSSLPDAESIVELLLLIDACEGSEVSLVIPYMAYARQDKRFNTGEPISIRAIAQALSRGVARIITVNIHEPDVLKYFGVPAVNISIAPAVGEYLAKTAIENPLILAPDDGAWPFAQGVAADCGWDCNHLDKTRHSGVEVSIRQKDVGVAGRNVVIVDDIISTGGTLTTAAEMLAAEGARSISAACVHGVFSGGGYARLIAAGFSQIASSDTIERGCSVISAAPAIAEALRR
Methanobacteriati	Methanobacteriota	Stenosarchaea group	Methanomicrobia	Methanomicrobiales	Methanocalculaceae				Methanocalculus	WP_253455692.1	MKVICTEKTQILAARIAGILNVPLGDVKRERFPDGELYIRADDPDPDTVIISSIQDADSFLELLLLLDAHEGSDIRLVIPYMGYARQDKRFQPGEPISIRAVAGAIGRGVSRILTVNIHETSVLQYFGAPAENLSIAPAVGRYLAGQAIDNPLILAPDAGAREFAERVAEAHAWDFDHLDKTRMSGEEVRIKPKTMEVAGRNVVIVDDIISTGGTIATAALLLRRQGARDIRTACVHGVFSGGGYARLSQAGISAIASSDTIERASSVFSAADTIAQALKR
Methanobacteriati	Methanobacteriota	Stenosarchaea group	Methanomicrobia	Methanomicrobiales	Methanocorpusculaceae	Methanocorpusculum	unclassified Methanocorpusculum		Methanocorpusculum_sp.	HJJ55936.1	MKIITTDKCQSLATKISQKLNCKILDVKFSEFPDGEQYVRVMDNDNDDNVLIVSSTVDSKSILQTILLIDSCRDKHTTLVLPYMGYARQDKIFNDGEPLSARAIARSLSDEVDQVYTVNIHDTSVLKHFKCPAENLSIAKQIGEYISQMNLSDPIILSPDDGAFEFAKSISATDGDWDCNYMDKTRISGSEIKIAPKNIDANGRDCVIVDDIISTGGSISTVAKMLIDQKASSVRAICVHGLFISSGYIRLMKSGVTDVISSDTIESATSKITASTVIADRIRQNRS
Methanobacteriati	Methanobacteriota	Stenosarchaea group	Methanomicrobia	Methanomicrobiales	Methanocorpusculaceae	Methanocorpusculum	unclassified Methanocorpusculum		Methanocorpusculum_sp.	HJJ33017.1	MKVIYTEKSQLLASRVAQNLGAKLSTVKYTTFPDGEQYVRVEELDDEMLVVASTVDGTSALQVLLLMDACEGRDVTIVLPYMGYARQDKKFNDGEPISARALAKALSEGATRVLTVNIHDPSVLSHFRCHAENLSVAPEIGAYIKEQKIENPLILSPDEGAWEFAKAVAGPYGLDCDHLNKTRLSGSEVTMAPKHLDAKGRDCVIVDDIIATGGSMALAASMLMEQGAKSVRAAGVHGVFASGGYIKLMQAGLADVANSDTIERASSRFTASKIIADAVRR
Methanobacteriati	Methanobacteriota	Stenosarchaea group	Methanomicrobia	Methanomicrobiales	Methanocorpusculaceae	Methanocorpusculum	unclassified Methanocorpusculum		Methanocorpusculum_sp.	HJJ32437.1	MKVIYTEKSQVLASRVAEKLGCKLGSVKFTTFPDGEQYVRIEDLDDEMVLVASTVDNNTALQVLLLMDACEGRDVTLVLPYMGYARQDKKFNDGEPISARALARALSEGAKRVITVNIHDTSVLNHFRCPAVNLSIASEIGAYIKSQGVENPLILSPDEGAWYFAKGVAEPFGWDCDHLDKTRLSGSEVKMAPKHLDAKGRDCYIVDDIIATGGSMALAASMLMEQGAKSVRAAGVHGVFASGGYIKLMQGGLADVATSDTIERASSKFSAAGIIADAIRK
Methanobacteriati	Methanobacteriota	Stenosarchaea group	Methanomicrobia	Methanomicrobiales	Methanocorpusculaceae	Methanocorpusculum	unclassified Methanocorpusculum		Methanocorpusculum_sp.	WP_323382875.1	MKVVYTEKSQVLAARTAKKLGCPLSEVKYTKFPDGEQSIRIMDEDDQMIIIASTVDAETTMQAILLLDACEGKETTLVLPYMGYARQDKKFNDGEPVSARAMARALSTGADRIFTINIHDTSILEHFRCPAKNLTIAPEIGAYINTMSLENPLILSPDEGAWEFAKGVAAVGKWDCDHLDKTRLSGSEVTMAPKHLEAKGRDCIIVDDIIATGGSMAKAAGMLLEQGAASVRAAGVHGVFASGGYIKLMQAGLLDIASSDTIERASSRITASVVIAEAVRK
Methanobacteriati	Methanobacteriota	Stenosarchaea group	Methanomicrobia	Methanomicrobiales	Methanocorpusculaceae	Methanocorpusculum	unclassified Methanocorpusculum		Methanocorpusculum_sp.	MDO5844584.1	MKVIYTEKSQLLASKTARCLGCKTSEVKYNKFPDGEQYLRIMDSDDEMVVVSSTVDAETVMQVILLLDACEGRDVTLVLPYMGYARQDKKFNEGEPISARAMAKALSEGASRVFTVNIHDPSVLNHFRCRAENLSIAPEIGKYIKTMGLESPLILSPDEGAENFAKAVASVGGWDFDHLNKTRLSGSEVTMAPKHLAADGRDCIIVDDIIATGGSMALAASMLKEQGANSVRAAGVHGVFASGGYIKLMQAGLADIASSDTIEKASSKFSASEIIAEAVRR
Methanobacteriati	Methanobacteriota	Stenosarchaea group	Methanomicrobia	Methanomicrobiales	Methanocorpusculaceae	Methanocorpusculum	unclassified Methanocorpusculum		Methanocorpusculum_sp.	MBR4285431.1	MKVIYTEKSQLLAARTAQKLGCKLSNVKYTTFPDGELYVRVEELDDEMVVVASTVDTTTALQVMLLMDACEGKDVTLVLPYMGYARQDKRFNEGEPISARALARALSEGASRVFTVNIHDPSVLNHFRCPAVNLNVAPEIGAYIQTQPVENPLILSPDIGAWEFAKSVAAPFGWDCDHLDKTRLSGSEVKMAPKHLDAAGRDCVIVDDIIATGGSMALAASMLMEQGAKSVRAAGVHGVFASGGYIKLMQGGLADVANSDTIERASSKFSASSIIADAVRK
Methanobacteriati	Methanobacteriota	Stenosarchaea group	Methanomicrobia	Methanomicrobiales	Methanocorpusculaceae	Methanocorpusculum	unclassified Methanocorpusculum		Methanocorpusculum_sp.	HJJ99495.1	MNVIYTEKSQLLASRVARHLGCRIAEVKYNIFPDGEQYVRVMNLDDDMVIVASTVDSQSILQAILMLDACEGKSTTLVLSYMGYARQDKRFNDGEPISARALARALSDGADQIFTVNIHDPSVLRYFKCPAENLTIAPEIGKYIQKLNLEDPLVLAPDGGAWEFAKGVASVGGWDCDRLDKTRLSGSEVKIAPKHLDASGRDCIIVDDIIATGGSMATAAGMLKEQGSTSVRATGVHGVFANSGYVKLMQAGLADIASSDTIERASSKFTASAVIADAVRR
Methanobacteriati	Methanobacteriota	Stenosarchaea group	Methanomicrobia	Methanomicrobiales	Methanocorpusculaceae	Methanocorpusculum	unclassified Methanocorpusculum		Methanocorpusculum_sp.	HJJ47708.1	MKVVYTEKSQVLASRTAQALGCKVAEVKYTTFPDGEQYVRIMDMEDDMVIVGSTVDAASATQVMLLLDACEGRDVTLVLPYMGYARQDKKFNDGEPISARAMAKALSEGASRVFTVNIHDKSVLNHFRCPATDLSLAPEIGRYIAGRNLGKTLILSPDVGAWEFAKAVAEPYGLDCDHMDKTRHSGSEVTMAPKHLDAAGRNCVIVDDIIATGGSVALAASRLMEQGAASVSVAGVHGVFASGGYVKLMNAGLADIANSDTIERASSKFSAAQIIADAVRK
Methanobacteriati	Methanobacteriota	Stenosarchaea group	Methanomicrobia	Methanomicrobiales	Methanocorpusculaceae	Methanocorpusculum	unclassified Methanocorpusculum		Methanocorpusculum_sp.	MCK9312451.1	MIVVYTEKSQVLASRTAKALGCKISEVKYTTFPDGEQYVQIQEDDDQMVVVASTVDAESTMQAILLLDACEGKDTTLVLPYMGYARQDKKFNEGEPISARAMARALSSGADRIFTVNIHESTVLSHFRCPAKNLTLAPEIGAYIRTMNLENPLILSPDEGAWEFAKGIASVGKWECDHLDKTRLSGSEVVMAPKHLEAKGRDCIIVDDIIATGGSMAKAAGMLMEQGATSVRAAGVHGVFASGGYVKLMAAGLADIASSDTIERASSKFTASGIIADAVRK
Methanobacteriati	Methanobacteriota	Stenosarchaea group	Methanomicrobia	Methanomicrobiales	Methanocorpusculaceae	Methanocorpusculum	unclassified Methanocorpusculum		Methanocorpusculum_sp.	HJJ90356.1	MKVIYTEKSQLLAARVAHCLKCRIAEIKYNTFPDGEQYVRVMDLDEDMVIVASTVDLQSILQVILMLDACEGKQTTLVLPYMGYARQDKRFNDGEPISARALARVFSEGADQIFTVNIHDPSVLEYFKCPTENLSLAHEIGRYIQTMNPEVPLVLAPDAGAWEFARMVASIGRWDCDHLEKTRFSGFEVKISPKHLDAKDRDCIIVDDIIATGGSMATAACMLRDLGAASVRAIGVHGVFASGGYVKLIQAGVVDIATSDTIENASSSFTASIAIADAILQ
Methanobacteriati	Methanobacteriota	Stenosarchaea group	Methanomicrobia	Methanomicrobiales	Methanocorpusculaceae	Methanocorpusculum	unclassified Methanocorpusculum		Methanocorpusculum_sp.	HJJ42109.1	MKVVYTEKSQVLAHRTAAALNCGISEVKYNKFPDGEQYVRIMDSDDEIVLISSTIDAESVIQTILLLDACENRDVSLVLPYMGYARQDKKFNEGEPISARAMAKVLSEGASKVFTINVHDKSVLNHFKCEAENLSVASEIGGYIKSLNFDSPLILSPDEGALEFAKDVAETCNLDYDNLNKTRLSGTEVKMAPKNLDAENRDCIIVDDIISTGGSIALAASMLMEQGAKSVSACGVHGVFSSGGYVKLVRAGLYDIA
Methanobacteriati	Methanobacteriota	Stenosarchaea group	Methanomicrobia	Methanomicrobiales	Methanocorpusculaceae	Methanocorpusculum			Methanocorpusculum_vombati	WP_268922101.1	MKVIYTEKSQLLAARVARHLGCRIAEVKYNTFPDGEQYVRVMDLDDDMVIVASTVDSQSVLQAILMLDACEGKNTTLVLPYMGYARQDKRFNDGEPISARALARVLSEGADRIFTVNIHDPSVLGHFKCPAENLTIAPEIGRYIQTMHLADPLVLAPDDGAWEFAKGVAAVGGWDCDHLDKTRLSGSEVKMAPKHLDANGRDCIIVDDIIATGGSMATAAGMLKEQGATSVRAAGVHGVFASGGYVKLMQAGLADIASSDTIERASSRFTASTVIADAVRR
Methanobacteriati	Methanobacteriota	Stenosarchaea group	Methanomicrobia	Methanomicrobiales	Methanocorpusculaceae	Methanorbis			Candidatus_Methanorbis_basalitermitum	MDR3102367.1	MKVIYAETSQLLATRVAYCLGCRIAEVKYNTFPDGEQYVRVMNFDDDMVIVASTVDSRSILQVLLMLDACEGKNTTLVLPYMGYARQDKRFNEGEPISARVLARVLSEGASRIFTVNIHTPSVLGYFKCPAENLTIAPKIGEHIQTLKLADPLVLAPDDGAWEFAKSVATIGDWDCDHFDKTRLSGSEVKMAPKHLDANGRDCILVDDIIATGGSMTTAAGMLKKLGATSVRAAGVHGLFANGGYVKLMQAGFADIVSSDTIERECSRVTASTVVADAIRR
Methanobacteriati	Methanobacteriota	Stenosarchaea group	Methanomicrobia	Methanomicrobiales	Methanomicrobiaceae	Methanochimaera			Methanochimaera_problematica	WP_317136428.1	MMKIICNEKSQVLAAKTAKSTGLELVPTEFKKFPDGELYVKTGIVDSETVIIASITDSDSFIQTLLLIDACVGSDVTLVIPYMGYARQDKKFNDGEPVSARAIARALSNGINRVYTINIHEKAVLDFFSVPAEDLSLAPFIGDYISSMNLENPLILAPDKGAAEFAKDVSENTGLECDYLHKTRLSGTEVRMEPKNLPALDRCVVIVDDIISTGGTLATATGMLKEQGATEVHAICVHGVFAAGGFAKLSAGGPASVISSDTIESASSKVSVAECIKSALIK
Methanobacteriati	Methanobacteriota	Stenosarchaea group	Methanomicrobia	Methanomicrobiales	Methanomicrobiaceae	Methanoculleus	unclassified Methanoculleus		Methanoculleus_sp.	WP_300236374.1	MRIISTERSQVLAARVAEKLGVPLVETIFRRFPDGELYMRCGELDDETLIISSIVDNDMFVQTLLAIDAADRSANTLVIPYMGYSRQDKRFSPGEPISARAVARALSTGIGRVYVINIHDRSVLEHFSVPAKEITITPAIGSYVGDLRLKNPLILAPDEGAIDLASGVAAVGGWDCDHLVKTRFSGEEVRIAPKTIDAAGRDVVIVDDIISTGGTLATAARMLRDQGAISIHAACVHGVLTSGAYTRLRAAGLSSVVSSDTCESASSLISAANAIATTIREDAHC
Methanobacteriati	Methanobacteriota	Stenosarchaea group	Methanomicrobia	Methanomicrobiales	Methanomicrobiaceae	Methanoculleus	unclassified Methanoculleus		Methanoculleus_sp.	MFA5613182.1	MRVISTERSQVLAARVSEKLGVPLAKTRFSRFPDGEIYLRCEDLDDETLIVSSITDNDMLVQTLLAIDAADGSRNTLVIPYLGYARQDRRFGPGEPISARAVARALSSGIERVIVVDVHDPAVLDYFGVPATGITIAPAIGGYIGDLHLREPLVLAPDEGAIGFASTVAAAGGWDCDFLQKTRLSGEEVRIAPKAVDVAGRVVVIVDDIISTGGTLATAASMLHEQGAASIHAACVHGVLASGAYMRLRTAGVSSVVSSDTYENASSFISAASTIATAIQEDVCR
Methanobacteriati	Methanobacteriota	Stenosarchaea group	Methanomicrobia	Methanomicrobiales	Methanomicrobiaceae	Methanoculleus	unclassified Methanoculleus		Methanoculleus_sp.	WP_346733868.1	MRIISTERSQVLAARISEKLGVPLVETKFARFPDGEMHLRCGELDDETLIVSSVVNNDMFVQTLLAIDAADRSRKTLVVPYLGYSRQDRQFAPGEPVSARAVARALSNGIERAFAVNIHDPGVLDYFGVPAYDITIAPAIGGYVGDLRLKDPLILAPDEGATEFAAGVAAVGGWDCDHLEKTRLSGEEVRIAPKTIDAGGREVVIVDDIISTGGTLATAACMLREQGAASIHAACVHGVLASGAYTRLRAAGISSVVSSDTYENASSFISAANAIATAIRDDAHR
Methanobacteriati	Methanobacteriota	Stenosarchaea group	Methanomicrobia	Methanomicrobiales	Methanomicrobiaceae	Methanoculleus	unclassified Methanoculleus		Methanoculleus_sp.	WP_332449876.1	MRVISTERSQVLAARVAEKLGIPLVETRFTRFPDGEMYLRCGELDDETLIVSSIVDNDMFVQTLLAIDAADRSRNTLVVPYLGYSRQDRRFFPGEPISARAIARALSVGIERVFVVNVHDPVDLGFFTVPAQDVTIAPAIGGYIGDLHLKNPLVLAPDEGAIDFASDVAAVGGWDCDHLEKTRLSGEEVRIAPKTIDAAGRDAVIVDDIISTGGTLATAACMLREQGAASIHAACVHGVLTSGAYTRLRAAGVSSVVSSDTYENASSFISAANAIVTAIKEDAHH
Methanobacteriati	Methanobacteriota	Stenosarchaea group	Methanomicrobia	Methanomicrobiales	Methanomicrobiaceae	Methanoculleus	unclassified Methanoculleus		Methanoculleus_sp.	WP_324305341.1	MRIISTERSQVLAARIAAKLGVPLVETKFTRFPDGEMYLRCGELDDETLIVSSTVDNDMFVQTLLLIDAADRSKNTLVAPYLGYSRQDRRFVPGEPISARAVARALSAGTERAFVVNIHDPGVLQHFGVPAKNITIAPAIGGYIGDLHLKNPLILAPDEGAIEFATGVAAVGGWDCDHLEKTRLSGDEVRIAPKTIDAAGREVVIVDDIISTGGTLATAACMLREQGAASIHAACVHGVFTSGAYTRLRAAGIASVVSSDTYENASSFISAANAIATAIRDDAHH
Methanobacteriati	Methanobacteriota	Stenosarchaea group	Methanomicrobia	Methanomicrobiales	Methanomicrobiaceae	Methanoculleus	unclassified Methanoculleus		Methanoculleus_sp.	WP_292519014.1	MRIISTERSQVLAARISEKMGVPLVETKFSRFPDGEMYLRCGELDDETVIVSSVVDNDMLVQTLLAVDAADQSRITLVVPYLGYSRQDRRFGPGEPISARAVARALSTGIERAFVVNIHDPGVLDHFNIPAKNVTIAPAIGGYVGDLRLKNPLILAPDEGAIEFAAGVAAVGGWDCDHLEKTRLSGEEVRIAPKTIDAAGRDVVIVDDIISTGGTLATAACMLREQGATSIHAACVHGVLTSGAYTRLRAAGVSSVVSSDTYENASSFISAANAIVTAIREDAHP
Methanobacteriati	Methanobacteriota	Stenosarchaea group	Methanomicrobia	Methanomicrobiales	Methanomicrobiaceae	Methanoculleus	unclassified Methanoculleus		Methanoculleus_sp.	HDR74253.1	MKVVTTEKSQVLGVKIAEALDLEIVDTRFSRFPDGELYLRTGDLDGETILVGSVMDSDTLVQLLLLIDACDGSENTLVLPYMGYARQDKKFHEGEPISARAIARALSPGVARVVCVNIHEESVLDHFQVPARNLSLAPAIGEYIAAMPLADPLILAPDAGASAFAAAVAGVGGWNCDELQKTRLSGDEVRITPRAIDAEGREVVIVDDIIATGGTLATAASMLLAQGAAGVHAACVHGVFSGGAYTRLRHAGVKSVVASDTIEGGASRITAAACIAPALTSA
Methanobacteriati	Methanobacteriota	Stenosarchaea group	Methanomicrobia	Methanomicrobiales	Methanomicrobiaceae	Methanoculleus	unclassified Methanoculleus		Methanoculleus_sp.	MFA7562078.1	MRIISTERSQILAARVAGKLGASLVEAKFNRFPDGELYFKCGELDDETLIVSSIVNNDMFVQTLLAIDAADQSRITLVVPYLGYSRQDRRFSPGEPISARAVARALSTGIERIYVVNIHDPGVLDYFRVPAENISIAPAIGGYIGDLRLKNPLILAPDEGAAAFAADVAAIGGWDCDHLEKTRLSGEEVRIAPKTIDAAGREVVIVDDIISTGGTLATAACMLQEQGAASIHAACVHGVLTSGAYTRLRAAGVSSIVSSDTYESASSFISAASAITTAIREDAHR
Methanobacteriati	Methanobacteriota	Stenosarchaea group	Methanomicrobia	Methanomicrobiales	Methanomicrobiaceae	Methanoculleus	unclassified Methanoculleus		Methanoculleus_sp.	NQS73414.1	MRIISTERSQVLAARISEKLGVPLAEMKFARFPDGEMYLQCGDLDDETLIISSIVNSDMLVQTLLAIDAADRSRNTLVIPYLGYARQDRRFARGEPISVRAVARSLSYGIERAFVVDIHDPGTLDYFSVPADDITIAPAIGGYVGDLRLKDPLILAPDEGAIEFATDVAAIGDWDCDFLQKVRISGEEVRIAPKTVDAAGREVVIVDDIISTGGTLATAACMLREQGAASIHAACAHGVLASGAYMRLRAAGIASIASSDTYENASSFISAANAIVAAVLEDVRR
Methanobacteriati	Methanobacteriota	Stenosarchaea group	Methanomicrobia	Methanomicrobiales	Methanomicrobiaceae	Methanoculleus			Candidatus_Methanoculleus_thermohydrogenotrophicum	MDR9815829.1	MRIISTERSQVLATRISVKLAVPLAETKFTRFPDGEMYLRCEGLDDKTLIVSSIVDSDMLVQTLLAIDAADRSRNTLVIPYLGYARQDKRFASGEPISARAVARALSCGIERAFVVDIHDPGALDYFSVPAKNVTIAPAIGRYVGDLNLKNPLILAPDEGAIEFAADVAAVGGWDCDFLQKTRISGEEVQIAPKTVDAAGREVVIVDDIISTGGTLATAARMLREQGAVSIHAACVHGVLVNGAYTRLRAAGISSIASSDTYENASSFISAANAIAAAITEDVHY
Methanobacteriati	Methanobacteriota	Stenosarchaea group	Methanomicrobia	Methanomicrobiales	Methanomicrobiaceae	Methanoculleus			Methanoculleus_bourgensis	WP_214165986.1	MRIISTERSQVLAARISEKLGVPLAETKFTRFPDGEMYLRCGDLDDETLIVSSIVNNDMLVQTLLAIDAADRSRNTLVLPYLGYARQDRRFVPGEPISARAVARALSSGIERAFVVDVHDPGVLDYFGVPAKDITIAPAIGGYVGDLNLKNPLVLAPDEGAIEFAADVAAVGGWDCDFLQKTRLSGEEVRIAPKTVDVAGREVVIVDDIISTGGTLATAACMLREQGAASIHAACVHGVLASGAYTRLRAAGVSSVVSSDTYENASSFISAANAIATAITEDVHH
Methanobacteriati	Methanobacteriota	Stenosarchaea group	Methanomicrobia	Methanomicrobiales	Methanomicrobiaceae	Methanoculleus			Methanoculleus_caldifontis	WP_317064255.1	MRIVSTERSQVLAARIAEKLGIPLVETKFTRFPDGEMYLRCGELDDETLIVSSIVDNDMLVQTLLAIDAADRSRITLVIPYLGYSRQDRRIHSGEPISARAVARAVSTGVERVYIVNIHDPAILDFFTVPATNVTIAPAIGGYVGDLHLKNPLVLAPDEGAVAFATDVAAVGGWDCDHLEKTRLSGEEVRIAPKSIDAEGRDVVIVDDIISTGGTLATAACMLREQGATSIHAACVHGVLTSGAYTRLRAAGVSSVVSSDTYENASSFISAANAIVTAIRDNAHH
Methanobacteriati	Methanobacteriota	Stenosarchaea group	Methanomicrobia	Methanomicrobiales	Methanomicrobiaceae	Methanoculleus			Methanoculleus_frigidifontis	WP_301663811.1	MKIISTERSQVLAARISESAGIQLLDTKFSRFPDGELYLRTGETDAETVIVSSIVDSDTLVQTLLAVDACDTSRNTLVIPYLGYARQDKRFNPGEPISARAIARALSRGVDEIFVVNIHDPGVLQYFDAPASNISTAPAIGEYIRQSGMDDPLVLAPDDGAARFAADIARVGGWDTDHLEKTRISGVEVRMEPKHLPVDSREVIIVDDIISTGGTLATAAGMLSRQGAAAVHAACVHGVLSSGAYARLRAAGVASVASSDTYENATSCISAADAIAERIRRC
Methanobacteriati	Methanobacteriota	Stenosarchaea group	Methanomicrobia	Methanomicrobiales	Methanomicrobiaceae	Methanoculleus			Methanoculleus_taiwanensis	WP_128692692.1	MKIISTERSQVLAARVSEITGYQLLDTKFNRFPDGELYLRTGETDEETIIVSSVVDNDALVQTLLAIDACDSSRITLVLPYLGYARQDKRFTAGEPISARAVARALSRGVDQICVVNIHDPAVLQYFDAPATNISIAPAIGGYIRELGVRNPLILAPDDGAAAFAAEVAAVGGWDTDHLEKTRLSGDTVRMEPKSLPAASREVVIVDDIISTGGTLATAAGMLYGQGATAIHAVCVHGVLSSGAYARLRAAGVASVASSDTYENATSCISAASAIAERLRQC
Methanobacteriati	Methanobacteriota	Stenosarchaea group	Methanomicrobia	Methanomicrobiales	Methanomicrobiaceae	Methanoculleus			unclassified_Methanoculleus	WP_292366627.1	MRIISTERSQVLAARIAEKLGAPLVETKFTRFPDGEMYLKCGELDDETLIVSSVVDNDMLVQTLLAIDAADQSRNTLVVPYLGYSRQDRRFFPGEPISARAVARALSTGIERAFVVNIHDRSVLDHFGVPTRDVTIAPAVGGYIGDLRLKNPLVLAPDEGATDFAADVAAVGGWDCDHLVKTRLSGEEVRIAPKTVDTAGRDVVIVDDIISTGGTLATAACMLREQGAASIHAACVHGVLTSGAYTRLRAAGVASVVSSDTYENASSFISAANAIATAIREDAHR
Methanobacteriati	Methanobacteriota	Stenosarchaea group	Methanomicrobia	Methanomicrobiales	Methanomicrobiaceae	Methanoculleus			unclassified_Methanoculleus	WP_292406808.1	MRIISTERSQVLAARIAEKLGVPLVETKFTRFPDGEMYLRCGELDGETLIVSSIVDNDMLVQTLLAIDAADQSRTTLIVPYLGYSRQDRRFFPGEPISARAVARALSAGIERAFVVNIHDPGVLDFFSVPAENVTIASAVGGYIGDLNLNDPLILAPDEGATAFAANVAAVGEWDCDHLEKTRLSGEEVRIAPKSIDVDGREAVIVDDIISTGGTLATAACMLREQGAVSIHAACVHGVFTSGAYTRLRAAGISSVVSSDTYENASSFISAANAIATAIREDAHH
Methanobacteriati	Methanobacteriota	Stenosarchaea group	Methanomicrobia	Methanomicrobiales	Methanomicrobiaceae	Methanofollis	environmental samples		uncultured_Methanofollis_sp.	WP_298665402.1	MKVVCTEKSQILAVRIADELGVQVADTRFARFPDGELYLQVLDPLDDETVIVGSVTDNDAFIQLMLLVDACEMTKKTLVIPYLGYARQDKKFKDGEPISARVAARALSHEVDSVITVNIHEKDIARHFKVPAHDLSLAAEIGEYLKGRDLDKPLILAPDSGAADFAAEIAAVGGWQCDYLKKTRLSGEEVMMEPKTFDVAGREVVITDDIISTGGTLATATKMLYAQGAAAVHAICVHGVFTGGAYVHLRSAGVKSVVCSDTIERACSGVSAARCIAAALRK
Methanobacteriati	Methanobacteriota	Stenosarchaea group	Methanomicrobia	Methanomicrobiales	Methanomicrobiaceae	Methanofollis			Methanofollis_aquaemaris	WP_265580539.1	MKVVCTEQSQILAVRIADELGVQVADTRFARFPDGELYLQVLDPLDDETVIVGSVTDNDAFIQLMLLVDACETTTNTLVIPYLGYARQDKKFKDGEPVSARVAARALSRGVTDVITVNIHERDIARYFDCPAHDLSLAQEVGEHLKTKGFENPLILAPDAGAAEFAAEVAAAVGWQTDYLKKTRLSGEEVRMEPKTFDVAGREVVIVDDIIATGGTLATATKMLYEQGAAAVHAACVHGVFTGGAYVHLRSAGVKSVICSDTIERACSEVSAARCIAAALRKC
Methanobacteriati	Methanobacteriota	Stenosarchaea group	Methanomicrobia	Methanomicrobiales	Methanomicrobiaceae	Methanofollis			Methanofollis_fontis	WP_130646142.1	MKVVCTEKSQILGVRIADELGVPVADTRFSQFPDGELYLQVTGSLDDETIIVGSVTDNNALIQLMLLIDACETTTNTLVIPYLGYARQDKKFREGEPLSARVAARALSRGVSDIITVNIHEPEIARYFDAPAHDLSLAAEVGTYIGEQGLSDPLILAPDAGAAEFAGEIAAVGGWHADYLKKTRLSGEEVRMEPKSFEVRGREVVIVDDIISTGGTLATATGMLYEQGAAAVHAACVHGVFTGGAYVRLRAAGVKSLVCSDTIERACSSISAARTIAAALRKCS
Methanobacteriati	Methanobacteriota	Stenosarchaea group	Methanomicrobia	Methanomicrobiales	Methanomicrobiaceae	Methanofollis			Methanofollis_tationis	WP_176789050.1	MKVVCTEKSQILAVRIADHLGVEAVETRFSQFPDGELYLQVAGPLDDETVIVGSVTDNDAFIQLMLLIDACEATTNTLVVPYMGYARQDKKFRDGEPVSARVAARALSRGVSDVITVNIHEKEIARYFDAAAHDLSLAADVGEYIKGRGFADPLILAPDSGAADFAMEIASEGGWQADYLKKTRLSGEEVRMEPKTFDVKGREVVIVDDIISTGGTLATATKMLYDQGAYAVHAACVHGVFTGGAYVRLRAAGVKSLVCSDTIERACSAFTAAHRIAEALKKC
Methanobacteriati	Methanobacteriota	Stenosarchaea group	Methanomicrobia	Methanomicrobiales	Methanomicrobiaceae	Methanogenium	unclassified Methanogenium		Methanogenium_sp._S4BF	WP_278154610.1	MKVVCTEKSQVLGSKVAKALDLPFVYSQFKAFPDGELYLKTGSLDGETLLVSSTADNESLVQLLLMIDACDASDITLVLPYMGYARQDKRFNDGEPVSGRAVARALSAGVSRVITVNIHESTVLSHFRVPAADITLAPEMAAWIRGLGCDEPLILAPDKGAARFAADIAKIGGWETDHLSKTRLSGEEVRIAPSTVDAGGRDIVITDDIISTGGTLATAAGMLKEGGARSVHAACVHGVFASGGFARLASAGLASVAASDTIESAASAYSAAEMIAAAVRK
Methanobacteriati	Methanobacteriota	Stenosarchaea group	Methanomicrobia	Methanomicrobiales	Methanomicrobiaceae	Methanogenium			Methanogenium_marinum	WP_274924852.1	MKVACTEKSQILGSKVAKTLGLPLVYSQFKAFPDGELYLKTGALDGETLLVSSTADNQSLVQLLLMIDACDRSEITLVLPYMGYARQDKRFNDGEPISSRAVARALSAGVSRVITINIHEPSVLSHFRAPAIDITLAPEMARWVASLGCDEPIILAPDKGAVIFASEIAKHGGWEYDHLSKTRLSGEEVRIAPSSVDAKGRDIVITDDIISTGGTLATAAGMLKDGGARSVHAACVHGVFASGGFARLAAAGLASIAASDTIESAASSYTAAGMIAEAMRE
Methanobacteriati	Methanobacteriota	Stenosarchaea group	Methanomicrobia	Methanomicrobiales	Methanomicrobiaceae	Methanogenium			Methanogenium_organophilum	WP_268187537.1	MKVACTEKSQILGSKVAKALDLPLVYTQFKAFPDGELYLKTGAPDEETLLVSSTVDNQSLIQLLLMIDACEGSEITLVLPYMGYARQDKRFNDGEPVSSRAVARALSAGVSRVITVNIHEDSVLSHFRAPAEDITLAPEMARWIEGLGCDDPLILAPDKGAAAFAAEIAKNGGWETDHLSKTRLSGEEVRIAPSSVDAEGRDIVITDDIISTGGTLATAAGMLKDGGARSVHAACVHGVFASGGFARLRAAGLASVASSDTIESAASTFSAAGMIADAIRK
Methanobacteriati	Methanobacteriota	Stenosarchaea group	Methanomicrobia	Methanomicrobiales	Methanomicrobiaceae	Methanolacinia			Methanolacinia_petrolearia	WP_013328165.1	MKIIGAEHSQVLAAKTAHILGAELLSAEFRSFPDGELYVRADAPAEDLVIIGSITNSDSLIQLLLLIDACEEADSLSLVIPYMGYARQDKKFRPGEPISARAVALALSQGIDRVYTINIHENTVLDHFEVPAENISIAERISDYIRSMKPGNPLILAPDEGAADFASDVASFGGFEHDHLQKIRLSGTEVNIAPKNMDANGRTVFIVDDIISTGGTLATAAGMLKEQGAAEVHAACVHGVFTNGGYARLAAAGIKSVAASDTIESGASSFSAAESISAALRGR
Methanobacteriati	Methanobacteriota	Stenosarchaea group	Methanomicrobia	Methanomicrobiales	Methanomicrobiaceae	Methanomicrobium	unclassified Methanomicrobium		Methanomicrobium_sp.	MDD3407148.1	MKIVCNEKSQVLAAKTARISGPDLVPTEFKTFPDGELYLKTGRTDDRTVIIASITDSDSFVQTLLLTDACEGSEITLVIPYMGYARQDKKFNDGESVSARAIAKALSEGVSQIYTINTHEKENLSFFRAPAQDLTLAPYICRNIESLNLDNPLILAPDAGAAGFVKSVAQNMDFDCDHLQKTRHSGTEVSMQPKELDAKGRSVVIVDDIISTGGTLATAARMLMQQGAASVHAACVHGVFSAGGYARLCAGGVLTVASSDTIESASSTITAADCIKNAILK
Methanobacteriati	Methanobacteriota	Stenosarchaea group	Methanomicrobia	Methanomicrobiales	Methanomicrobiaceae	Methanomicrobium	unclassified Methanomicrobium		Methanomicrobium_sp._W14	WP_209690558.1	MKILCNEKSQVLAGKTALATGLELVATDFKKFPDGELYLKTGKTDEETVIISSVTDSDSFIQTLLLADACEDSEVTLVLPYMGYARQDKRFNEGEAISARAIARALSEGVSRVYTINTHETDNLSFFRVPAEDLSLAPYMGEYIKTLGLDDPLILAPDAGAAVFAKSVAEKVHFDCDHLSKTRHSGTEVTMQPKELDASGRSVVIVDDIISTGGTLATASKMLMMQGAVSVHAACVHGVFSGGGYAKLYSAGVKSIVSSDTIESASSRISAAECIKNAVLS
Methanobacteriati	Methanobacteriota	Stenosarchaea group	Methanomicrobia	Methanomicrobiales	Methanomicrobiaceae	Methanomicrobium			Methanomicrobium_antiquum	WP_278099278.1	MKIVSNERSQVLAAKTAAICGLDLVPVEFKKFPDGELYLKTGKRDEKTVIIASITDSDSFIQTLLLADACEESEITLVIPYMGYARQDKKFNDGEAVSARAVARALSQNVSKIYTINTHEKENLSFFKVPAEDLTLAPYMCRYIETLNLKEPLIIAPDAGAAAFAKSVAAEMDFDCDHLQKTRLSGTEVTMQPKDLDVNERSVVIVDDIISTGATLANAAAMLKNQGAAEVHTACVHGVFAAGGFAKLFSAGLASLASSDTIESASSKISADECIKKAILG
Methanobacteriati	Methanobacteriota	Stenosarchaea group	Methanomicrobia	Methanomicrobiales	Methanomicrobiaceae	Methanomicrobium			Methanomicrobium_mobile	WP_042705252.1	MKILCNEKSQVLAAKTAKCTGLELAATEFKKFPDGELYIKTGKTDDETILISSFNDSDSFIQTLLMIDACENSEVTLVIPYMGYARQDKKFNDGESISARAIARALSDGVKKVYTINNHEKDNLKHFRVPAEDLTLAPYIGKYIESLGLDDPLILAPDAGAADFAADVARGLNFDCDHLQKTRHSGTEVTMQPKELDANGRCVVIVDDIISTGGTLATASGMLKAQGAVSVHAACVHGVFASGGYARLSAGGLSSVASSDTIESASSVITAAECIKNAIFKN
Methanobacteriati	Methanobacteriota	Stenosarchaea group	Methanomicrobia	Methanomicrobiales	Methanomicrobiaceae	Methanoplanus			Methanoplanus_limicola	WP_004076916.1	MKIIGNEKSQVLAAKTAGILGAELLPVEFRKFPDGELFLRAEGIGDEITIIGSIVDSDSFVQLLLLIDACERAKITLVIPYMGYARQDKKFHDGEPISSRAIAGALSRNVSKIYTINIHEESVLDFFNTDAENLSLAPYMGRYIKELGLENPLVLGPDGGAAEFAKAVADGNGWDSDHLVKTRLSGTEVRIEPKTIEAKGREVVFVDDIIATGGTLANAASMLMAQGAAGVHAACVHGVFAKGGYSKLCSSGLKSVVSADTIESASSVISAAQCIADALRR
Methanobacteriati	Methanobacteriota	Stenosarchaea group	Methanomicrobia	Methanomicrobiales	Methanomicrobiaceae	Methanovulcanius			Methanovulcanius_yangii	WP_319642952.1	MKVACTEKSQVLASKLAKALEIPLIHTQFKSFPDGEIYLRNGDPDEETVIVAGFAGSDSLVQTLLLIDACEGSDVTLVLPYMGYARQDKKFNPGEPVSARAMAAALSRGVSRVLTVNIHESTVLGHFTVPATDVTLAPEIGAHIATLGLENPLILGPDGGAATFARDVAAAGGWEADHLTKTRLSGEEVRIAPKEVAVQDRDVVIVDDIISTGGTLATAAGMLREQGAASVRAACVHGVFASAGYARLAAAGLEAVMASDTIESAASAYTAADAIARALR
Methanobacteriati	Methanobacteriota	Stenosarchaea group	Methanomicrobia	Methanomicrobiales	Methanomicrobiaceae	unclassified Methanomicrobiaceae			Methanomicrobiaceae_archaeon	MBN1432624.1	MKIIGAEHSQVLAAKTARILDAELLSAEFRSFPDGELYVRAEASGDELVIIGSVTNSDSLIQLLLLIDACEAEDLTLVIPYMGYARQDKKFRPGEPISARAVARALSQGTDRVFTINVHEETVLDHFTVPAENISIAESIGDYIRRMIPKNPLVLAPDEGAADFAADVAKSAGCEYDHLQKTRLSGTEVNIAPKNIDAKGRSVIIVDDIISTGGTLAMAAGMLREQGAAEVHAACVHGVFTNGGYARLASANIRSIAASDTIESGASRISAAESIAAALKQR
Methanobacteriati	Methanobacteriota	Stenosarchaea group	Methanomicrobia	Methanomicrobiales	Methanomicrobiaceae	unclassified Methanomicrobiaceae			Methanomicrobiaceae_archaeon	MBN2734892.1	MKIVCNEKSQVLAARTASVSGLELLTTEFKKFPDGELYIKTGRTDDETVIIASITDSDSFIQTLLLTDACEGSEITLVIPYMGYARQDKKFSEGEPVSARAVAKALSEGVSRVCTVNIHEKAVLPLFKAPAKDSSLAPYIGEYIRTLGLEDPLILAPDAGAADFARDVAKGMSFDCDHLQKTRHSGTEVTMEPKELEAAGRCVVIVDDIISTGGTLVTAAGMLKQQGAQSVHAACVHGVFASGGFARLSAGKIASVVSSDTIESASSRITAAECIKNAILN
Methanobacteriati	Methanobacteriota	Stenosarchaea group	Methanomicrobia	Methanomicrobiales	Methanomicrobiaceae	unclassified Methanomicrobiaceae			Methanomicrobiaceae_archaeon	MCC7566333.1	MRSTKVISTEKSQVLATRVAEELRVPVVDTRFSRFPDGELYLRAGELDDEMVIVSSVVDNDALVQLLLLIDACDGSSNTLVIPYLAYARQDKRFNPGEPISIRAVARALSHGVREIFVVNIHQPDALRYFRVTAANISIAPAVGRYIQSLEVSNPLILAPDEGAIAFAGDVAAVGGWDCDFLEKNRISSDEIRINPKSLNVSSRDVVLVDDIISTGGTLATAAGMLYRQGAATVHAACVHGVLSTGAYARLRSVGIATVASSDTYERACSCIPAAGEIARAIRPC
Methanobacteriati	Methanobacteriota	Stenosarchaea group	Methanomicrobia	Methanomicrobiales	Methanomicrobiaceae	unclassified Methanomicrobiaceae			Methanomicrobiaceae_archaeon	MDT8357141.1	MNVVCTEASQVLGAKIASALGVEVAETTFRRFPDGELYLRAGRLDEETVIVGSLVDSDSLVQLLLLIDACAGSANTLVVPYLGYARQDRQFSPGEPVSARAVARALSQGIDAFHTVDVHEESVLRFFGVPARSLSLAEDIGAHIGTMGLSDPLILAPDKGAAAFAGAVASVGGWDSDDLKKTRISGEEVLIEPRSLEVSGRDAVIVDDIISTGATIATAAGMLMDQQAEAVHTICVHGVFTEGAYARLSHAGLATITASDTIERGCSLISAARVIGTAVRARHEMH
Methanobacteriati	Methanobacteriota	Stenosarchaea group	Methanomicrobia	Methanomicrobiales	Methanomicrobiaceae	unclassified Methanomicrobiaceae			Methanomicrobiaceae_archaeon	MBN1194118.1	MKVICTEKSQILGSRLAEALEADITDARFARFPDGELYVRAGGLDTEMVVVGSIVDSDSFVELLLLIDACADAGTTLVIPYMGYARQDRQFNPGEPVSARAIARALSRGVDHVITVNIHEDSVLSHFDVPAASVSLAPDIGAFIRTMGCKDPLILAPDGGAAAFAAAIAAAGGWDCDELKKTRLSGDHVRIEPKTIAAAGREVVIVDDIISTGGTLATATAMLYEAGAAAVHTACVHGVLAGGAYARLCHAGVRSVAASDTIESASSRFSAAGRIAAAIRTP
Methanobacteriati	Methanobacteriota	Stenosarchaea group	Methanomicrobia	Methanomicrobiales	Methanoregulaceae	Methanolinea	unclassified Methanolinea		Methanolinea_sp.	MCA9702746.1	MKVISTESSQILAARVAREAGIDIVDVRFSRFPDGELYLRTGPIDDEMVIIGSTADSDALVQLLLLVDACERSTNVLVLPYMGYARQDKQFNPGEPLSARAVARALSAGVSRVLTVNIHDENVLAHFRVPAASISLAGEIGAYLRTMDLSRPLILAPDEGAAKFGEMVASAAAGWDSDHLQKTRLSGEEVRMEPRNLEAKSRDVVIVDDIISTGGTLAKATQMLYEQGARNVYAMCVHGVMTGGAHTHLLAAGIRDVVCSDTIERGCSRYSAAREIVSGIGDARS
Methanobacteriati	Methanobacteriota	Stenosarchaea group	Methanomicrobia	Methanomicrobiales	Methanoregulaceae	Methanolinea	unclassified Methanolinea		Methanolinea_sp.	MBP7121046.1	MLVVSTEYSQILAAHVAHALDCRLGGVRFTRFPDGEHYLRMDSPEKEMVIVGSVPDADALVQLLLLIDACEGSECTLVVPYLGYARQDKKFNPGEPLSARAIARVFSHGVSRVFTVNVHDRRVLTHFGVSAQDISLAAEIGRYLSSQPFTNPLILAPDDGAAEFASQVAGTCGWQHDHLEKVRITGDEVRIEPKHLEVKDRDVVIVDDIISTGGTLATSAAMLGAQGAKSVSSVCVHGVLAEGAYIRLLAKGIREVTCSDTLERACSRYTAGTAIAEGIRGNF
Methanobacteriati	Methanobacteriota	Stenosarchaea group	Methanomicrobia	Methanomicrobiales	Methanoregulaceae	Methanolinea	unclassified Methanolinea		Methanolinea_sp.	MDI9634026.1	MLVVSTEYSQVLAGRIAGALSCPLGTVRFSRFPDGEHYLRLGEVDREMVVVGSIPDADALVELLLLVDACEGAEVTLVVPYLGYARQDRKFHEGEPLSARAICRALSCGVSRVITVHVHDPSVLSHFRVAAHDASIAEEIGNYIAQLPAGDPLVLAPDDGALPFARAVAGTRDWDVDHLEKTRISGEEVRIEPRTLDADGRDVVIVDDIISTGGTLITAARMLREQGAARVYSACVHGVLAEGAYSRLVAGGFAEVACSDTLERACSRYSAGRAVAETILGCSR
Methanobacteriati	Methanobacteriota	Stenosarchaea group	Methanomicrobia	Methanomicrobiales	Methanoregulaceae	Methanolinea	unclassified Methanolinea		Methanolinea_sp.	MCU0631510.1	MLVVSTEYSQILAANVAKALDCPLGGVRFTRFPDGEHYLRMAAIDREMVIVGSVPHADALVQLLLLIDACEGAENTLVIPYLGYARQDKQVHAGEPLSARAIARALSTGVSRIFSVNVHDRAVLSHFRVPAHDISLAGEIGRYLGSHPLHHPLILAPDDGAASFAGQVAGTCGWETDHLEKTRMSGEEVRMEPKHLEAKDRDVVIVDDIISTGGTLAMAATMLQAQGARSVSSACVHGVLAEGAYVRLLATGIREVVCSDTLERACSRYSAGSAIADGIQGCW
Methanobacteriati	Methanobacteriota	Stenosarchaea group	Methanomicrobia	Methanomicrobiales	Methanoregulaceae	Methanolinea	unclassified Methanolinea		Methanolinea_sp.	MCQ8894162.1	MLVVSTEYNQVLAENIARALRCPVGGVRFTRFPDGEHYLRVEETDGEMIIVGSTPDADAFIELLLLVDACEGSDVTLVVPYLGYARQDKKFHEGEPLSARAVCRALSQGVSRVFTVNVHDPRVLSHFRVPSHDVSLAEEIGRYLSSLPLEDPFILAPDDGAARFAAAVATPCKWESGHLEKTRISGEEVRMEQRSLDVKERDVVVVDDIISTGGTLVSAARMLRDQGARTVSSACVHGVLAEGSYLRLLAAGIHHVACSDTLERACSRYSAGDAIARMVRECS
Methanobacteriati	Methanobacteriota	Stenosarchaea group	Methanomicrobia	Methanomicrobiales	Methanoregulaceae	Methanolinea	unclassified Methanolinea		Methanolinea_sp.	MDH7511073.1	MLVVSTEYSQVLAGRIAGALECPFGAVRFTRFPDGEHYLRLERSDPEMVVVGSIPDADALVELLLLVDACEGNEVTLVVPYLGYARQDKKFHEGEPLSARAICRAISGGVRQVFTVNVHDPSILSHFRVRAQDISIAADIGRYLSSRPLENPFILAPDDGASAFAGSVAATCGWDWDHLEKTRISGEEVRMEPRNLDAAGRDVVIVDDIISTGGTLVTAARMLRAQGAGNVSSACVHGVLAEGAYSRLLASGLSDVACSDTIERACSRFSAGKAIADRILGCSS
Methanobacteriati	Methanobacteriota	Stenosarchaea group	Methanomicrobia	Methanomicrobiales	Methanoregulaceae	Methanolinea			Methanolinea_mesophila	WP_209673492.1	MRVISTESSQILAARLAGELGCSLVDVRFSRFPDGELYLRAGQLDERTVVVGSVTSNDDLVQLLLLLDACRESSCTLAVPYMGYARQDKQFHPGEPLSARAIARALSTVAEEVITVNIHEESVLDHFTIPARNISLAEDVGEYLKAMGLADPLVLAPDEGAARFGKAVAQSGRWDADHLQKTRHSGEEVTMKPKSLCAEGRTVVIVDDIISTGGTLATAAGMLADQGARSIHAVCVHGVLSGGAYTHLRAAGILDVACSDTIERGCSCYSAAKRLAAEITA
Methanobacteriati	Methanobacteriota	Stenosarchaea group	Methanomicrobia	Methanomicrobiales	Methanoregulaceae	Methanoregula	environmental samples		uncultured_Methanoregula_sp.	WP_321506039.1	MKVISTEKSQVFATRLARALKTTVVDVTYSRFPDGEHYLRTGDLDDETIIVGSVIDNDALVQLLLLIDACDSSENRLVIPYLAYARQDKRFHPGEPISIRAVAQIFSRGVSDITTVNIHDKDVLRYFSVPTRDISVARDLGEYINTLDLDNPLILSPDDGALAFARQVASVGGWDVDNLEKTRLSGVEVKMAPKQLCAKGRSVFIVDDIISTGGTIATAAGMLYGQGADNVYAACVHGVLTGGAYGRLMATGIRDVICSDTIERACSKLSAADGIAHALSTP
Methanobacteriati	Methanobacteriota	Stenosarchaea group	Methanomicrobia	Methanomicrobiales	Methanoregulaceae	Methanoregula	unclassified Methanoregula		Methanoregula_sp.	HNX16872.1	MKVISTEKSQVLAARIARALNTSIVDVKFSKFPDGELYLAAGELDDEMVIVGSTPDSDALVQLLLLIDACEGSDNHLILPYMGYARQDKKFKDGEPISARAVARLFGKGVRDCITVNIHEPDVLKYFNVPTTNLSLAKDMGAYLKTLDLSDPLILAPDDGALAFAEGVASVGGWDYDHLEKTRLSGVEVKMAPKKLSSASRSVVIVDDIISTGGTIATAAGMLYQQGAKDVYAACVHGVLIGGAYVHLKSGGIREVFCSDTIERGFSRITAADTIATALRG
Methanobacteriati	Methanobacteriota	Stenosarchaea group	Methanomicrobia	Methanomicrobiales	Methanoregulaceae	Methanoregula	unclassified Methanoregula		Methanoregula_sp.	WP_424721440.1	MNVVYTETSQILATRLARALTLPLVDMKYSRFPDGELYLMAGETGDETVIVGSVVDNNALVQLLLLIDTCEGSRNHLVLPYMAYARQDKQFKPGEPLSARAVARAIGRGVETIYTVNIHEPEILKYFPAPAQNLSLAPDIGAYIRTLDLDNPLILAPDEGALAFAGQVASAGGWEFDHLEKTRLSGTEVRMAPRQLSAAGRQVIIVDDIISTGGTIVTAAGMLYQQGATDIYAACVHGVLTGGAYARLMATGIRDVICSDTIERACSKVSAADRIAGAIRNR
Methanobacteriati	Methanobacteriota	Stenosarchaea group	Methanomicrobia	Methanomicrobiales	Methanoregulaceae	Methanoregula	unclassified Methanoregula		Methanoregula_sp.	MDD1702643.1	MKVISTEKSQILAAKIAEALRVPLVDVKFTRFPDGEHYLAAGDLDDETIIVGSIVDNDALVQLLLLIDACDCSTNHLVVPYMGYARQDKRFKKGEPISARAIAHVLGRGVKDCITVNIHEPEVLAYFDVPTRNISLACDMGEYIRSMGLADPLILAPDDGALAFAEGVASVGGWDYDHLEKTRLSGVEVKMAPKNLCAASRSVVIVDDIISTGGTIATATGMLYQQGAKEVFASCVHGVLINGAYVHLKASGIKDVFCSDTIERGCSRLSAASRIAEALQTG
Methanobacteriati	Methanobacteriota	Stenosarchaea group	Methanomicrobia	Methanomicrobiales	Methanoregulaceae	Methanoregula	unclassified Methanoregula		Methanoregula_sp.	MEN6442264.1	MRVISTEKSQILAARIAEALSIPVVDVKFSRFPDGEHYLAAGDLDDETIIVGSVVDNDALVQLLLLIDACDSSSNRLVIPYMGYARQDKRFKQGEPISARAIAQVLGRGVESCITVNIHEPEILKYFTAPTTNLSLAHEVGEYIRRADIPDPLILAPDDGALAFARDVAAVGGWDYDHLEKTRLSGVEVKMAPKKLCAASRSVVIVDDIISTGGTIATAAGMLYQQGAKDVYASCVHGVLIGGAYTHLKSNGIRDIVCSDTIERGCSKISAAGLIASALTRE
Methanobacteriati	Methanobacteriota	Stenosarchaea group	Methanomicrobia	Methanomicrobiales	Methanoregulaceae	Methanoregula	unclassified Methanoregula		Methanoregula_sp.	WP_372961904.1	MKVISTEKSQVLATRVAHALKTTIVDVNYSRFPDGEHYLRAGELDDEMIIVGSVVDNDALVQLLLLIDACDSSKNRLVVPYMAYARQDKRFHPGEPISIRAVAHVFSHGVSDITTINIHDKEVLKYFSVPAKDISVARDLGAYIKTMDLDKPLILSPDDGALAFAEQVASVGGWDVDHLEKTRLSGVEVKMAPKQLCARGRSVIIVDDIISTGGTIATATGMLYNQGADEVYAACVHGVLTGGAYARLMASGIRDVISSDTIERACSKISAADRIAHALTTH
Methanobacteriati	Methanobacteriota	Stenosarchaea group	Methanomicrobia	Methanomicrobiales	Methanoregulaceae	Methanoregula	unclassified Methanoregula		Methanoregula_sp.	MCK9581122.1	MKVISTEHSQVLATRVARALDVKLVDVKYSRFPDGEHYLQTGELDDETIIIGSVTDNDALVQLLLLIDACSESRCHLVIPYMAYARQDKQFKKGEPLSARAVARALGSGVCDVTTVNIHDPTVLQHFSVPARNISIAKDIGSYLQALDLKNPLILAPDDGALKFAEGVASVGGWEFDYLEKTRISGNEVLMAPKQLCAASRSVVIVDDIISTGGTIATASGMLYHQDAQEVFAACVHGVFTEGAYGKLISKRIRDVICSDTIERACSRVSAADRIAHAMKNPRAP
Methanobacteriati	Methanobacteriota	Stenosarchaea group	Methanomicrobia	Methanomicrobiales	Methanoregulaceae	Methanoregula	unclassified Methanoregula		Methanoregula_sp.	MDD1693271.1	MKVICTEQSQVLGAHLAHILQVPIVNVMFSRFPDGEHYLRTGDIDDETVIVGSVIDNDALVQLLLLIDACEPSHTRLVLPYMAYARQDKQFKTGEPLSARVVAKALSRGVSEIFTINIHDPEVLKHFTVPSQNLSVAPDIGSYIKGLKLKDPLILAPDDGALAFAEQVASVGKWEFDHLDKTRLNGVEVRMAPKTICAASRPVVIVDDIISTGGTIATAAGMLYQQGATGVYAACVHGVLANGAYARLMATGIRDVICSNTIERACSRISAAERIAGAIRKP
Methanobacteriati	Methanobacteriota	Stenosarchaea group	Methanomicrobia	Methanomicrobiales	Methanoregulaceae	Methanoregula	unclassified Methanoregula		Methanoregula_sp.	WP_428367223.1	MKVVCTENSQVLATRLAKILRTPVVDVQFSRFPDGEQYLVAGDLDDETIIVGSVMGNDALVQLLLLVDACDNSVNRLVLPYMAYARQDKRFRQGEPISARAVAQALSRGVSDVITVNIHEKEILKYFSVPAQNISLAGDIGAYIRTLHLDKPLILAPDDGALAFAEQVASANGWDFDHLEKTRLSGSEVRMAPRQLCAASRSVVIVDDIISTGGTIATATGMLYQQGAKDVYAACVHGVLTGGAYVRLMATGIRDVICSDTIERACSKISAADRIASAIRRP
Methanobacteriati	Methanobacteriota	Stenosarchaea group	Methanomicrobia	Methanomicrobiales	Methanoregulaceae	Methanoregula	unclassified Methanoregula		Methanoregula_sp.	MCX6689577.1	MKVISTERSQILAARIAEALNTTVVDVKFTRFPDGEQYLLAQKPDDDMIIVGSVVDNDALVQLLLLIDACDSATNRLVIPYMGYARQDKRFYEGEPISARAIAHTLGRGVESCLTVNIHEKNVLKYFDVPTTNLTLARDIGEYIESAALNDPLVLAPDDGALAFARDVAAAGNWDFDHLEKTRLSGVEVKMAPKKLCAASRSVVIVDDIISTGGTIATAAGMLYQQGAEHVYAACVHGVLIGGAYAHLKANGIRDIVCSDTIERGCSRISAAARIADALK
Methanobacteriati	Methanobacteriota	Stenosarchaea group	Methanomicrobia	Methanomicrobiales	Methanoregulaceae	Methanoregula	unclassified Methanoregula		Methanoregula_sp.	MFA5253816.1	MKVVSTEKSQVLASRIAGALGTGIVDVKFSQFPDGELCLAAVAPDDEMVIVGSTPDNDSLVQLLLLIDACEGSKNHLVLPYMGYARQDKKFRDGEPISARAIARLFTHHVADCITVNIHEPDVLKYFGVPTKNISVGKDVGRYIESMDLSDPLILAPDDGALAFAGDVASVGGWDYDYLDKTRLSGSEVKIAPKKLSSASRSVVIVDDIISTGGTIATAAGMLYQQGAKDVYAACVHGVLIGGAYSHLKVSGIREIICSDTIERGCSRISAASSIAAALKH
Methanobacteriati	Methanobacteriota	Stenosarchaea group	Methanomicrobia	Methanomicrobiales	Methanoregulaceae	Methanoregula	unclassified Methanoregula		Methanoregula_sp.	HET6581713.1	MKVICTEKSQILGTRLARALKTSVVEVKYSRFPDGEHYLITGKLDEETIIVGSVVDNDALVQLLLIIDACDCSKNRLVLPYMGYARQDKRFRQGEPVSARAIAQAVSKGVSEILTVNIHEKEVLRYFGVPARNISLAHDIGSYIKTLHLDNPLILAPDEGALVFARQVASAGGWDFDHLEKNRVSGVEVTMAPKQVCAASRSVVIVDDIISTGGTIATAAGMLYQQGAKDVFAVCVHGVLTGGAYVRLMAAGIRDVICSDTIERGCSKISAADIIAAELKRC
Methanobacteriati	Methanobacteriota	Stenosarchaea group	Methanomicrobia	Methanomicrobiales	Methanoregulaceae	Methanoregula	unclassified Methanoregula		Methanoregula_sp.	MFA6331573.1	MKVICTERSQVLGARLARVLQVPVANVSFSRFPDGEHYLVAGDLDDETVIVGSVVDNDALVQLMLLIDACDYSRIRLVLPYMAYARQDKQFKKGEPLSARVVAKALSRGVAEVFTINIHDPMVLEHFSAPAKNLSIAPDIGSYIKDLRLNNPLILAPDDGALAFARNVASTGGWESDNLDKTRLSGVEVRMAPKQVCVASRPVVIVDDIISTGGTIATAAGLLYQQGATDVYAACAHGVLVGGAYGRLMAAGVRDVICSDTIERASSRVSAAERIAGAIRNH
Methanobacteriati	Methanobacteriota	Stenosarchaea group	Methanomicrobia	Methanomicrobiales	Methanoregulaceae	Methanoregula	unclassified Methanoregula		Methanoregula_sp.	WP_299965686.1	MKVICTERSQVLGARLARVLKVPVVNVAFSRFPDGEHYLVAGALDDETVIVGSVVDNDALVQLMLLIDACKPSRIRLVIPYMAYARQDKQFKQGEPLSARVVAKALSQGVSEIFTINIHDPSVLEHFSAPAQNLSLAQDTGAYIKTLGLDNPLILSPDDGALAFAEQVASVGGWEFDHLDKTRLSGVEVRMAPKTVSVASRPVVIVDDIISTGGTIVTAAGMLYQQGATDVYAACVHGVLAGGAYAKLTAAGIRDVICSDTIERACSRISAAERIAGAIRKH
Methanobacteriati	Methanobacteriota	Stenosarchaea group	Methanomicrobia	Methanomicrobiales	Methanoregulaceae	Methanoregula	unclassified Methanoregula		Methanoregula_sp.	MFA5330983.1	MRVISTEKSQVLAAKVADRLKLPLVDVKFTRFPDDELYLAAGELDDETIIVGSIVDNDSLVQLLLLIDACDSSTNHLVVPYMGYARQDKRFKKGEPISARAIAHVLGRGVKDCITINIHEPDVLVHFDVPTRNLSLARDMGEYIRTMGLSNPLILAPDDGALAFAEGVAAIGGWDYDNLEKTRLSGVEVKMAPKNLPAASRSVIIVDDIISTGVTIATAAGMLYEQGAKEVYASCVHGVLISGAYVHLKSSGIKDVFCSDTIERGCSRITAADRIAEAFTTP
Methanobacteriati	Methanobacteriota	Stenosarchaea group	Methanomicrobia	Methanomicrobiales	Methanoregulaceae	Methanoregula	unclassified Methanoregula		Methanoregula_sp.	HVN73294.1	MRVICTEKSQILATRLARSLSLPLVDVRFTRFPDGELYLAAGELDDDTIIVGSVVDNDSLVQLALMIDACDSSKNRLVVPYMGYARQDKRFRPGEPVSARAVAGILGRGVERVLTVNIHDREVLNYFPVPAQDISVAKEIGEYIRTLGLDSPLILAPDDGALVFARDVASVGRWDFDHLEKTRLSGLEVKMAPKEICTDSRSVVIVDDIISTGGTIATATGMLYEQGAKDVYAACVHGVLTGGAYTRLMSTGIRDVICSDTIERGCSRITAASRIAAELSR
Methanobacteriati	Methanobacteriota	Stenosarchaea group	Methanomicrobia	Methanomicrobiales	Methanoregulaceae	Methanoregula	unclassified Methanoregula		Methanoregula_sp.	MFY9800115.1	MKVICTEKSQILATSLAQALKTTVVEVKYSRFPDGEQFLITGELDDETIIVGSVVDDHSLVQLILLIDACDSSSNHLVLPYMGYARQDKRFRQGEPISARAIAQVLSRGILEIITVNIHEKEVMNYFGVPARNISLAHDIGSYIKTLNLSNPLILAPDEGALTFAEDVASAGGWDFDHLEKTRVSGVEVKMAPKQLCAVERPVVIVDDIISTGGTIATASSMLYQQGAKDVFAACVHGVLSGGAYVHLMDAGIRKVICSNTIERGCSVVSAADSIATALKRC
Methanobacteriati	Methanobacteriota	Stenosarchaea group	Methanomicrobia	Methanomicrobiales	Methanoregulaceae	Methanoregula	unclassified Methanoregula		Methanoregula_sp.	GAB6285001.1	MRVISTERSQILAARIAGALNTTVVDVKFTRFPDGEQYLCADKPDDEMIIVGSIVDNDALVQLLLLIDACDCATNRLVIPYMGYARQDKRFHDGEPISARAIARTFGRGVESCITVNIHEREVLKYFDVPTTNLTLARDIGEYIESAALDDPLILAPDEGALDFARDVASAGNWDFDNLEKTRLSGVEVKMAPKKVCAASRSVVIVDDIISTGGTIATAAGMLYKEGAEQVYAACVHGVLIGGAYAHLKANGIRDIVCSDTVERACSQISAATRIADALR
Methanobacteriati	Methanobacteriota	Stenosarchaea group	Methanomicrobia	Methanomicrobiales	Methanoregulaceae	Methanoregula	unclassified Methanoregula		Methanoregula_sp.	HZK29741.1	MKVICTEKSQILATSLARALKTTVVEVKFSRFPDGEQYLIAGELDEETIIVGSVVDNDSLVQLILLIDACDSSENQLVLPYMGYARQDKRFRKGEPISARAVAQVLSRGVSEIITVNIHEKEVLNYFGVPARNISLAGDIGSYIKTLNLKNPLILAPDEGARTFAEQVASSGGWDFDHLEKTRLSGVEVRMAPRQLCASERSVFIVDDIISTGGTIATATSMLYQQGAKDVYAACVHGVLTGGAYVHLMAAGVRDVICSNTIERGCSKISAAGQIALTLQHNDIKKR
Methanobacteriati	Methanobacteriota	Stenosarchaea group	Methanomicrobia	Methanomicrobiales	Methanoregulaceae	Methanoregula	unclassified Methanoregula		Methanoregula_sp.	MDD1688951.1	MKVICTEKSQILATSLARELKTSVVEVKYSRFPDGEQYLITGELDDETVIVGSVVDNDALVQLILLIDACENTHNHLVLPYMGYARQDRRFHPGEPVSARAIAQVLSRGISEIITVNIHEKGVMKYFGVPARNISLAGDIGNYIKSLNLNNPLILAPDEGALSFAEQVATAGGWDVDHLEKTRLSGVEVKMAPKQVCAASRSVVIVDDIISTGGTIAAASGMLYQQGAKDVFAACVHGVLTGSAYIHLMTAGIRDVICSDTIERGCSKISAAEKIAQTIKKSRFKKP
Methanobacteriati	Methanobacteriota	Stenosarchaea group	Methanomicrobia	Methanomicrobiales	Methanoregulaceae	Methanoregula	unclassified Methanoregula		Methanoregula_sp.	MDD1684666.1	MKVICTEQSQVLATRVAQALKTTVVDVKYSRFPDGEYYLLAGKIDDDMVIIGSVVDNDSLVQLMLLVDACDQATNHLVLPYMAYARQDKRFKPGEPISSRVVARALSQGVSEVMTVNIHEKGVLKSFTVPAQNLSLATDIGASIRTLKLNNPLILAPDEGAMDFAGQVASAGGWEYDHLTKTRLSGIEVKMAPKKLSAKSRSVIIVDDIISTGGTIATAAGMLFAQGARDVSAACVHGVFTGGAYARLMATGIRDVICSDTIERSCSTITAADQIARALRKNY
Methanobacteriati	Methanobacteriota	Stenosarchaea group	Methanomicrobia	Methanomicrobiales	Methanoregulaceae	Methanoregula	unclassified Methanoregula		Methanoregula_sp.	MFA5236235.1	MKVISTEKSQVLAARIAGALNTTIVDVKFSRFPDGELYLAAGELDDETVIVGSVTDSDALVQLLLMIDACEGSRNHLVLPYMGYARQDKRFKNGEPISARAIARLFRNGVEDCITVNIHEPEVLKYFGVQTTNISLGKDVGAYIKSMDLNDPLILSPDDGALAFAENVASVGGWDCDHLEKTRLSGVEVKMAPKKLCAASRSVVIVDDIISTGGTIATAAGMLYKQGATNVYATCVHGVLIGGAYVHLKANGIRDVFCSDTIERGCSRFSAANCIAAALRG
Methanobacteriati	Methanobacteriota	Stenosarchaea group	Methanomicrobia	Methanomicrobiales	Methanoregulaceae	Methanoregula	unclassified Methanoregula		Methanoregula_sp.	HUW85381.1	ATSLAKALKTTVVDVKYSRFPDGEQYLITGELDDETIIVGSVVDNDSLVQLILLIDACDSSNIQLVLPYMGYARQDKRFRQGEPISARAVAHVLSRGVSEIITVNIHEKEVLNYFDVPARNISLAHDVGSYIKTLNLGNPLILAPDEGALTFAEHVASAGGWDFDYLEKTRLSGVEVKMAPKQLCAAERSVVIVDDIISTGGTIATASSMLYQQGAKDVFAACVHGVLTGGAYVHLISAGIRSVICTDTIERGCSVISAAESIAAALKRC
Methanobacteriati	Methanobacteriota	Stenosarchaea group	Methanomicrobia	Methanomicrobiales	Methanoregulaceae	Methanoregula	unclassified Methanoregula		Methanoregula_sp.	MGA2698130.1	MKVISTEKSQVLAARIAAALGVATADVKFARFPDGELYLAAGALDDETVIVGSVTDNDSLIQLLLLIDACEDSQNHLVIPYMAYARQDKKFKEGEPISARAVARLFGNGVKDCLTVNIHEPDVLKYFGVPTRNLSLANDVGAFIESLGLDNPLILAPDEGALTFAKGVAAAGGWDCDNLEKTRLSGSEVKIAPKNLSSKDRSVVIVDDIISTGGTIVTAAGMLYQQGATEVYAACVHGVLIGGAYVRLRASGVKEIFCSDTIERACSRFSAADCIASAIRK
Methanobacteriati	Methanobacteriota	Stenosarchaea group	Methanomicrobia	Methanomicrobiales	Methanoregulaceae	Methanoregula	unclassified Methanoregula		Methanoregula_sp.	MDD4138047.1	MKVICTERSQVLGAHLAHILQVPLVNVTFTRFPDGEHYLRTGALDDETVIVGSAVDNDSLVQLLLLIDACEHTHARLVLPYMAYARQDKQFNAGEPLSARAVAKALSRGVSEIFTINIHDTAVLEHFSAPAQNLSLAPDIGSYILGLRLNNPLILSPDDGALAFAGQVASVGGWDVDHLEKTRLSGVEVHMAPKKIRAESRPVVIVDDIISTGGTIATAAGMLYQQGATDVYTACVHGVFTNGAYARLMTTGIRDVICSDTIERACSRVSAAERIARAIRKH
Methanobacteriati	Methanobacteriota	Stenosarchaea group	Methanomicrobia	Methanomicrobiales	Methanoregulaceae	Methanoregula	unclassified Methanoregula		Methanoregula_sp.	WP_300220301.1	MRVICTERSQVLGARVAQVLKVPVASVAFSRFPDGEQYLVAGDLDDETLIVASVVDNDALVQLMLLADACEPSSTRLVLPYMAYARQDKQFKKGEPLSARAVAKALSRGVTEVITVNIHDPAVLEHFTVPAKNISVAAEVGAYVGTLGLKNPLILAPDDGALAFAGQVAATGGWEYDHLDKTRLSGMEVRMAPKNLCAASRPVVIVDDIISTGGTIVTAAGMLYQQGATDVYAACVHGVLTGGAYARLISAGVRDVISSDTIERGCSRVSAANTIAAAVRTP
Methanobacteriati	Methanobacteriota	Stenosarchaea group	Methanomicrobia	Methanomicrobiales	Methanoregulaceae	Methanoregula	unclassified Methanoregula		Methanoregula_sp.	WP_292545484.1	MRVICTERSQVLGAHLAHVLQVPVVNVKFSRFPDGEHYLLAGDLDDETVIVGSVVDNDALVQLLLLIDACEPSRTQLVLPYMAYARQDKQFKRGEPLSARVVAKALSRGVSEIFTINIHDPGVLTHFAVPAQNLSIAHDIGSYIKSLNLKDPLVLAPDDGALAFAGQVASVGKWEFDHLDKTRLNGTEVRMAPKTLSAAARPVVIVDDIISTGGTIATAAGMLYQQGATDVYAACVHGVLASGAYARLMATGIRDVICSDTIERACSRISAAERIAGAIRKS
Methanobacteriati	Methanobacteriota	Stenosarchaea group	Methanomicrobia	Methanomicrobiales	Methanoregulaceae	Methanoregula	unclassified Methanoregula		Methanoregula_sp.	MCK9592017.1	MKVICTEKSQILATSLARALKTSVVEVKYSRFPDGEQYLITGELDDETIIVGSVVDNDTLVQLILLIDACDSSHNQLVLPYMGYARQDKRFREGEPISARAVAQVLSRGISEVITVNIHEKEVLNYFGVPARNISLAHDVGSYIKLLNLSNPLILAPDEGARTFAEQVASAGGWDFDHLEKTRLSGVEVKMAPKQLCAAARSVVIVDDIISTGGTIATASSMLYTQGAKEVFAACVHGVLTGGAYVHLMAAGIREVICSDTIERGCSKIPAANRIAESIKKSDVQKHKKV
Methanobacteriati	Methanobacteriota	Stenosarchaea group	Methanomicrobia	Methanomicrobiales	Methanoregulaceae	Methanoregula	unclassified Methanoregula		Methanoregula_sp.	WP_292425338.1	MKVISTEKSQILAARIAGALNTSIVDVKFSRFPDGELYLAAGELDDETIIVGSVTDSDALVQLLLLIDACEGSKNHLVLPYMGYARQDKRFRNGEPISARAVARLFGRGVENCITVNIHEPEVLKYFDVPTTNLSLAKDMGAYLRSMGLSDPLILAPDDGALGFADDVASVGGWDYDHLEKTRLSGVDVKMAPKKLCAASRSVVIVDDIISTGSTIATAANMLYQQGATEVYAACVHGVLIGGAYVHLKANGIREVFCSDTIERGCSRISAADRIVAALRG
Methanobacteriati	Methanobacteriota	Stenosarchaea group	Methanomicrobia	Methanomicrobiales	Methanoregulaceae	Methanoregula	unclassified Methanoregula		Methanoregula_sp.	MGB9175787.1	MKVICTEKSPVLATRVAKALKTTVVDVRYSRFPDGEQYLLAGEIDDEMVIVGSVVDNDSLVQLMLLVDACDRATNRLVLPYMAYARQDKRFKAGEPISSRVIARALSQGVSEVITVNIHEKEVLKSFTVPAQNLSLARDIGSYIRTLHLDNPLILAPDEGAMTFAEQVAEGGGWECDHLEKTRLSGVDVKMAPRQLSAKSRSVVIVDDIISTGGTIATAAGMLYQQGARDVFAACVHGVFTGGAYVRLMATGLRDVICSDTIERSCSRVSAADQIAHALRKR
Methanobacteriati	Methanobacteriota	Stenosarchaea group	Methanomicrobia	Methanomicrobiales	Methanoregulaceae	Methanoregula	unclassified Methanoregula		Methanoregula_sp.	WP_373007746.1	MKVISTEKSQVLASRIAGALNTDIVDVKFSRFPDGELYLSAGALDDETVIIGSVTDNDALVQLLLLIDACDTSKNHLVLPYMGYARQDKRFHDGEPISARAIARLFKEGIEDCITVNIHEPDVLKYFGVPTRNISLAKDVGAYIKSMDLEDPLILAPDDGALAFAEDVASVGGWDCDHLEKTRISGVEVKMAPKKLCAASRSVVIVDDIISTGSTIATAAGMLYKQGATEVCAACVHGVLIGGAYVHLKASGIREIFCSDTIERGCSRISAASCIASAIKN
Methanobacteriati	Methanobacteriota	Stenosarchaea group	Methanomicrobia	Methanomicrobiales	Methanoregulaceae	Methanoregula	unclassified Methanoregula		Methanoregula_sp.	HSQ92786.1	MKVICTEQSQVLATQVARALKTKVVDVKYSRFPDGEYYLLADKIDDEMVIVGSVVDNDSLVQLMLLVDACDRAANRLVLPYMAYARQDKRFREGEPVSSRVVARALSQGVSEVFTINIHEKEVLKSFTVPAKNLSLAQDIGAHIRTLDLDNPLILAPDEGAMAFAGQVASAGGWDYDHLEKTRLSGVEVKMAPRQLSAESRSVVVVDDIISTGGTIATAAGMLYEQGAQDVFAACVHGVFTGGAYARLMATGIRDVVCSDTIERSCSRVSAAERIAAAIRDAEY
Methanobacteriati	Methanobacteriota	Stenosarchaea group	Methanomicrobia	Methanomicrobiales	Methanoregulaceae	Methanoregula	unclassified Methanoregula		Methanoregula_sp.	MDD1698732.1	MKVICTEKSQILATSLARALKTSVVEVKYSRFPDGEQYLITGELDDETIIVGSVVDNDSLVQLLLLIDACDSSDNHLVLPYMGYARQDKRFLPGEPVSARAVAQVFSRGVIEIITVNIHEKEVLKYFGVPARNISLARDIGSYIKSLNLNNPLILAPDEGALTFAENVASAGGWDVDHLEKTRISGVEVKMAPKQICAASRSVVIVDDIISTGGTIATASGMLYQQGAKEIFAACVHGVLSGGAYVRLMTSGIRDVVCSDTIERGCSKISAAGRIAQTIKKQTPEGT
Methanobacteriati	Methanobacteriota	Stenosarchaea group	Methanomicrobia	Methanomicrobiales	Methanoregulaceae	Methanoregula	unclassified Methanoregula		Methanoregula_sp.	WP_424728759.1	MKVISTEKSQILAARIATALNTTLVDVKFSRFPDGELYLAAGKLDKETVIVGSITDSDALVQLLLLIDACEGSQNYLVLPYMGYARQDKKFKDGEPISARAIAGIFGKGIKDCITVNIHEPSVLRYFNMPVTNISLAGDIGDCITSMGLSDPLILAPDDGALAFAQSVASTGGWDCDHLEKTRLSGVDVKMAPKKLCAASRPVVIVDDIISTGGTIATAASMLYKQGATDVYAICVHGVLIGGAYTHLKVGGIRDICCSDTIERSCSRFSAAKSIAAALKG
Methanobacteriati	Methanobacteriota	Stenosarchaea group	Methanomicrobia	Methanomicrobiales	Methanoregulaceae	Methanoregula	unclassified Methanoregula		Methanoregula_sp.	MCX6687530.1	MKIVSTEPSQVIAGRIADALTIPVVDVKFSRFPDGELYLCANGLDTDMIIVGSVVDSDSLIQLMLLIDACEGLNNRLVIPYMGYARQDKRFREGEPVSARAVSRLLSRGVRQCITVNIHDKKILSCFEIPASDVSLAQDIGTCIRGMDLNDPLILAPDDGAAAFARTVAATGPWDHDHLDKTRISGDDVRMVQRTLSASGRPVVIVDDIISTGGTIATAAAMLREQGAGEIFAACVHGVFTGGAFARLKAAGMKDIVCSDTIERGCSRYSAAPRIAEALSQ
Methanobacteriati	Methanobacteriota	Stenosarchaea group	Methanomicrobia	Methanomicrobiales	Methanoregulaceae	Methanoregula	unclassified Methanoregula		Methanoregula_sp.	WP_424024076.1	MKVICTERSQVLGARLAKVLQVPIVDVTFSRFPDGEYYLRAGDLDDEIVVVGSVVDNDALVQLMLLIDACEHSHIRLVLPYMAYARQDKQFKQGEPLSARVVAMALSRGVSEIFTVNIHDPDVLKYFTVPKQNLSLARGIGSYIEALHLKDPLILAPDDGALAFAGQVASAGGWDFDHLEKTRLSDIEVRMAPKKVCAASHPVVIVDDIISTGGTIATAAGMLYQQGATDVYAACVHGVLANGAYARLMSTGIRDVICSDTIERACSRISAAERIAGAIRKR
Methanobacteriati	Methanobacteriota	Stenosarchaea group	Methanomicrobia	Methanomicrobiales	Methanoregulaceae	Methanoregula	unclassified Methanoregula		Methanoregula_sp.	MDP2797093.1	MKVICTEKSQILATRLARALKTTIVNVKYSRFPDGELYLVAGELDDETVIVSSVVDNDALVQLLLLIDACEGSDLRLVIPYMGYARQDKQFRQGEPLSARAVARAIGRGVSECITVNIHEPDVLRFFGAPSRNISLARDIGAYVKTLNLKNPLILAPDDGALAFAGQVASAGEWEYDHLEKTRLSGEQVTMAPKALSAASRPVVIVDDIISTGGTIATAAGMLYAQGATDVFAACVHGVLTGGAYVRLVEAGVRDVICSDTIERGCSRVSAADQIAHTLQTCTNR
Methanobacteriati	Methanobacteriota	Stenosarchaea group	Methanomicrobia	Methanomicrobiales	Methanoregulaceae	Methanoregula	unclassified Methanoregula		Methanoregula_sp.	MDO9550844.1	MKVICTEKSQILATRLARALKTTVVDVKYSRFPDGELYLLAGELDEETIIVSSVVDNDALVQLLLLIDACDSSDLHLVIPYMGYARQDKQFRKGEPLSARAVARAISRGVSECITVNIHEPDVLKFFEAPARNISIARDIGAYIKTLNLKNPLILAPDDGALAFAGQVASEGGWEYDHLEKTRLSGEQVTMAPKVIPVASRPVVIVDDIISTGGTIATATGMLYTQGATDVYAACVHGVLTGGAYVRLMEAGVRDVICSDTIERGCSRISAANQIAHALQTRTNC
Methanobacteriati	Methanobacteriota	Stenosarchaea group	Methanomicrobia	Methanomicrobiales	Methanoregulaceae	Methanoregula	unclassified Methanoregula		Methanoregula_sp.	HUT38785.1	MKVISTEKSQILATSLARALKTSVVDVKYSRFPDGEQYLIAGELDDETIIVGSVVDNDSLVQLLLMIDACDSSDNQLVLPYMGYARQDKRFRQGEPVSARAVAQALSRGILEIITVNIHEKEVLKYFGVPARNISLARDIGLYIKTLNLDNPLILAPDEGALTFAEHVASAGGWDFDHLEKTRLNGVEVKMTPKQLCAASRSVVIVDDIISTGGTIATAAGILYEQGAKDVFAACVHGVLTGGAYVHLMAAGIRGVICTDTIERGCSVISAAESIAAALKRC
Methanobacteriati	Methanobacteriota	Stenosarchaea group	Methanomicrobia	Methanomicrobiales	Methanoregulaceae	Methanoregula	unclassified Methanoregula		Methanoregula_sp.	MCX6686065.1	MKVIGTEASQILASRIADALKTAVVDVRFSRFPDGELYVCSGTPDDEMVIVGSIVDSDSLVQLLLLVDACEGARNRLVIPYMGYARQDKRFKPGEPISARAIALAISRGSTTCTTVNIHDKKVLSYFSIPAIDVSLATDIGNHIRTMELDNPLILAPDDGAAAFALAVATAGRWDCDHLDKTRISGDEVRMAPKSLPAGGRQVVIVDDIISTGGTIATASAMLRKQGAHEVYAACVHGIFTNGAYARLKVAGIKEVICSDTIERGCSQYSAASRIMETLKQ
Methanobacteriati	Methanobacteriota	Stenosarchaea group	Methanomicrobia	Methanomicrobiales	Methanoregulaceae	Methanoregula	unclassified Methanoregula		Methanoregula_sp.	HSA38845.1	MKVICTEKSQVLGTRIARALKTSVIDVTYSRFPDGEHYLQTGEIDDEMVIVGSVVDSDSLVQLMLLVDACDRATNHLVLPYMAYARQDKRFRQGEPVSSRVVTRALSQGVADVITVNIHEKEVLKSFTVPAQNLSLAEGISSYIGTLQLANPLILAPDEGARAFAEQVAIGGGWDRDHLEKIRLSGAEVRMAPRELSAQSRSVVIVDDIISTGGTIATAAGMLYQQGAKDVFAACVHGVFTGGAFVRLMAKGIRDVICSDTIERSCSRVSAADQIAGALIRQ
Methanobacteriati	Methanobacteriota	Stenosarchaea group	Methanomicrobia	Methanomicrobiales	Methanoregulaceae	Methanoregula	unclassified Methanoregula		Methanoregula_sp.	WP_325408868.1	MKVISTESSQILAARLATALNTGMVDVKFSRFPDGELYLAAGELDDETVIVGSVTGSDALVQLLLLIDACEGSENHLVIPYMGYARQDKKFKNGEPISARAIARLFKDNVADCITVNIHEPDVLKYFGVPTKNISVGKDVGAYIQTLHLKNPLILAPDDGAMAFAEGVAAVGGWDCDHLEKTRLSGVEVKMAPKKLSAASRPVVIVDDIISTGGTIATAAYMLYQQGATDVYAACVHGVLIGGAFVHLKAGGIRDVFCCDTVERGCSRISAAKSIAAALKG
[truncated: 3,813 more rows]

## Sheet: ClassXII
Group	Subgroup 1	Subgroup 2	Subgroup 3	Subgroup 4	Subgroup 5	Subgroup 6	Subgroup 7	Subgroup 8	Organism/Strain	Protein Sequence ID	Amino Acid Sequences
[truncated: 410 more rows]

[truncated: 1 more sheets: Other Archaea (Class III)]
